# Supplementary material for: Microbial population dynamics during traditional production of Mabisi, a spontaneous fermented milk product from Zambia: a field trial
Source: World J Microbiol Biotechnol. 2020 Nov 16;36(12):184. doi: 10.1007/s11274-020-02957-5 (PMC7667141; doi:10.1007/s11274-020-02957-5)
Supplement: Supplementary file 1 — Electronic supplementary material 1 (XLSX 1520 kb). Bacterial composition at the level of OTUs of all samples taken and analysed. A subset of samples is shown in Figure 5 of the main text. Variables shown are time after start of fermentation (hours), vessel type and number of times a given fermentation vessel had been used for Mabisi processing. [file 11274_2020_2957_MOESM1_ESM.xlsx]

## Sheet: Figure 5 main text
#SampledID					132B	142B	1279F	160T11B	160B11B	162T11B	162B11B	164T11B	164B11B	X40l	X164Th	232B		636E	656E	826E	666E	836E			21A	51A	71A	91A	464D	149T10D	149B10D	X34l	X149Bh	504D			253C	1128C	363C		525A	997A	555A	575A
Type of container					Bucket	Bucket	Bucket	Bucket	Bucket	Bucket	Bucket	Bucket	Bucket	Bucket	Bucket	Bucket		Calabash	Calabash	Calabash	Calabash	Calabash			Calabash	Calabash	Calabash	Calabash	Calabash	Calabash	Calabash	Calabash	Calabash	Calabash			Bucket	Bucket	Bucket		Calabash	Calabash	Calabash	Calabash
Time after start of fermentation when sample was taken (hours)					0	0.5	2	20	20	24	24	41	41	41	41	48	-	0	5	5	18	18	-		0.5	2	8	24	28	43	43	43	43	67	-		0	2	48	-	1	2	16	42
Fermentation round (see table 1)					2	2	9	11	11	11	11	11	11	11	11	2		6	6	6	6	6			1	1	1	1	4	10	10	10	10	4			3	8	3		5	7	5	5
Starter (type of backslopping, Active, Passive, None)					N	N	N	N	N	N	N	N	N	N	N	N		N	N	N	N	N			P	P	P	P	P	P	P	P	P	P			A	A	A		A	A	A	A
Cycle (number of times which the particular fermentation vessel is used)					1	1	1	2	2	2	2	2	2	2	2	1		1	1	1	1	1			1	1	1	1	1	2	2	2	2	1			1	2	1		2	3	2	2
Container (label of the container)					B	B	F	B	B	B	B	B	B	B	B	B		E	E	E	E	E			A	A	A	A	D	D	D	D	D	D			C	C	C		A	A	A	A
					168	213	347	8763	17392	23118	21928	15534	13791	9140	4807	5978		7455	19989	20624	7015	9693			308	164	5848	11325	14475	6379	37681	10595	18192	14532			548	6293	5156		11580	30591	11890	55408
1108210	Lactococcus	lactis	cremoris	Lactococcus	0	0	0	3893	13354	20292	20009	13864	11826	8052	4410	4536		4	9	14	1026	4767			221	84	4355	5480	953	3755	26208	8138	13054	6072			113	112	2115		2957	4483	10867	42065		237088
1104856	Leuconostoc	mesenteroides	mesenteroides	Leuconostoc	2	0	0	12	11	9	12	70	186	207	24	4		0	0	0	8	553			4	0	676	4989	33	59	1100	264	844	115			35	25	152		506	458	128	7893		18379
1055299	Acinetobacter	calcoaceticus		Acinetobacter	0	0	0	26	0	0	0	0	2	0	0	0		371	4614	5526	458	121			0	0	0	0	4	0	0	0	0	0			0	14	0		3	20	0	0		11159
360440	Acinetobacter	calcoaceticus		Acinetobacter	0	0	0	0	0	0	0	0	0	0	0	0		231	71	26	10	7			0	0	0	0	0	0	0	0	0	0			0	1938	0		0	8675	0	0		10958
1110553	Acinetobacter	sp.		Acinetobacter	0	0	0	0	0	24	0	0	0	0	0	0		266	181	175	25	5			0	0	0	0	0	0	0	0	0	0			0	38	0		4	6830	0	0		7548
1110785	Pseudomonas	entomophila		Pseudomonas	0	0	0	20	0	0	0	2	0	0	0	0		260	2959	3800	338	43			0	0	0	0	0	0	0	0	0	0			0	0	0		4	0	0	0		7426
1105325	Raoultella	ornithinolytica		Raoultella	0	0	0	3	69	0	5	2	40	2	0	90		0	10	7	69	83			0	0	0	0	1596	561	1910	373	825	1668			0	0	0		0	0	0	0		7313
1104129	Streptococcus	thermophilus		Streptococcus	0	0	0	0	0	0	0	0	0	0	0	0		0	0	0	0	0			0	0	150	18	0	0	0	0	0	0			57	23	1262		2286	2923	24	274		7017
919066	Raoultella	ornithinolytica		Raoultella	0	0	0	2	69	0	5	2	34	0	0	77		0	10	4	50	40			0	0	0	0	1334	408	1279	279	618	1094			0	0	0		0	0	0	0		5305
1109480	Streptococcus	thermophilus		Streptococcus	0	0	0	4	2	0	0	0	2	0	0	0		0	0	0	0	0			0	0	129	10	0	0	0	0	0	0			48	24	832		1843	2160	24	182		5260
1102541	Enterobacter	asburiae		Enterobacter	0	0	0	18	163	3	13	9	23	3	0	81		0	84	6	182	128			0	0	0	0	1529	259	916	157	390	1029			0	0	0		4	0	0	0		4997
1104112	Acinetobacter	johnsonii		Acinetobacter	0	0	0	175	0	0	2	0	0	0	0	2		393	1458	1781	183	102			0	0	0	0	4	0	0	0	0	0			0	2	0		5	0	0	0		4107
1110966	Pseudomonas	flavescens		Pseudomonas	0	0	0	0	0	0	0	0	0	0	0	0		158	1630	2022	182	61			0	0	0	0	0	0	0	0	0	0			0	0	0		14	2	0	0		4069
1102518	Kluyvera	cryocrescens		Kluyvera	0	0	0	29	6	0	0	0	16	0	0	34		5	133	76	337	323			0	0	0	2	1194	144	484	99	173	773			3	0	0		2	3	0	0		3836
1087357	Enterobacter	asburiae		Enterobacter	0	0	0	160	412	16	73	168	132	96	44	45		6	93	41	391	361			0	0	0	0	733	107	355	50	111	192			0	2	0		100	16	10	63		3777
1111469	Kluyvera	cryocrescens		Kluyvera	0	0	0	26	5	0	23	0	12	2	0	51		5	138	78	363	288			0	0	0	0	1085	153	494	100	181	723			0	2	0		6	2	0	0		3737
1111528	Klebsiella	pneumoniae	pneumoniae	Klebsiella	0	0	0	740	33	11	14	6	270	2	0	82		6	30	12	97	94			0	0	0	0	651	150	726	123	258	208			10	5	0		48	9	0	7		3592
1099164	Acinetobacter	johnsonii		Acinetobacter	0	0	0	110	2	0	2	0	3	0	0	0		271	1259	1534	143	91			0	0	0	0	3	0	0	0	0	0			0	0	0		3	2	0	0		3423
1111698	Enterobacter	asburiae		Enterobacter	0	2	0	187	36	3	5	6	48	3	0	162		7	94	40	443	413			0	0	0	2	639	78	358	65	146	248			22	0	0		30	10	4	13		3064
1104353	Acinetobacter	johnsonii		Acinetobacter	0	0	0	389	21	0	4	26	2	11	11	4		160	737	700	86	31			0	0	0	0	2	6	13	0	6	0			0	0	0		8	10	0	0		2227
New.18.CleanUp.ReferenceOTU146	Acinetobacter	sp.		Acinetobacter	0	0	0	67	7	0	0	0	10	0	0	0		0	0	0	0	0			0	0	0	0	0	16	19	5	13	0			0	1785	0		0	267	0	0		2189
717807	Acetobacter	cibinongensis		Acetobacter	0	0	0	0	0	0	0	0	0	0	0	0		0	2	0	0	0			0	0	6	16	0	0	0	0	0	0			36	277	249		626	180	36	719		2147
1106809	Enterobacter	cloacae	cloacae	Enterobacter	0	0	0	17	632	4	16	2	18	0	0	13		3	87	71	393	365			0	0	0	0	264	54	36	10	15	67			0	0	0		12	6	2	6		2093
1098889	Enterobacter	cloacae	cloacae	Enterobacter	0	0	0	101	174	4	40	114	74	53	21	36		2	26	10	133	110			0	0	0	0	419	73	287	37	98	106			0	0	0		45	5	2	22		1992
819210	Acetobacter	cibinongensis		Acetobacter	0	0	0	0	3	0	3	0	0	0	0	0		2	2	0	0	0			0	0	6	9	0	0	0	0	0	0			23	264	219		539	174	29	604		1877
3781411	Lactococcus	lactis	cremoris	Lactococcus	0	0	0	22	69	173	138	65	59	42	18	42		0	0	0	7	37			4	0	23	39	6	24	222	86	97	58			2	0	15		27	31	87	328		1721
1074846	Caulobacter	leidyia		Caulobacter	0	0	0	0	233	0	40	8	0	0	0	0		383	146	0	0	0			0	0	0	0	0	0	12	0	4	0			0	0	0		406	369	0	0		1601
1108721	Klebsiella	granulomatis		Klebsiella	0	0	0	121	10	3	7	2	22	0	0	126		4	34	10	141	102			0	0	0	0	404	47	210	43	77	148			13	3	0		16	3	0	7		1553
1102404	Acinetobacter	johnsonii		Acinetobacter	0	0	0	112	0	0	3	6	2	0	0	0		137	598	498	50	28			0	0	0	0	0	0	0	0	0	0			0	2	0		0	3	0	0		1439
1029824	Caulobacter	leidyia		Caulobacter	0	0	0	0	224	0	30	10	0	0	0	0		325	135	0	0	0			0	0	0	0	0	0	10	0	10	0			0	0	0		268	314	0	0		1326
1111717	Escherichia	vulneris		Escherichia	0	0	0	492	156	16	20	28	71	7	6	14		0	52	10	185	108			0	0	3	0	10	3	6	0	2	3			0	0	8		2	5	0	0		1207
1109667	Pseudomonas	flavescens		Pseudomonas	0	0	0	0	0	0	0	0	0	0	0	0		53	408	493	35	11			0	0	0	0	0	0	0	0	0	0			0	0	0		3	0	0	0		1003
1110959	Acinetobacter	johnsonii		Acinetobacter	0	0	0	22	0	0	0	0	0	0	0	0		63	455	399	27	5			0	0	0	0	0	0	3	0	0	0			0	0	0		2	0	0	0		976
1103938	Acinetobacter	lwoffii		Acinetobacter	0	0	0	0	0	0	0	0	0	0	0	0		321	361	119	43	22			0	0	0	0	0	0	0	0	0	0			0	2	0		0	4	0	0		872
1108773	Acinetobacter	sp.		Acinetobacter	0	0	0	0	0	0	0	0	0	0	0	0		6	11	5	2	0			0	0	0	0	0	0	0	0	0	0			0	16	0		0	777	0	0		817
1108633	Citrobacter	freundii		Citrobacter	0	0	0	0	2	0	0	2	0	0	0	71		0	2	2	27	17			0	0	0	0	300	3	74	12	31	234			17	0	0		0	0	0	0		794
1110781	Citrobacter	freundii		Citrobacter	0	0	0	0	0	0	12	0	0	0	0	48		0	13	2	76	46			0	0	0	0	272	2	70	11	22	188			9	0	0		0	2	0	0		773
1103498	Klebsiella	pneumoniae	pneumoniae	Klebsiella	0	0	0	49	12	0	0	2	20	0	0	31		0	2	3	17	9			0	0	0	0	176	38	138	32	48	60			3	2	0		8	4	0	3		657
1109654	Enterobacter	kobei		Enterobacter	0	0	0	11	41	0	0	0	2	0	0	2		0	51	38	193	210			0	0	0	0	65	0	3	0	2	8			0	6	0		0	0	0	0		632
1102349	Acinetobacter	johnsonii		Acinetobacter	0	0	0	15	0	0	0	0	0	0	0	0		15	339	188	13	3			0	0	0	0	0	2	0	0	0	0			0	0	0		0	0	0	0		575
991784	Lactococcus	lactis	cremoris	Lactococcus	0	0	0	7	32	58	32	26	39	15	17	13		0	0	0	4	11			2	0	7	19	4	13	58	23	28	24			0	0	5		7	10	23	96		573
934537	Lactococcus	lactis	cremoris	Lactococcus	0	0	0	8	33	42	45	30	32	21	7	12		0	0	0	4	7			0	0	19	13	2	11	68	20	17	17			0	0	7		7	12	30	104		568
378959	Lactococcus	lactis	cremoris	Lactococcus	0	0	0	9	19	60	37	23	21	16	6	6		0	0	0	2	17			0	0	4	9	4	11	56	19	44	20			0	0	6		9	9	27	96		530
930922	Raoultella	ornithinolytica		Raoultella	0	0	0	0	27	0	2	0	3	0	0	16		0	0	0	0	0			0	0	0	0	143	47	139	28	69	53			0	0	0		0	0	0	0		527
1122317	Clostridium	ganghwense		Clostridium	12	35	75	21	15	2	23	25	15	4	5	8		44	12	6	0	5			7	4	19	29	25	2	17	0	6	0			31	24	2		22	16	6	10		527
New.0.CleanUp.ReferenceOTU52	Unknown			Unknown	32	18	0	96	11	0	0	0	0	2	0	0		127	15	12	2	2			19	8	19	12	0	0	2	0	0	0			16	33	0		68	22	0	0		516
1082522	Acinetobacter	johnsonii		Acinetobacter	0	0	0	53	0	0	2	0	0	0	0	0		68	218	142	15	10			0	0	0	0	0	0	2	0	0	0			0	0	0		0	0	0	0		510
1103718	Comamonas	testosteroni		Comamonas	0	0	5	0	0	0	0	0	0	0	0	0		77	228	157	14	10			0	0	0	0	0	0	0	0	0	0			0	0	0		3	0	0	0		494
355061	Klebsiella	pneumoniae	pneumoniae	Klebsiella	0	0	0	22	7	0	0	2	5	0	0	32		0	2	5	27	14			0	0	0	0	134	14	101	15	31	61			3	0	0		4	2	0	0		481
1111646	Bacillus	weihenstephanensis		Bacillus	0	0	0	5	106	0	2	0	0	0	0	0		3	0	0	0	7			0	0	0	0	268	0	0	0	0	54			0	0	0		0	0	0	0		445
569552	Lactococcus	lactis	cremoris	Lactococcus	0	0	0	5	21	51	43	24	19	13	6	12		0	0	0	3	8			0	0	4	7	3	8	44	13	19	16			0	0	5		5	9	25	75		438
216210	Acinetobacter	sp.		Acinetobacter	0	0	0	5	2	0	0	0	0	0	0	0		2	4	2	0	0			0	0	0	0	0	0	3	0	0	0			0	86	0		0	318	0	0		422
1108058	Acinetobacter	sp.		Acinetobacter	0	0	0	0	0	2	0	0	0	0	0	0		0	0	0	0	0			0	0	0	0	0	0	0	0	0	0			0	34	0		0	359	0	0		395
1111284	Lysinibacillus	sphaericus		Lysinibacillus	0	0	0	0	0	0	0	0	0	0	0	0		39	233	95	11	9			0	0	0	0	0	0	0	0	0	0			0	0	0		0	0	0	0		387
571287	Lactococcus	lactis	cremoris	Lactococcus	0	0	0	2	22	41	15	15	14	15	4	13		0	0	0	2	8			0	0	8	9	0	6	51	25	14	16			0	0	7		4	5	24	56		376
1069546	Enterobacter	hormaechei		Enterobacter	0	0	0	0	0	0	0	0	0	0	0	0		2	50	37	155	120			0	0	0	0	3	0	0	0	0	0			0	0	0		0	4	0	0		371
1108738	Kluyvera	cryocrescens		Kluyvera	0	0	0	0	3	0	0	0	0	0	0	0		0	3	2	39	13			0	0	0	0	95	21	57	20	28	79			0	0	0		0	0	0	0		360
1108861	Acinetobacter	sp.	27244.revcomp	Acinetobacter	0	0	0	0	0	0	0	0	0	0	0	0		48	133	127	20	2			0	0	0	0	0	0	0	0	0	0			0	0	0		0	0	0	0		330
765156	Aphanizomenon	flos-aquae		Aphanizomenon	0	0	0	0	0	330	0	0	0	0	0	0		0	0	0	0	0			0	0	0	0	0	0	0	0	0	0			0	0	0		0	0	0	0		330
1110975	Klebsiella	granulomatis		Klebsiella	0	0	0	3	0	0	0	0	0	0	0	3		0	2	0	13	9			0	0	0	0	52	10	42	25	22	147			0	0	0		0	0	0	0		328
666843	Lactococcus	lactis	cremoris	Lactococcus	0	0	0	3	16	13	28	23	20	15	3	7		0	0	0	2	5			2	0	5	6	0	9	46	10	18	9			0	0	2		3	5	15	58		323
850878	Acetobacter	pasteurianus		Acetobacter	2	0	0	0	25	0	6	4	0	0	0	0		16	22	0	0	0			0	0	3	3	0	0	17	0	2	6			16	4	5		69	108	0	6		314
918269	Lactococcus	lactis	cremoris	Lactococcus	0	0	0	9	18	23	27	18	15	17	7	4		0	0	0	0	4			0	0	6	11	0	5	33	7	17	7			0	0	0		2	10	9	54		303
1111419	Staphylococcus	aureus	aureus	Staphylococcus	0	0	0	61	18	0	8	0	9	3	0	0		0	0	0	0	0			0	0	0	0	0	5	10	0	7	4			0	59	0		0	117	0	0		301
561210	Mycoplasma	wenyonii		Mycoplasma	9	24	70	12	10	0	9	17	18	2	5	0		15	0	2	0	3			2	0	9	14	20	3	8	2	4	0			9	12	0		5	4	0	10		298
1104409	Staphylococcus	aureus	aureus	Staphylococcus	0	0	0	46	14	2	9	2	13	0	2	0		0	0	0	0	2			0	0	0	0	0	0	12	0	5	4			0	74	0		0	99	0	0		284
New.0.CleanUp.ReferenceOTU50	Unknown			Unknown	5	8	0	30	6	0	0	0	0	0	0	0		86	6	0	0	3			3	4	7	17	0	0	0	0	0	0			2	35	0		51	19	0	0		282
1030500	Lactococcus	lactis	cremoris	Lactococcus	0	0	0	3	12	21	15	14	15	13	9	7		0	0	0	2	9			0	0	6	11	0	3	35	10	15	11			0	0	3		4	8	10	45		281
1065994	Lactobacillus	delbrueckii	indicus	Lactobacillus	0	0	0	0	50	0	15	7	0	0	0	0		46	27	0	0	0			0	0	0	2	0	0	12	0	10	0			0	0	0		63	46	0	0		278
1093772	Comamonas	terrigena		Comamonas	0	0	0	0	0	0	0	0	0	0	0	0		60	110	88	7	4			0	0	0	0	0	0	0	0	0	0			0	0	0		8	0	0	0		277
1111591	Kluyvera	georgiana		Kluyvera	0	0	0	0	0	0	0	0	0	0	0	0		0	10	0	44	26			0	0	0	0	134	2	9	3	5	34			0	0	0		0	0	0	0		267
546836	Kluyvera	georgiana		Kluyvera	0	0	0	0	0	0	0	0	0	0	0	0		0	4	5	34	41			0	0	0	0	144	2	0	0	0	24			0	0	0		0	0	0	0		254
814805	Pseudomonas	flavescens		Pseudomonas	0	0	0	21	0	0	0	98	0	97	29	0		0	0	0	0	0			0	0	0	0	0	0	0	0	0	0			0	0	0		0	0	0	0		245
4446846	Mycoplasma	ovis		Mycoplasma	5	19	64	5	8	2	11	12	8	0	4	4		14	0	2	0	5			0	0	13	3	17	2	9	0	3	0			7	17	0		3	5	0	0		242
1047619	Aeromonas	molluscorum		Aeromonas	0	0	0	44	0	0	0	0	0	0	0	4		0	8	0	8	0			0	0	0	0	170	0	0	0	0	5			0	0	0		0	0	0	0		239
New.0.CleanUp.ReferenceOTU19	Unknown			Unknown	4	6	0	0	8	0	2	2	2	0	0	0		82	14	13	0	7			6	0	6	7	0	0	2	0	0	0			0	63	0		2	7	0	0		233
1109303	Acinetobacter	johnsonii		Acinetobacter	0	0	0	3	0	0	0	0	0	0	0	0		20	72	122	8	4			0	0	0	0	0	0	0	0	0	0			0	4	0		0	0	0	0		233
1084798	Streptococcus	thermophilus	18311.revcomp	Streptococcus	0	0	0	0	0	0	0	0	0	0	0	0		0	0	0	0	0			0	0	3	0	0	0	0	0	0	0			0	0	49		45	98	4	32		231
1074181	Enterobacter	asburiae		Enterobacter	0	0	0	0	35	5	8	2	9	0	2	5		0	4	0	10	6			0	0	0	0	66	4	31	6	11	17			0	0	0		6	0	0	4		231
1090179	Aeromonas	molluscorum		Aeromonas	0	0	0	39	0	0	0	0	0	0	0	0		0	3	0	9	0			0	0	0	0	170	0	0	0	0	9			0	0	0		0	0	0	0		230
565118	Lactococcus	lactis	cremoris	Lactococcus	0	0	0	4	16	19	17	18	15	4	8	3		0	0	0	0	3			0	0	6	8	0	5	10	8	11	8			0	0	3		4	7	7	45		229
945766	Lactococcus	lactis	cremoris	Lactococcus	0	0	0	3	16	12	20	14	4	8	0	6		0	0	0	0	4			0	0	5	9	3	0	36	3	14	5			0	0	2		6	3	13	38		224
1110583	Enterobacter	asburiae		Enterobacter	0	0	0	31	4	0	2	27	10	15	5	2		0	2	0	26	13			0	0	0	0	32	2	14	8	2	16			0	0	0		2	0	0	0		213
297657	Lactococcus	lactis	cremoris	Lactococcus	0	0	0	2	14	15	23	6	12	3	4	3		0	0	0	2	5			0	0	4	3	0	0	22	5	12	5			0	0	4		3	3	10	47		207
4366767	Acinetobacter	junii		Acinetobacter	0	0	0	5	0	0	0	0	4	0	0	0		0	52	124	14	0			0	0	0	0	6	0	2	0	0	0			0	0	0		0	0	0	0		207
318763	Lactococcus	lactis	cremoris	Lactococcus	0	0	0	2	14	20	19	9	4	11	4	0		0	0	0	0	3			0	0	4	2	0	5	20	11	15	4			0	0	0		2	2	9	44		204
1023507	Lactococcus	lactis	cremoris	Lactococcus	0	0	0	4	13	21	14	13	2	9	5	0		0	0	0	0	8			0	0	3	11	0	9	25	8	7	3			0	0	3		3	4	14	24		203
1110819	Aeromonas	veronii		Aeromonas	0	0	0	0	0	0	0	0	0	0	0	22		0	12	6	9	0			0	0	0	0	123	0	0	0	0	14			0	0	0		4	3	0	0		193
860347	Raoultella	terrigena		Raoultella	0	0	0	0	2	0	0	0	0	0	0	0		0	0	0	36	14			0	0	0	0	36	12	41	6	19	26			0	0	0		0	0	0	0		192
1110984	Bacillus	massiliensis		Bacillus	0	0	0	0	0	0	0	0	0	0	0	0		11	135	26	5	10			0	0	0	0	0	0	0	0	0	0			0	0	0		0	0	0	0		187
586083	Lactococcus	lactis	cremoris	Lactococcus	0	0	0	0	8	22	12	8	7	4	0	5		0	0	0	0	4			0	0	8	4	0	5	18	13	11	12			0	0	0		3	2	11	29		186
1109819	Leuconostoc	mesenteroides	mesenteroides	Leuconostoc	0	0	0	0	0	0	0	2	3	0	0	0		0	0	0	0	5			0	0	6	59	0	0	10	2	6	0			0	0	0		7	5	2	78		185
430956	Pseudomonas	flavescens		Pseudomonas	0	0	0	24	0	0	0	76	0	61	19	0		0	0	0	0	0			0	0	0	0	0	0	0	0	0	0			0	0	0		0	0	0	0		180
934240	Lactococcus	lactis	cremoris	Lactococcus	0	0	0	0	4	21	20	6	8	2	3	7		0	0	0	2	0			0	0	0	5	0	3	20	2	16	6			0	0	0		3	4	15	26		173
2176060	Lactococcus	lactis	cremoris	Lactococcus	0	0	0	0	5	16	19	7	9	4	2	5		0	0	0	0	2			0	0	0	3	0	3	18	4	14	9			0	0	2		6	5	5	34		172
1103575	Comamonas	aquatica		Comamonas	0	0	0	0	0	0	0	0	0	0	0	0		28	80	54	6	4			0	0	0	0	0	0	0	0	0	0			0	0	0		0	0	0	0		172
1064362	Enterobacter	asburiae		Enterobacter	0	0	0	0	31	2	10	0	5	0	0	9		0	3	0	4	2			0	0	0	0	47	5	19	0	9	18			0	0	0		5	0	0	0		169
1109494	Comamonas	aquatica		Comamonas	0	0	0	0	0	0	0	0	0	0	0	0		27	79	49	8	6			0	0	0	0	0	0	0	0	0	0			0	0	0		0	0	0	0		169
278665	Aphanizomenon	flos-aquae		Aphanizomenon	0	0	0	0	0	162	0	0	0	0	0	0		0	0	0	0	0			0	0	4	0	2	0	0	0	0	0			0	0	0		0	0	0	0		168
1105562	Comamonas	terrigena		Comamonas	0	0	0	0	0	0	0	0	0	0	0	0		31	88	42	5	0			0	0	0	0	0	0	0	0	0	0			0	0	0		0	0	0	0		166
4063227	Kluyvera	cryocrescens		Kluyvera	0	0	0	0	0	0	0	0	0	0	0	0		0	0	0	22	7			0	0	0	0	28	10	24	5	11	58			0	0	0		0	0	0	0		165
New.19.CleanUp.ReferenceOTU366	Acinetobacter	sp.		Acinetobacter	0	0	0	87	7	0	0	0	9	0	0	0		0	0	0	0	0			0	0	0	0	0	14	20	0	25	0			0	2	0		0	0	0	0		164
1107256	Aeromonas	veronii		Aeromonas	0	0	0	0	0	0	0	0	0	0	0	14		2	11	2	12	4			0	0	0	0	92	0	0	0	0	21			0	0	0		0	4	0	0		162
1012514	Citrobacter	freundii		Citrobacter	0	0	0	0	2	0	0	0	0	0	0	0		0	6	0	81	52			0	0	0	0	11	0	3	0	2	5			0	0	0		0	0	0	0		162
974514	Lactococcus	lactis	cremoris	Lactococcus	0	0	0	2	9	8	9	9	10	6	6	4		0	0	0	0	4			0	0	3	5	0	2	17	7	10	4			0	0	2		0	2	6	35		160
533450	Lactococcus	lactis	cremoris	Lactococcus	0	0	0	2	6	16	14	8	6	3	2	2		0	0	0	0	2			0	0	0	5	3	4	17	6	5	6			0	0	4		0	4	9	31		155
586387	Lactococcus	lactis	cremoris	Lactococcus	0	0	0	3	4	10	8	8	10	6	3	2		0	0	0	0	0			0	0	3	7	0	2	17	5	16	6			2	0	4		0	5	4	29		154
680184	Lactococcus	lactis	cremoris	Lactococcus	0	0	0	2	7	16	9	10	4	3	4	5		0	0	0	0	5			0	0	3	3	0	3	15	11	7	7			0	0	0		2	0	5	26		147
718752	Acinetobacter	parvus		Acinetobacter	0	0	0	24	0	0	0	0	0	0	0	0		9	57	49	8	0			0	0	0	0	0	0	0	0	0	0			0	0	0		0	0	0	0		147
1028288	Acinetobacter	parvus		Acinetobacter	0	0	0	0	0	0	0	0	0	0	0	0		21	43	76	7	0			0	0	0	0	0	0	0	0	0	0			0	0	0		0	0	0	0		147
984350	Lactococcus	lactis	cremoris	Lactococcus	0	0	0	2	6	19	14	3	3	4	0	3		0	0	0	2	2			0	0	0	5	0	3	14	11	3	7			0	0	0		3	4	8	29		145
1110050	Pseudomonas	entomophila		Pseudomonas	0	0	0	0	0	0	0	0	0	0	0	0		0	61	74	6	2			0	0	0	0	0	0	0	0	0	0			0	0	0		0	0	0	0		143
1115395	Lactococcus	lactis	cremoris	Lactococcus	0	0	0	0	6	13	7	6	7	4	2	5		0	0	0	0	4			0	0	4	5	0	2	14	9	10	3			0	0	0		3	0	0	36		140
136084	Mycoplasma	wenyonii		Mycoplasma	3	12	22	3	3	0	4	11	5	0	0	4		9	3	0	0	0			0	3	5	6	8	0	4	0	6	0			4	12	0		4	6	0	3		140
1098283	Klebsiella	pneumoniae	pneumoniae	Klebsiella	0	0	0	9	0	0	0	0	0	0	0	0		0	10	3	32	28			0	0	0	0	21	3	17	5	5	7			0	0	0		0	0	0	0		140
1066369	Lactococcus	lactis	cremoris	Lactococcus	0	0	0	2	8	8	17	7	16	3	2	0		0	0	0	0	0			0	0	0	2	0	0	15	3	5	4			0	0	0		5	3	5	33		138
471518	Lactococcus	lactis	cremoris	Lactococcus	0	0	0	0	5	14	11	7	7	2	0	7		0	0	0	0	3			0	0	2	0	0	3	14	5	14	8			0	0	2		2	4	8	20		138
New.2.CleanUp.ReferenceOTU271	Unknown			Unknown	3	3	0	13	4	0	0	0	0	0	0	0		38	3	3	0	2			0	0	4	7	0	0	0	0	0	0			0	25	0		18	10	0	0		133
1105407	Lactococcus	lactis	cremoris	Lactococcus	0	0	0	3	9	8	15	4	3	4	2	4		0	0	0	0	0			0	0	3	4	0	2	17	3	6	5			0	0	0		0	3	10	27		132
697063	Lactococcus	lactis	cremoris	Lactococcus	0	0	0	0	11	19	6	4	8	4	2	4		0	0	0	0	2			0	0	0	3	0	2	14	7	7	3			0	0	0		3	3	5	24		131
1051558	Acinetobacter	johnsonii		Acinetobacter	0	0	0	0	0	0	0	0	0	0	0	0		10	62	51	8	0			0	0	0	0	0	0	0	0	0	0			0	0	0		0	0	0	0		131
513080	Lactococcus	lactis	cremoris	Lactococcus	0	0	0	2	8	13	13	5	4	4	2	4		0	0	0	0	3			0	0	7	5	0	2	11	5	10	3			0	0	2		0	3	8	14		128
363473	Lactococcus	lactis	cremoris	Lactococcus	0	0	0	0	11	10	13	16	13	0	3	0		0	0	0	0	3			0	0	0	5	0	0	10	6	10	0			0	0	0		0	0	4	19		123
948453	Lactococcus	lactis	cremoris	Lactococcus	0	0	0	2	5	8	21	7	2	4	2	3		0	0	0	0	4			0	0	2	0	0	2	16	5	7	2			0	0	0		2	2	4	22		122
1110687	Lactobacillus	helveticus		Lactobacillus	0	0	0	5	17	2	5	3	3	0	0	0		29	11	0	0	0			0	0	0	0	0	2	7	0	0	0			0	2	0		18	18	0	0		122
New.1.CleanUp.ReferenceOTU2	Unknown			Unknown	0	0	0	13	10	0	0	0	0	0	0	0		44	3	0	0	0			0	3	4	10	0	0	0	0	0	0			0	18	0		14	3	0	0		122
251182	Lactococcus	lactis	cremoris	Lactococcus	0	0	0	0	5	8	8	5	5	6	3	2		0	0	0	0	0			0	0	2	0	0	5	15	10	7	5			0	0	2		2	2	0	27		119
New.1.CleanUp.ReferenceOTU140	Unknown			Unknown	0	0	0	16	2	0	0	0	0	0	0	0		34	2	0	0	0			0	2	2	9	0	0	0	0	0	0			0	16	0		27	9	0	0		119
1110310	Acinetobacter	johnsonii		Acinetobacter	0	0	0	0	0	0	0	0	0	0	0	0		4	53	55	7	0			0	0	0	0	0	0	0	0	0	0			0	0	0		0	0	0	0		119
4435449	Lactococcus	lactis	cremoris	Lactococcus	0	0	0	6	10	8	18	12	8	2	0	3		0	0	0	0	5			0	0	2	2	0	0	10	2	6	0			0	0	0		0	0	3	21		118
20833	Aphanizomenon	flos-aquae		Aphanizomenon	0	0	0	0	0	118	0	0	0	0	0	0		0	0	0	0	0			0	0	0	0	0	0	0	0	0	0			0	0	0		0	0	0	0		118
439845	Lactococcus	lactis	cremoris	Lactococcus	0	0	0	0	9	7	12	12	5	4	2	4		0	0	0	0	0			0	0	0	3	0	0	16	4	5	4			0	0	0		3	5	6	16		117
690116	Lactococcus	lactis	cremoris	Lactococcus	0	0	0	3	6	4	11	7	9	7	2	0		0	0	0	0	2			0	0	0	0	0	0	14	2	5	4			0	0	2		0	2	5	31		116
317522	Lactococcus	lactis	cremoris	Lactococcus	0	0	0	3	11	7	6	6	6	2	4	5		0	0	0	0	2			0	0	4	2	0	3	8	6	4	0			0	0	0		2	4	6	22		113
802261	Leuconostoc	citreum		Leuconostoc	0	0	0	0	0	0	0	0	0	0	0	0		0	0	0	0	0			10	4	6	6	0	0	0	0	0	0			0	0	0		21	57	0	9		113
593914	Lactococcus	lactis	cremoris	Lactococcus	0	0	0	0	6	12	9	4	6	2	6	3		0	0	0	0	3			0	0	2	6	0	3	12	2	7	5			0	0	0		0	2	5	17		112
1023602	Hydrogenophilus	thermoluteolus		Hydrogenophilus	0	0	0	9	4	0	0	0	0	0	0	0		0	0	44	0	22			2	3	0	2	0	0	2	0	0	3			0	12	0		4	0	0	5		112
361179	Lactococcus	lactis	cremoris	Lactococcus	0	0	0	3	5	5	8	6	7	2	3	2		0	0	0	0	0			0	0	0	0	0	2	13	5	9	5			0	0	0		2	2	8	22		109
1041578	Lactococcus	lactis	cremoris	Lactococcus	0	0	0	2	4	13	8	12	2	4	0	0		0	0	0	0	6			0	0	0	0	0	4	14	3	9	4			0	0	0		0	5	4	14		108
896624	Lactococcus	lactis	cremoris	Lactococcus	0	0	0	0	3	8	7	6	10	3	2	2		0	0	0	0	5			0	0	2	2	0	2	13	6	6	2			0	0	0		0	2	3	23		107
982109	Enterobacter	kobei		Enterobacter	0	0	0	0	0	0	0	0	0	0	0	0		0	33	5	25	38			0	0	0	0	2	0	0	0	0	2			0	0	0		2	0	0	0		107
643617	Bacillus	odysseyi		Bacillus	0	0	0	0	0	0	0	0	0	0	0	0		26	69	7	0	5			0	0	0	0	0	0	0	0	0	0			0	0	0		0	0	0	0		107
1110712	Pseudomonas	fluorescens		Pseudomonas	0	0	0	0	0	0	0	0	0	0	0	0		0	23	57	2	0			0	0	0	0	22	0	0	0	0	2			0	0	0		0	0	0	0		106
1070318	Enterobacter	kobei		Enterobacter	0	0	0	0	50	0	0	0	0	0	0	0		0	0	0	3	4			0	0	0	0	39	0	3	0	0	6			0	0	0		0	0	0	0		105
817851	Kluyvera	ascorbata		Kluyvera	0	0	0	0	0	0	0	0	0	0	0	0		0	0	0	0	2			0	0	0	0	74	0	0	0	2	18			0	0	0		4	4	0	0		104
1077569	Aeromonas	popoffii		Aeromonas	0	0	0	0	0	0	0	0	0	0	0	0		0	5	0	0	0			0	0	0	0	79	0	0	0	0	17			0	0	0		0	3	0	0		104
1110990	Propionibacterium	acnes		Propionibacterium	8	3	6	0	3	20	0	4	0	4	0	0		10	15	0	0	2			0	0	0	0	0	0	0	0	0	0			0	0	3		20	3	0	3		104
544419	Lactococcus	lactis	cremoris	Lactococcus	0	0	0	2	0	4	4	2	3	0	0	0		0	0	0	0	0			0	0	3	0	0	2	4	2	5	0			0	0	19		12	18	3	20		103
1081139	Enterobacter	hormaechei		Enterobacter	0	0	0	0	19	0	0	0	0	0	0	0		0	4	4	13	14			0	0	0	0	40	0	0	0	0	6			0	0	0		0	0	0	0		100
258287	Mycoplasma	wenyonii		Mycoplasma	3	4	25	0	2	0	11	8	3	0	5	0		8	3	2	0	0			2	2	3	0	3	0	2	0	0	0			5	5	0		2	0	0	0		98
929275	Lactococcus	lactis	cremoris	Lactococcus	0	0	0	2	5	6	5	9	8	10	2	3		0	0	0	0	2			0	0	4	3	0	2	9	5	0	2			0	0	0		0	0	2	18		97
1017883	Lactococcus	lactis	cremoris	Lactococcus	0	0	0	3	6	4	4	4	5	7	0	5		0	0	0	0	0			0	0	0	8	0	0	11	5	5	0			0	0	0		0	0	4	26		97
716006	Lactococcus	lactis	cremoris	Lactococcus	0	0	0	3	3	7	6	5	4	4	0	2		0	0	0	0	3			0	0	4	2	0	2	5	4	5	2			0	0	0		0	3	6	25		95
1013275	Acinetobacter	parvus		Acinetobacter	0	0	0	0	0	0	0	0	0	0	0	0		10	33	43	7	2			0	0	0	0	0	0	0	0	0	0			0	0	0		0	0	0	0		95
220894	Lactococcus	lactis	cremoris	Lactococcus	0	0	0	3	4	7	9	7	2	4	0	3		0	0	0	0	0			0	0	0	2	2	0	10	4	4	2			0	0	0		2	2	4	23		94
1099398	Lactococcus	lactis	cremoris	Lactococcus	0	0	0	2	4	13	8	5	4	6	0	0		0	0	0	0	0			0	0	0	2	0	0	11	2	0	5			0	0	0		0	0	10	21		93
881716	Lactococcus	lactis	cremoris	Lactococcus	0	0	0	0	6	13	6	0	4	4	0	4		0	0	0	0	2			0	0	4	0	0	0	15	6	5	2			0	0	0		0	2	7	13		93
1100986	Lactococcus	lactis	cremoris	Lactococcus	0	0	0	0	5	3	6	6	8	4	0	3		0	0	0	0	4			0	0	2	4	0	3	9	3	3	0			0	0	0		2	0	0	28		93
939089	Lactococcus	lactis	cremoris	Lactococcus	0	0	0	3	8	6	6	7	6	0	0	0		0	0	0	0	2			0	0	0	3	0	0	8	4	6	2			0	0	0		0	4	8	20		93
1111783	Enterobacter	asburiae		Enterobacter	0	0	0	4	3	0	0	0	0	0	0	0		0	0	0	12	10			0	0	0	0	19	4	11	5	12	13			0	0	0		0	0	0	0		93
423864	Comamonas	terrigena		Comamonas	0	0	0	0	0	0	0	0	0	0	0	0		21	37	27	3	0			0	0	0	0	0	0	0	0	0	0			0	0	0		5	0	0	0		93
New.1.CleanUp.ReferenceOTU109	Unknown			Unknown	0	2	0	18	4	0	2	0	0	0	0	0		28	0	0	0	0			0	2	5	3	0	0	0	0	0	0			0	17	0		10	2	0	0		93
1102819	Acinetobacter	schindleri		Acinetobacter	0	0	0	0	0	0	0	0	0	0	0	0		34	36	16	7	0			0	0	0	0	0	0	0	0	0	0			0	0	0		0	0	0	0		93
955160	Lactococcus	lactis	cremoris	Lactococcus	0	0	0	0	9	5	10	5	7	2	6	3		0	0	0	0	0			0	0	0	0	0	0	11	5	4	2			0	0	0		5	2	2	14		92
1074968	Lactococcus	lactis	cremoris	Lactococcus	0	0	0	0	7	11	10	8	6	2	2	3		0	0	0	0	0			0	0	3	0	0	2	17	0	2	0			0	0	0		0	0	5	14		92
148821	Lactococcus	lactis	cremoris	Lactococcus	0	0	0	0	7	10	9	9	5	2	0	0		0	0	0	0	2			0	0	5	0	0	2	5	3	6	6			0	0	0		0	0	6	14		91
985699	Lactococcus	lactis	cremoris	Lactococcus	0	0	0	0	10	8	7	0	5	4	0	2		0	0	0	0	4			0	0	0	2	0	2	10	8	4	2			0	0	0		0	3	2	18		91
851972	Lactococcus	lactis	cremoris	Lactococcus	0	0	0	0	2	7	5	5	2	4	0	6		0	0	0	0	5			0	0	0	0	0	0	15	4	0	6			0	0	0		0	3	6	19		89
1076775	Lactococcus	lactis	cremoris	Lactococcus	0	0	0	0	7	5	5	6	6	6	2	3		0	0	0	0	0			0	0	0	2	0	0	10	0	8	4			0	0	2		0	2	3	18		89
1083692	Lactococcus	lactis	cremoris	Lactococcus	0	0	0	4	6	10	4	7	4	2	2	5		0	0	0	0	2			0	0	2	2	2	3	8	2	8	0			0	0	0		0	4	4	8		89
275315	Lactococcus	lactis	cremoris	Lactococcus	0	0	0	0	3	8	8	2	6	2	0	3		0	0	0	0	3			0	0	0	0	0	0	14	2	4	2			0	0	0		3	3	5	21		89
New.1.CleanUp.ReferenceOTU110	Unknown			Unknown	2	0	0	7	0	0	0	0	0	0	0	0		32	2	2	0	3			0	3	2	3	0	0	0	0	0	0			2	11	0		15	3	2	0		89
1109503	Enterococcus	gallinarum		Enterococcus	0	0	2	2	0	0	0	0	0	0	0	0		2	17	0	38	23			0	0	2	0	0	0	0	0	0	0			0	0	0		0	0	0	0		86
818216	Lactococcus	lactis	cremoris	Lactococcus	0	0	0	0	7	6	4	8	7	4	0	2		0	0	0	0	5			0	0	0	3	0	0	16	2	3	4			0	0	0		2	0	0	12		85
1087551	Lactococcus	lactis	cremoris	Lactococcus	0	0	0	0	4	10	6	4	5	0	2	0		0	0	0	0	0			0	0	0	3	0	2	11	6	2	0			0	0	3		0	0	3	22		83
4406501	Lactococcus	lactis	cremoris	Lactococcus	0	0	0	0	5	7	10	4	4	0	0	2		0	0	0	0	0			0	0	0	2	0	0	10	3	4	4			0	0	0		0	3	6	19		83
727124	Acetobacter	cibinongensis		Acetobacter	0	0	0	0	0	0	0	0	0	0	0	0		0	0	0	0	0			0	0	0	0	0	0	0	0	0	0			3	12	12		19	9	2	25		82
4404943	Lactococcus	lactis	cremoris	Lactococcus	0	0	0	0	4	12	3	4	3	2	0	2		0	0	0	0	2			0	0	0	0	0	3	9	3	6	3			0	0	0		0	0	6	18		80
1109623	Raoultella	ornithinolytica		Raoultella	0	0	0	0	0	0	0	0	0	0	0	2		0	0	0	0	4			0	0	0	0	23	5	18	3	9	16			0	0	0		0	0	0	0		80
366022	Lactococcus	lactis	cremoris	Lactococcus	0	0	0	2	9	5	5	3	5	2	3	0		0	0	0	0	3			0	0	0	4	0	0	5	6	3	4			0	0	0		0	0	2	18		79
1095061	Lactococcus	lactis	cremoris	Lactococcus	0	0	0	0	6	5	8	2	3	3	2	4		0	0	0	0	2			0	0	0	3	0	0	10	4	0	2			0	0	0		2	5	2	16		79
815605	Lactococcus	lactis	cremoris	Lactococcus	0	0	0	0	4	4	8	9	3	2	0	2		0	0	0	0	2			0	0	2	0	0	0	13	3	7	0			0	0	0		0	2	0	18		79
214513	Solibacter	usitatus		Solibacter	0	0	0	0	10	0	7	0	0	0	0	0		2	6	0	0	0			0	0	0	0	0	0	0	0	3	0			0	0	0		30	21	0	0		79
580690	Lactococcus	lactis	cremoris	Lactococcus	0	0	0	0	5	8	11	6	7	0	0	3		0	0	0	0	4			0	0	2	0	0	0	16	0	3	0			0	0	0		0	0	3	10		78
572043	Lactococcus	lactis	cremoris	Lactococcus	0	0	0	0	5	11	4	5	7	0	3	0		0	0	0	0	0			0	0	3	0	0	2	8	0	5	3			0	0	3		0	2	3	13		77
852891	Lactococcus	lactis	cremoris	Lactococcus	0	0	0	0	4	8	8	5	3	3	0	0		0	0	0	0	0			0	0	2	3	0	0	9	4	3	0			0	0	0		0	0	3	21		76
791322	Lactococcus	lactis	cremoris	Lactococcus	0	0	0	3	3	3	5	10	5	2	0	3		0	0	0	0	0			0	0	0	0	0	0	8	3	7	4			0	0	0		2	0	4	14		76
295291	Lactococcus	lactis	cremoris	Lactococcus	0	0	0	0	3	7	8	4	3	5	0	0		0	0	0	0	0			0	0	0	4	0	0	9	2	4	2			0	0	0		0	0	3	21		75
New.2.CleanUp.ReferenceOTU64	Unknown			Unknown	2	0	0	10	3	0	0	0	2	0	0	0		20	3	0	0	0			0	0	3	2	0	0	0	0	0	0			0	13	0		16	0	0	0		74
1100946	Sphingobacterium	thalpophilum		Sphingobacterium	0	0	0	0	0	0	0	0	0	0	0	0		10	41	21	2	0			0	0	0	0	0	0	0	0	0	0			0	0	0		0	0	0	0		74
1094996	Lactococcus	lactis	cremoris	Lactococcus	0	0	0	4	7	6	10	2	3	3	0	2		0	0	0	0	0			0	0	0	0	0	2	5	3	3	0			0	0	0		2	2	2	17		73
1110148	Raoultella	ornithinolytica		Raoultella	0	0	0	2	0	2	0	0	0	0	0	0		6	15	6	5	3			0	0	0	0	8	4	9	2	6	2			0	0	0		2	0	0	0		72
New.1.CleanUp.ReferenceOTU142	Unknown			Unknown	0	0	0	6	0	0	0	0	0	0	0	0		23	2	2	0	0			0	2	5	2	0	0	0	0	0	0			0	15	0		9	3	0	2		71
1057364	Lactococcus	lactis	cremoris	Lactococcus	0	0	0	0	5	5	6	3	4	2	0	2		0	0	0	0	0			0	0	0	0	0	0	9	5	4	2			0	0	0		2	3	3	15		70
500293	Lactococcus	lactis	cremoris	Lactococcus	0	0	0	0	8	5	7	2	2	0	0	0		0	0	0	0	2			0	0	3	3	0	2	12	2	7	0			0	0	0		0	0	3	12		70
1110334	Pseudomonas	putida		Pseudomonas	0	0	0	0	0	0	0	0	0	0	0	0		3	25	39	3	0			0	0	0	0	0	0	0	0	0	0			0	0	0		0	0	0	0		70
1111533	Pseudomonas	flavescens		Pseudomonas	0	0	0	0	0	0	0	2	0	3	0	0		0	18	42	2	3			0	0	0	0	0	0	0	0	0	0			0	0	0		0	0	0	0		70
711676	Lactococcus	lactis	cremoris	Lactococcus	0	0	0	0	5	11	5	0	3	2	0	0		0	0	0	0	0			0	0	2	2	0	0	5	4	0	5			0	0	2		0	0	5	18		69
222168	Lactococcus	lactis	cremoris	Lactococcus	0	0	0	2	2	7	9	5	2	2	0	0		0	0	0	0	0			0	0	0	2	0	2	11	4	3	2			0	0	0		0	2	2	12		69
New.0.CleanUp.ReferenceOTU1	Unknown			Unknown	6	6	0	12	0	0	0	0	0	0	0	0		7	4	2	0	0			3	5	3	2	0	0	0	0	0	0			6	9	0		4	0	0	0		69
New.2.CleanUp.ReferenceOTU281	Unknown			Unknown	0	0	0	7	3	0	0	0	0	0	0	0		32	0	0	0	0			0	0	2	3	0	0	0	0	0	0			0	5	0		3	11	0	3		69
645617	Hydrogenophilus	thermoluteolus		Hydrogenophilus	0	0	0	4	3	3	0	0	0	0	0	0		0	3	31	0	14			0	0	0	0	2	0	2	0	0	0			0	7	0		0	0	0	0		69
4363377	Lactococcus	lactis	cremoris	Lactococcus	0	0	0	0	0	8	8	3	0	3	0	0		0	0	0	0	0			0	0	2	0	0	0	9	0	4	3			0	0	4		0	0	5	19		68
948629	Lactococcus	lactis	cremoris	Lactococcus	0	0	0	0	7	7	6	5	5	3	0	2		0	0	0	0	2			0	0	0	2	0	0	4	2	3	4			0	0	0		0	2	2	11		67
1111371	Pseudomonas	entomophila		Pseudomonas	0	0	0	0	0	0	0	0	0	0	0	0		0	23	40	4	0			0	0	0	0	0	0	0	0	0	0			0	0	0		0	0	0	0		67
1069239	Lactococcus	lactis	cremoris	Lactococcus	0	0	0	0	5	2	6	2	0	4	0	2		0	0	0	0	2			0	0	0	3	0	0	7	5	5	3			0	0	0		2	2	4	12		66
4483190	Lactococcus	lactis	cremoris	Lactococcus	0	0	0	0	2	8	10	2	5	2	2	3		0	0	0	0	0			0	0	0	0	0	0	12	2	3	3			0	0	0		0	0	2	10		66
New.1.CleanUp.ReferenceOTU65	Unknown			Unknown	0	0	0	8	2	0	0	0	0	0	0	0		18	4	2	0	0			0	2	2	2	0	0	0	0	0	0			0	15	0		11	0	0	0		66
1074067	Lactococcus	lactis	cremoris	Lactococcus	0	0	0	0	7	5	2	3	5	2	0	2		0	0	0	0	0			0	0	0	0	0	0	10	3	3	0			0	0	2		0	2	4	15		65
259615	Lactococcus	lactis	cremoris	Lactococcus	0	0	0	0	4	9	4	3	0	2	0	0		0	0	0	0	0			0	0	0	3	0	0	13	0	0	2			0	0	0		0	2	8	15		65
New.3.CleanUp.ReferenceOTU192	Unknown			Unknown	0	3	0	11	2	0	0	0	0	0	0	0		19	0	0	0	0			0	0	0	6	0	0	0	0	0	0			0	10	0		14	0	0	0		65
766573	Lactococcus	lactis	cremoris	Lactococcus	0	0	0	3	9	2	6	4	4	5	3	0		0	0	0	0	0			0	0	0	0	0	3	6	0	5	3			0	0	0		0	2	0	9		64
1086130	Lactococcus	lactis	cremoris	Lactococcus	0	0	0	0	4	6	5	3	4	2	3	0		0	0	0	0	2			0	0	3	0	0	0	6	2	6	3			0	0	0		3	3	0	8		63
1013274	Lactococcus	lactis	cremoris	Lactococcus	0	0	0	0	5	9	7	3	2	2	0	0		0	0	0	0	0			0	0	3	2	0	0	10	2	3	0			0	0	0		0	2	2	11		63
4312894	Enterobacter	asburiae		Enterobacter	0	0	0	0	0	0	0	0	0	0	0	0		0	0	0	3	0			0	0	0	0	16	5	14	4	4	17			0	0	0		0	0	0	0		63
1103034	Staphylococcus	hyicus		Staphylococcus	0	0	0	29	7	0	0	0	5	0	0	2		0	0	0	0	0			0	0	0	0	0	4	9	0	0	0			0	3	0		0	4	0	0		63
1053459	Pseudomonas	flavescens		Pseudomonas	0	0	0	0	0	0	0	0	0	0	0	0		0	16	45	2	0			0	0	0	0	0	0	0	0	0	0			0	0	0		0	0	0	0		63
547245	Enterobacter	asburiae		Enterobacter	0	0	0	4	0	0	0	0	0	2	0	3		0	2	0	6	2			0	0	0	0	16	5	6	0	0	16			0	0	0		0	0	0	0		62
588425	Lactococcus	lactis	cremoris	Lactococcus	0	0	0	0	2	4	3	2	2	3	0	0		0	0	0	0	3			0	0	0	0	0	3	10	0	3	2			0	0	2		0	2	4	16		61
1107382	Acinetobacter	junii		Acinetobacter	0	0	0	5	0	0	0	0	0	0	0	0		7	28	21	0	0			0	0	0	0	0	0	0	0	0	0			0	0	0		0	0	0	0		61
361794	Lactococcus	lactis	cremoris	Lactococcus	0	0	0	2	5	5	8	0	0	3	0	2		0	0	0	0	0			0	0	0	0	0	2	10	3	2	2			0	0	0		3	0	6	7		60
994719	Enterobacter	asburiae		Enterobacter	0	0	0	0	0	0	0	0	0	0	0	0		0	12	4	11	28			0	0	0	0	5	0	0	0	0	0			0	0	0		0	0	0	0		60
1099628	Staphylococcus	aureus	aureus	Staphylococcus	0	0	0	0	0	0	0	0	0	0	0	0		0	0	0	0	0			0	0	0	0	0	0	0	0	0	0			0	22	0		0	38	0	0		60
1006934	Lactococcus	lactis	cremoris	Lactococcus	0	0	0	0	4	6	9	2	5	0	0	2		0	0	0	0	0			0	0	0	2	0	0	4	0	3	4			0	0	0		0	0	2	16		59
970936	Lactococcus	lactis	cremoris	Lactococcus	0	0	0	2	3	5	6	5	6	0	0	0		0	0	0	0	0			0	0	2	0	0	0	11	2	2	0			0	0	0		0	0	2	13		59
252708	Lactococcus	lactis	cremoris	Lactococcus	0	0	0	0	5	5	5	6	2	3	0	3		0	0	0	0	2			0	0	0	0	0	0	8	2	4	0			0	0	0		0	0	0	13		58
1069777	Lactococcus	lactis	cremoris	Lactococcus	0	0	0	2	0	7	4	0	3	3	0	4		0	0	0	0	2			0	0	0	0	0	2	8	2	2	0			0	0	0		0	0	3	16		58
384646	Lactococcus	lactis	cremoris	Lactococcus	0	0	0	0	3	0	4	0	2	0	0	2		0	0	0	0	2			0	0	0	0	0	2	6	3	4	2			0	0	0		0	2	11	15		58
1111575	Pseudomonas	flavescens		Pseudomonas	0	0	0	0	0	0	0	0	0	0	0	0		3	21	30	2	2			0	0	0	0	0	0	0	0	0	0			0	0	0		0	0	0	0		58
849417	Acetobacter	cibinongensis		Acetobacter	0	0	0	0	0	0	0	0	0	0	0	0		0	0	0	0	0			0	0	0	3	0	0	0	0	0	0			0	5	4		22	8	2	13		57
New.2.CleanUp.ReferenceOTU14	Unknown			Unknown	0	0	0	7	0	0	0	0	0	0	0	0		25	0	0	0	0			0	0	2	2	0	0	0	0	0	0			0	10	0		8	3	0	0		57
415388	Lactococcus	lactis	cremoris	Lactococcus	0	0	0	0	5	7	4	2	4	0	0	0		0	0	0	0	0			0	0	0	3	0	2	7	2	3	0			0	0	0		0	3	3	11		56
206167	Mycoplasma	wenyonii		Mycoplasma	2	0	18	0	3	0	3	5	3	0	0	0		4	3	0	0	0			0	0	4	0	7	0	0	0	2	0			0	2	0		0	0	0	0		56
984404	Acinetobacter	johnsonii		Acinetobacter	0	0	0	5	0	0	0	0	0	0	0	0		0	28	16	5	2			0	0	0	0	0	0	0	0	0	0			0	0	0		0	0	0	0		56
557570	Lactococcus	lactis	cremoris	Lactococcus	0	0	0	0	3	5	3	5	0	2	0	2		0	0	0	0	0			0	0	0	0	0	0	11	0	5	4			0	0	0		0	0	0	15		55
New.1.CleanUp.ReferenceOTU10	Unknown			Unknown	4	0	0	3	4	0	0	0	0	0	0	0		13	2	0	0	0			0	2	2	5	0	0	0	0	0	0			0	8	0		7	5	0	0		55
New.3.CleanUp.ReferenceOTU101	Unknown			Unknown	0	3	0	6	3	0	0	0	0	0	0	0		12	2	0	0	0			0	0	0	3	0	0	0	0	0	0			2	20	0		0	3	0	0		54
489206	Lactococcus	lactis	cremoris	Lactococcus	0	0	0	0	4	5	5	2	2	0	3	0		0	0	0	0	0			0	0	0	3	0	0	8	2	2	3			0	0	0		0	0	0	14		53
979011	Acinetobacter	calcoaceticus		Acinetobacter	0	0	0	0	0	0	0	0	0	0	0	0		6	3	6	0	0			0	0	0	0	0	0	0	0	0	0			0	6	0		0	32	0	0		53
1100302	Pseudomonas	putida		Pseudomonas	0	0	0	0	0	0	0	0	0	0	0	0		0	27	26	0	0			0	0	0	0	0	0	0	0	0	0			0	0	0		0	0	0	0		53
1111231	Acinetobacter	parvus		Acinetobacter	0	0	0	0	0	0	0	0	0	0	0	0		22	13	15	0	0			0	0	0	0	0	0	0	0	0	0			0	0	0		0	3	0	0		53
809897	Lactococcus	lactis	cremoris	Lactococcus	0	0	0	2	6	9	5	2	3	3	0	3		0	0	0	0	0			0	0	0	0	0	0	7	0	5	0			0	0	0		0	0	0	7		52
218315	Lactococcus	lactis	cremoris	Lactococcus	0	0	0	0	3	7	3	3	3	2	0	0		0	0	0	0	3			0	0	0	3	0	0	3	3	5	0			0	0	0		0	0	0	14		52
92114	Lactococcus	lactis	cremoris	Lactococcus	0	0	0	0	3	5	2	2	0	0	0	0		0	0	0	0	3			0	0	0	0	2	0	6	3	5	3			0	0	0		0	0	2	16		52
New.3.CleanUp.ReferenceOTU65	Unknown			Unknown	0	0	0	11	0	0	0	0	0	0	0	0		18	0	2	0	0			0	0	0	2	0	0	0	0	0	0			0	7	0		8	4	0	0		52
1111220	Weissella	cibaria		Weissella	0	0	0	0	0	0	0	0	0	0	0	0		0	0	0	0	0			3	2	0	3	0	0	14	3	7	0			0	0	0		18	2	0	0		52
New.1.CleanUp.ReferenceOTU116	Unknown			Unknown	2	2	0	6	3	0	0	0	0	0	0	0		15	2	2	0	0			0	2	4	5	0	0	0	0	0	0			0	4	0		4	0	0	0		51
820681	Lactococcus	lactis	cremoris	Lactococcus	0	0	0	3	2	3	8	2	2	0	0	0		0	0	0	0	2			0	0	0	5	0	0	5	2	4	0			0	0	0		0	3	2	7		50
817227	Lactococcus	lactis	cremoris	Lactococcus	0	0	0	0	4	5	2	3	2	2	0	0		0	0	0	0	0			0	0	0	0	0	0	5	0	4	3			0	0	0		0	0	2	18		50
New.3.CleanUp.ReferenceOTU316	Unknown			Unknown	0	2	0	2	0	0	0	0	0	0	0	0		26	0	0	0	0			0	0	0	2	0	0	0	0	0	0			0	5	0		10	2	0	0		49
838855	Lactococcus	lactis	cremoris	Lactococcus	0	0	0	0	5	4	3	5	0	0	0	0		0	0	0	0	2			0	0	3	2	0	0	8	4	0	0			0	0	0		0	0	3	9		48
293796	Lactococcus	lactis	cremoris	Lactococcus	0	0	0	0	0	7	4	3	3	2	0	0		0	0	0	0	3			0	0	0	0	2	0	4	0	5	4			0	0	0		0	0	3	8		48
4369352	Lactococcus	lactis	cremoris	Lactococcus	0	0	0	3	0	0	26	3	5	0	2	0		0	0	0	0	0			0	0	2	0	0	0	2	0	0	0			0	0	0		0	2	0	3		48
818629	Lactococcus	lactis	cremoris	Lactococcus	0	0	0	0	2	4	5	0	2	0	0	0		0	0	0	0	3			0	0	0	3	0	0	6	3	4	0			0	0	0		3	0	3	9		47
1023422	Kluyvera	cryocrescens		Kluyvera	0	0	0	0	0	0	0	0	0	0	0	0		0	0	0	3	5			0	0	0	0	14	0	8	3	2	11			0	0	0		0	0	0	0		46
New.3.CleanUp.ReferenceOTU402	Unknown			Unknown	0	0	0	10	2	0	0	0	0	0	0	0		9	2	0	0	0			0	0	0	3	0	0	0	0	0	0			0	12	0		8	0	0	0		46
627876	Acinetobacter	johnsonii		Acinetobacter	0	0	0	0	0	0	0	0	0	0	0	0		0	13	31	2	0			0	0	0	0	0	0	0	0	0	0			0	0	0		0	0	0	0		46
1098704	Chryseobacterium	gleum	35910.revcomp	Chryseobacterium	0	0	0	0	0	0	0	0	0	0	0	0		2	24	17	3	0			0	0	0	0	0	0	0	0	0	0			0	0	0		0	0	0	0		46
987730	Lactococcus	lactis	cremoris	Lactococcus	0	0	0	0	4	8	7	3	0	0	0	0		0	0	0	0	0			0	0	0	0	0	0	11	0	2	3			0	0	0		0	0	2	5		45
592708	Lactococcus	lactis	cremoris	Lactococcus	0	0	0	0	0	4	5	3	2	2	0	0		0	0	0	0	3			0	0	0	0	0	2	8	0	5	0			0	0	0		0	0	5	6		45
New.7.CleanUp.ReferenceOTU2	Unknown			Unknown	0	0	0	10	0	0	0	0	0	0	0	0		12	0	0	0	0			0	0	0	0	0	0	0	0	0	0			3	8	0		8	4	0	0		45
1104511	Lactococcus	lactis	cremoris	Lactococcus	0	0	0	0	0	4	4	2	0	2	0	2		0	0	0	0	4			0	0	0	0	0	0	9	0	3	0			0	0	0		0	0	4	10		44
1103128	Acinetobacter	ursingii		Acinetobacter	0	0	0	0	0	0	0	0	0	0	0	0		3	15	19	2	0			0	0	0	0	0	0	0	0	0	0			0	0	0		0	5	0	0		44
1102977	Citrobacter	farmeri		Citrobacter	0	0	0	0	0	0	0	0	0	0	0	0		0	6	0	13	19			0	0	0	0	0	0	0	0	0	0			0	5	0		0	0	0	0		43
395401	Lactococcus	lactis	cremoris	Lactococcus	0	0	0	0	3	0	2	6	2	3	0	0		0	0	0	0	0			0	0	2	2	0	0	4	0	2	3			0	0	0		0	0	4	9		42
1523543	Lactococcus	lactis	cremoris	Lactococcus	0	0	0	0	5	3	4	0	4	0	3	0		0	0	0	0	0			0	0	0	0	0	0	5	3	3	0			0	0	0		2	0	0	10		42
894301	Lactococcus	lactis	cremoris	Lactococcus	0	0	0	0	5	2	0	5	0	2	0	2		0	0	0	0	2			0	0	2	3	0	0	3	0	2	2			0	0	0		0	0	0	12		42
613777	Enterobacter	asburiae		Enterobacter	0	0	0	0	0	0	0	0	0	0	0	0		0	0	0	3	0			0	0	0	0	10	4	4	2	0	19			0	0	0		0	0	0	0		42
1108909	Proteus	mirabilis	29906.revcomp	Proteus	0	0	10	2	0	0	4	0	3	0	5	0		4	0	0	0	0			0	0	5	0	2	2	2	0	0	0			0	0	0		0	3	0	0		42
241910	Lactococcus	lactis	cremoris	Lactococcus	0	0	0	0	2	2	6	5	0	2	0	0		0	0	0	0	0			0	0	2	0	2	0	4	0	6	3			0	0	0		0	0	3	4		41
593446	Citrobacter	freundii		Citrobacter	0	0	0	0	0	0	0	0	0	0	0	0		0	0	0	0	2			0	0	0	0	10	0	0	0	0	29			0	0	0		0	0	0	0		41
New.0.CleanUp.ReferenceOTU25	Unknown			Unknown	0	0	0	0	0	0	0	0	0	0	0	0		12	0	2	0	0			2	0	0	0	0	0	0	0	0	0			0	9	0		14	2	0	0		41
107990	Aphanizomenon	flos-aquae		Aphanizomenon	0	0	0	0	0	41	0	0	0	0	0	0		0	0	0	0	0			0	0	0	0	0	0	0	0	0	0			0	0	0		0	0	0	0		41
943793	Lactococcus	lactis	cremoris	Lactococcus	0	0	0	0	0	2	2	3	3	3	0	3		0	0	0	0	2			0	0	0	0	2	0	7	0	2	0			0	0	0		0	0	0	11		40
1111001	Serratia	rubidaea		Serratia	0	0	0	12	0	0	0	0	0	0	0	0		0	0	0	0	0			0	0	0	0	18	0	4	0	0	4			0	0	0		2	0	0	0		40
New.2.CleanUp.ReferenceOTU294	Unknown			Unknown	0	2	0	0	0	0	0	0	0	0	0	0		17	0	0	0	0			0	0	3	2	0	0	0	0	0	0			0	6	0		7	3	0	0		40
New.14.CleanUp.ReferenceOTU811	Unknown			Unknown	0	0	0	0	0	0	0	0	0	0	0	0		8	20	10	2	0			0	0	0	0	0	0	0	0	0	0			0	0	0		0	0	0	0		40
806101	Lactococcus	lactis	cremoris	Lactococcus	0	0	0	2	0	4	3	0	0	0	0	2		0	0	0	0	3			0	0	0	0	0	0	5	2	0	2			0	0	0		0	0	3	13		39
1026068	Lactococcus	lactis	cremoris	Lactococcus	0	0	0	0	3	6	4	4	2	0	0	2		0	0	0	0	0			0	0	0	2	0	0	5	0	0	0			0	0	0		0	0	5	6		39
525406	Salmonella	enterica	enterica	Salmonella	0	0	0	0	0	0	0	0	0	0	0	0		0	0	0	0	0			0	0	0	0	3	0	2	2	3	29			0	0	0		0	0	0	0		39
New.3.CleanUp.ReferenceOTU108	Unknown			Unknown	0	0	0	6	0	0	0	0	0	0	0	0		16	3	0	0	0			0	0	0	2	0	0	0	0	0	0			0	7	0		2	3	0	0		39
1106382	Acinetobacter	sp.		Acinetobacter	0	0	0	0	0	0	0	0	0	0	0	0		0	7	14	2	0			0	0	0	0	0	0	0	0	0	0			0	0	0		4	9	0	3		39
1105445	Bacillus	silvestris		Bacillus	0	0	0	0	0	0	0	0	0	0	0	0		21	11	5	2	0			0	0	0	0	0	0	0	0	0	0			0	0	0		0	0	0	0		39
4446526	Lactococcus	lactis	cremoris	Lactococcus	0	0	0	0	0	0	5	5	0	0	3	0		0	0	0	0	0			0	0	0	2	0	3	7	0	0	0			0	0	0		0	0	0	13		38
290711	Lactococcus	lactis	cremoris	Lactococcus	0	0	0	0	4	3	7	2	4	0	0	0		0	0	0	0	0			0	0	0	0	0	0	3	0	3	3			0	0	2		0	0	2	5		38
New.2.CleanUp.ReferenceOTU314	Unknown			Unknown	0	0	0	5	0	0	0	0	0	0	0	0		12	0	0	0	0			0	0	5	5	0	0	0	0	0	0			0	4	0		3	4	0	0		38
New.11.CleanUp.ReferenceOTU422	Unknown			Unknown	0	0	0	14	0	0	0	0	0	0	0	0		12	2	0	0	0			0	0	0	0	0	0	0	0	0	0			0	3	0		4	3	0	0		38
291510	Lactococcus	lactis	cremoris	Lactococcus	0	0	0	0	7	4	0	4	0	2	0	0		0	0	0	0	0			0	0	0	0	0	2	8	0	0	2			0	0	0		0	0	3	5		37
30402	Lactococcus	lactis	cremoris	Lactococcus	0	0	0	2	4	9	4	4	2	0	0	0		0	0	0	0	0			0	0	0	0	0	0	2	0	2	2			0	0	0		0	0	0	6		37
75483	Lactococcus	lactis	cremoris	Lactococcus	0	0	0	4	2	3	6	2	2	3	0	0		0	0	0	0	3			0	0	0	0	0	0	3	0	0	0			0	0	0		0	0	0	9		37
543172	Klebsiella	pneumoniae	pneumoniae	Klebsiella	0	0	0	0	0	0	0	0	0	0	0	0		0	0	0	0	0			0	0	0	0	7	5	9	3	0	13			0	0	0		0	0	0	0		37
New.3.CleanUp.ReferenceOTU75	Unknown			Unknown	0	0	0	10	0	0	0	0	0	0	0	0		12	0	0	0	0			0	0	0	4	0	0	0	0	0	0			0	7	0		4	0	0	0		37
299267	Escherichia	vulneris		Escherichia	0	0	0	7	3	0	0	0	0	0	0	0		0	0	0	18	7			0	0	0	0	0	0	2	0	0	0			0	0	0		0	0	0	0		37
1100271	Chryseobacterium	piscium		Chryseobacterium	0	0	0	0	0	0	0	0	0	0	0	0		7	22	6	0	2			0	0	0	0	0	0	0	0	0	0			0	0	0		0	0	0	0		37
704533	Lactococcus	lactis	cremoris	Lactococcus	0	0	0	0	0	3	5	0	2	2	0	0		0	0	0	0	0			0	0	2	0	0	0	9	0	2	0			0	0	0		3	0	0	8		36
790627	Solibacter	usitatus		Solibacter	0	0	0	0	8	0	9	0	0	0	0	0		0	3	0	0	0			0	0	0	0	0	0	0	0	2	0			0	0	0		4	10	0	0		36
800205	Acetobacter	pasteurianus		Acetobacter	0	0	0	0	4	2	0	0	0	0	0	0		3	3	0	0	0			0	0	0	0	0	0	3	0	0	0			6	0	0		8	7	0	0		36
1101272	Acinetobacter	baumannii		Acinetobacter	0	0	0	0	0	0	0	0	0	0	0	0		0	14	22	0	0			0	0	0	0	0	0	0	0	0	0			0	0	0		0	0	0	0		36
New.11.CleanUp.ReferenceOTU381	Unknown			Unknown	0	0	0	13	2	0	0	0	0	0	0	0		8	0	0	0	0			0	0	0	0	0	0	0	0	0	0			0	4	0		5	4	0	0		36
224007	Lactococcus	lactis	cremoris	Lactococcus	0	0	0	2	5	2	0	2	3	3	0	0		0	0	0	0	0			0	0	0	2	0	0	3	0	4	0			0	0	0		0	2	0	7		35
981575	Lactococcus	lactis	cremoris	Lactococcus	0	0	0	0	4	0	2	3	5	0	0	0		0	0	0	0	4			0	0	0	0	0	0	7	0	2	0			0	0	0		0	0	0	8		35
New.11.CleanUp.ReferenceOTU78	Unknown			Unknown	0	0	0	0	0	0	0	0	0	0	0	0		10	2	0	0	0			0	0	0	0	0	0	0	0	0	0			0	6	0		13	4	0	0		35
New.2.CleanUp.ReferenceOTU361	Unknown			Unknown	0	4	0	6	2	0	0	0	0	0	0	0		11	0	0	0	0			0	0	3	0	0	0	0	0	0	0			0	3	0		4	2	0	0		35
857306	Lactococcus	lactis	cremoris	Lactococcus	0	0	0	2	2	6	0	3	5	2	0	0		0	0	0	0	0			0	0	0	0	0	0	3	0	0	0			0	0	0		0	0	5	6		34
1111590	Enterococcus	villorum		Enterococcus	0	0	0	0	0	0	0	0	0	0	0	0		0	2	4	6	12			0	0	0	0	0	0	4	0	0	0			0	0	0		6	0	0	0		34
New.11.CleanUp.ReferenceOTU191	Unknown			Unknown	0	0	0	6	2	0	0	0	0	0	0	0		9	0	0	0	2			0	0	0	0	0	0	0	0	0	0			0	11	0		2	2	0	0		34
4341741	Lactococcus	lactis	cremoris	Lactococcus	0	0	0	0	4	8	4	2	3	0	0	0		0	0	0	0	3			0	0	0	2	0	0	4	0	0	0			0	0	0		0	0	0	3		33
New.0.CleanUp.ReferenceOTU71	Unknown			Unknown	0	0	0	3	0	0	0	0	0	0	0	0		13	0	0	0	0			3	0	2	0	0	0	0	0	0	0			0	0	0		9	3	0	0		33
388875	Lactococcus	lactis	cremoris	Lactococcus	0	0	0	0	3	5	4	4	2	2	0	0		0	0	0	0	0			0	0	0	0	0	0	0	0	2	0			0	0	0		0	0	0	10		32
650421	Lactococcus	lactis	cremoris	Lactococcus	0	0	0	0	0	5	5	2	0	0	0	0		0	0	0	0	0			0	0	0	0	0	0	8	4	4	0			0	0	0		0	0	0	4		32
1028002	Enterobacter	asburiae		Enterobacter	0	0	0	0	0	0	0	0	0	0	0	0		0	0	0	3	2			0	0	0	0	9	0	3	4	0	11			0	0	0		0	0	0	0		32
158923	Pseudomonas	entomophila		Pseudomonas	0	0	0	0	0	0	0	0	0	0	0	0		0	13	17	2	0			0	0	0	0	0	0	0	0	0	0			0	0	0		0	0	0	0		32
995610	Acinetobacter	sp.		Acinetobacter	0	0	0	0	0	0	0	0	0	0	0	0		0	0	0	0	0			0	0	0	0	0	0	0	0	0	0			0	7	0		0	24	0	0		31
New.2.CleanUp.ReferenceOTU346	Unknown			Unknown	0	0	0	0	0	0	0	2	0	0	0	0		16	0	0	0	2			0	0	2	0	0	0	0	0	0	0			2	5	0		2	0	0	0		31
New.3.CleanUp.ReferenceOTU90	Unknown			Unknown	0	0	0	4	0	0	0	0	0	0	0	0		13	2	0	0	0			0	0	0	2	0	0	0	0	0	0			0	4	0		6	0	0	0		31
687996	Acinetobacter	sp.		Acinetobacter	0	0	0	0	0	31	0	0	0	0	0	0		0	0	0	0	0			0	0	0	0	0	0	0	0	0	0			0	0	0		0	0	0	0		31
824932	Bacillus	flexus		Bacillus	0	0	0	31	0	0	0	0	0	0	0	0		0	0	0	0	0			0	0	0	0	0	0	0	0	0	0			0	0	0		0	0	0	0		31
1080881	Chryseobacterium	gleum	35910.revcomp	Chryseobacterium	0	0	0	0	0	0	0	0	0	0	0	0		0	22	6	3	0			0	0	0	0	0	0	0	0	0	0			0	0	0		0	0	0	0		31
1102809	Acinetobacter	johnsonii		Acinetobacter	0	0	0	0	0	0	0	0	0	0	0	0		10	7	14	0	0			0	0	0	0	0	0	0	0	0	0			0	0	0		0	0	0	0		31
222913	Lactococcus	lactis	cremoris	Lactococcus	0	0	0	0	0	0	3	2	5	0	0	0		0	0	0	0	2			0	0	0	0	0	0	3	0	2	0			0	0	0		0	0	2	11		30
2081808	Klebsiella	pneumoniae	pneumoniae	Klebsiella	0	0	0	6	0	0	0	0	0	0	0	0		0	0	0	2	0			0	0	0	0	7	5	5	0	3	2			0	0	0		0	0	0	0		30
New.11.CleanUp.ReferenceOTU428	Unknown			Unknown	0	0	0	10	3	0	0	0	0	0	0	0		6	0	0	0	0			0	0	0	0	0	0	0	0	0	0			0	7	0		4	0	0	0		30
666824	Paenibacillus	wynnii		Paenibacillus	0	0	0	0	0	0	0	0	0	0	0	0		0	13	0	15	2			0	0	0	0	0	0	0	0	0	0			0	0	0		0	0	0	0		30
New.11.CleanUp.ReferenceOTU361	Unknown			Unknown	0	0	0	8	3	0	0	0	0	0	0	0		9	2	0	0	0			0	0	0	0	0	0	0	0	0	0			0	2	0		4	2	0	0		30
1105531	Aeromonas	salmonicida	salmonicida	Aeromonas	0	0	0	0	0	0	0	0	0	0	0	0		0	0	0	0	0			0	0	0	0	27	0	0	0	0	3			0	0	0		0	0	0	0		30
New.1.CleanUp.ReferenceOTU84	Unknown			Unknown	0	0	0	0	0	0	0	0	0	0	0	0		11	0	0	0	0			0	3	2	0	0	0	0	0	0	0			2	6	0		3	3	0	0		30
New.2.CleanUp.ReferenceOTU201	Unknown			Unknown	0	0	0	0	0	0	0	0	0	0	0	0		17	0	0	0	0			0	0	2	2	0	0	0	0	0	0			0	7	0		0	2	0	0		30
820019	Lactococcus	lactis	cremoris	Lactococcus	0	0	0	0	3	5	3	3	0	0	2	0		0	0	0	0	2			0	0	0	0	0	0	2	3	3	0			0	0	0		0	0	0	3		29
948436	Lactococcus	lactis	cremoris	Lactococcus	0	0	0	0	2	3	3	0	3	0	0	2		0	0	0	0	0			0	0	0	0	0	0	4	2	0	0			0	0	0		0	2	0	8		29
819016	Lactococcus	lactis	cremoris	Lactococcus	0	0	0	0	4	0	5	2	0	3	0	0		0	0	0	0	2			0	0	2	0	0	0	4	2	3	0			0	0	0		0	0	2	0		29
672674	Lactococcus	lactis	cremoris	Lactococcus	0	0	0	0	2	3	0	3	0	2	0	2		0	0	0	0	0			0	0	0	0	0	0	6	0	4	0			0	0	0		0	0	0	7		29
1109485	Microbacterium	thalassium		Microbacterium	0	0	0	0	2	0	0	0	0	0	0	0		4	13	0	0	0			0	0	0	0	0	0	0	0	0	0			0	0	0		10	0	0	0		29
New.14.CleanUp.ReferenceOTU358	Unknown			Unknown	0	0	0	10	0	0	0	0	0	0	0	0		11	2	0	0	0			0	0	0	0	0	0	0	0	0	0			0	3	0		0	3	0	0		29
New.2.CleanUp.ReferenceOTU75	Unknown			Unknown	0	0	0	5	0	0	0	0	0	0	0	0		4	4	0	0	0			0	0	2	0	0	0	0	0	0	0			0	3	0		7	4	0	0		29
393137	Lactococcus	lactis	cremoris	Lactococcus	0	0	0	0	5	4	3	3	0	0	0	0		0	0	0	0	0			0	0	0	0	0	0	6	0	0	0			0	0	0		0	0	2	5		28
1019592	Lactococcus	lactis	cremoris	Lactococcus	0	0	0	0	0	6	6	0	0	0	0	0		0	0	0	0	0			0	0	0	0	0	0	4	2	4	2			0	0	0		0	0	0	4		28
4353647	Klebsiella	pneumoniae	pneumoniae	Klebsiella	0	0	0	0	0	0	0	0	0	0	0	0		0	0	0	0	0			0	0	0	0	3	5	6	4	3	7			0	0	0		0	0	0	0		28
835961	Niastella	yeongjuensis		Niastella	0	0	7	0	4	0	2	2	2	0	0	0		0	0	0	0	0			3	0	0	2	2	0	2	0	0	0			0	2	0		0	0	0	0		28
234778	Acinetobacter	baumannii		Acinetobacter	0	0	0	0	0	0	0	0	0	0	0	0		2	17	9	0	0			0	0	0	0	0	0	0	0	0	0			0	0	0		0	0	0	0		28
629716	Escherichia	vulneris		Escherichia	0	0	0	0	22	0	3	0	3	0	0	0		0	0	0	0	0			0	0	0	0	0	0	0	0	0	0			0	0	0		0	0	0	0		28
1001834	Lactococcus	lactis	cremoris	Lactococcus	0	0	0	0	5	3	0	2	2	0	0	2		0	0	0	0	0			0	0	0	0	0	0	3	0	0	0			0	0	0		0	0	2	8		27
637409	Lactococcus	lactis	cremoris	Lactococcus	0	0	0	2	0	2	3	0	2	0	0	0		0	0	0	0	0			0	0	0	0	0	0	4	0	4	0			0	0	0		0	0	2	8		27
861782	Lactococcus	lactis	cremoris	Lactococcus	0	0	0	0	2	0	4	2	5	0	0	0		0	0	0	0	2			0	0	0	0	0	0	6	0	0	0			0	0	0		0	0	0	6		27
1095569	Streptococcus	thermophilus	18311.revcomp	Streptococcus	0	0	0	0	0	0	0	0	0	0	0	0		0	0	0	0	0			0	0	0	0	0	0	0	0	0	0			0	0	3		13	11	0	0		27
1103576	Methylobacterium	radiotolerans	2831.revcomp	Methylobacterium	0	0	0	0	4	0	0	0	0	0	0	0		0	5	0	0	0			0	0	0	0	0	0	0	0	0	0			0	2	0		2	14	0	0		27
1109579	Bacillus	flexus		Bacillus	0	0	0	22	0	0	0	0	0	0	0	0		2	3	0	0	0			0	0	0	0	0	0	0	0	0	0			0	0	0		0	0	0	0		27
New.11.CleanUp.ReferenceOTU140	Unknown			Unknown	0	0	0	3	5	0	0	0	0	0	0	0		6	0	0	0	0			0	0	0	0	0	0	0	0	0	0			0	6	0		7	0	0	0		27
New.2.CleanUp.ReferenceOTU312	Unknown			Unknown	0	0	0	3	2	0	0	0	0	0	0	0		7	2	0	0	0			0	0	2	3	0	0	0	0	0	0			0	4	0		4	0	0	0		27
818818	Lactococcus	lactis	cremoris	Lactococcus	0	0	0	0	0	0	2	2	0	0	0	0		0	0	0	0	0			0	0	0	2	0	0	3	0	0	2			0	0	0		0	5	3	7		26
356769	Lactococcus	lactis	cremoris	Lactococcus	0	0	0	0	0	2	3	3	2	2	0	0		0	0	0	0	0			0	0	0	0	0	0	3	0	0	0			0	0	2		0	2	3	4		26
1111801	Aeromonas	veronii		Aeromonas	0	0	0	3	0	0	0	0	0	0	0	0		0	0	0	0	0			0	0	0	0	23	0	0	0	0	0			0	0	0		0	0	0	0		26
676932	Raoultella	terrigena		Raoultella	0	0	0	0	0	0	0	0	0	0	0	0		0	0	0	5	0			0	0	0	0	5	0	6	2	0	8			0	0	0		0	0	0	0		26
764749	Klebsiella	pneumoniae	pneumoniae	Klebsiella	0	0	0	0	0	0	0	0	0	0	0	0		0	0	0	3	0			0	0	0	0	6	0	8	3	2	4			0	0	0		0	0	0	0		26
530232	Citrobacter	werkmanii		Citrobacter	0	0	0	0	0	0	0	0	0	0	0	0		0	0	2	11	13			0	0	0	0	0	0	0	0	0	0			0	0	0		0	0	0	0		26
1108002	Enhydrobacter	aerosaccus		Enhydrobacter	4	0	0	0	0	0	0	0	0	0	0	0		2	8	0	0	0			0	0	2	0	0	0	0	0	0	0			0	0	0		0	10	0	0		26
New.11.CleanUp.ReferenceOTU62	Unknown			Unknown	0	0	0	2	0	0	0	0	0	0	0	0		13	3	0	0	0			0	0	0	0	0	0	0	0	0	0			0	5	0		3	0	0	0		26
New.3.CleanUp.ReferenceOTU139	Unknown			Unknown	0	0	0	5	0	0	0	0	3	0	0	0		5	2	0	0	0			0	0	0	2	0	0	0	0	0	0			0	2	0		5	2	0	0		26
316321	Lactococcus	lactis	cremoris	Lactococcus	0	0	0	0	2	5	3	3	3	0	0	0		0	0	0	0	0			0	0	0	0	0	0	2	0	0	0			0	0	0		0	0	0	7		25
4387435	Lactococcus	lactis	cremoris	Lactococcus	0	0	0	0	0	0	3	10	0	5	0	0		0	0	0	0	0			0	0	0	0	0	0	3	0	0	2			0	0	0		0	0	0	2		25
255187	Lactococcus	lactis	cremoris	Lactococcus	0	0	0	0	4	3	3	0	0	0	0	0		0	0	0	0	0			0	0	2	0	0	0	6	3	0	0			0	0	0		0	0	0	4		25
1073924	Buttiauxella	agrestis		Buttiauxella	0	0	0	0	0	0	0	0	0	0	0	0		0	5	0	8	6			0	2	0	0	4	0	0	0	0	0			0	0	0		0	0	0	0		25
1026850	Streptococcus	thermophilus	18311.revcomp	Streptococcus	0	0	0	0	0	0	0	0	0	0	0	0		0	0	0	0	0			0	0	0	0	0	0	0	0	0	0			0	0	9		10	6	0	0		25
416231	Streptococcus	thermophilus	18311.revcomp	Streptococcus	0	0	0	0	0	0	0	0	0	0	0	0		0	0	0	0	0			0	0	0	0	0	0	0	0	0	0			0	0	6		11	8	0	0		25
New.3.CleanUp.ReferenceOTU123	Unknown			Unknown	0	0	0	2	0	0	0	0	0	0	0	0		17	0	0	0	0			0	0	0	2	0	0	0	0	0	0			0	2	0		0	0	0	2		25
New.1.CleanUp.ReferenceOTU32	Unknown			Unknown	0	0	0	0	0	0	0	0	0	0	0	0		9	0	0	0	0			0	2	0	2	0	0	0	0	0	0			2	8	0		2	0	0	0		25
243185	Kluyvera	cryocrescens		Kluyvera	0	0	0	2	0	0	0	0	0	0	0	0		0	0	2	7	7			0	0	0	0	2	0	3	0	0	2			0	0	0		0	0	0	0		25
1015920	Acinetobacter	sp.		Acinetobacter	0	0	0	0	0	0	0	0	0	0	0	0		0	0	0	0	0			0	0	0	0	0	0	0	0	0	0			0	0	0		0	25	0	0		25
New.14.CleanUp.ReferenceOTU156	Unknown			Unknown	0	0	0	3	0	0	0	0	0	0	0	0		13	0	0	0	0			0	0	0	0	0	0	0	0	0	0			0	5	0		0	4	0	0		25
New.3.CleanUp.ReferenceOTU339	Unknown			Unknown	0	0	0	0	0	0	0	0	0	0	0	0		11	0	0	0	0			0	0	0	2	0	0	0	0	0	0			0	9	0		0	3	0	0		25
New.4.CleanUp.ReferenceOTU96	Unknown			Unknown	2	0	0	3	0	0	0	0	2	0	0	0		10	0	0	0	0			0	0	0	0	0	0	0	0	0	0			0	4	0		2	2	0	0		25
1023769	Lactococcus	lactis	cremoris	Lactococcus	0	0	0	0	2	4	5	0	2	0	0	0		0	0	0	0	0			0	0	0	0	0	0	4	0	2	0			0	0	0		0	0	0	5		24
New.2.CleanUp.ReferenceOTU210	Unknown			Unknown	0	0	0	2	2	0	0	0	0	0	0	0		4	0	0	0	0			0	0	3	5	0	0	0	0	0	0			0	8	0		0	0	0	0		24
296868	Raoultella	ornithinolytica		Raoultella	0	0	0	0	0	0	0	0	0	0	0	0		0	0	0	3	0			0	0	0	0	5	2	6	0	2	6			0	0	0		0	0	0	0		24
304743	Acinetobacter	johnsonii		Acinetobacter	0	0	0	0	0	0	0	0	0	0	0	0		0	12	12	0	0			0	0	0	0	0	0	0	0	0	0			0	0	0		0	0	0	0		24
572365	Aeromonas	hydrophila	ranaei	Aeromonas	0	0	0	0	0	0	0	0	0	0	0	0		0	0	0	0	0			0	0	0	0	21	0	0	0	0	3			0	0	0		0	0	0	0		24
889866	Enterobacter	cowanii		Enterobacter	0	0	0	0	0	0	0	0	0	0	0	0		0	8	0	5	9			0	0	0	0	0	0	0	0	0	0			0	0	0		2	0	0	0		24
1107326	Acinetobacter	lwoffii		Acinetobacter	0	0	0	0	0	0	0	0	0	0	0	0		7	11	4	2	0			0	0	0	0	0	0	0	0	0	0			0	0	0		0	0	0	0		24
New.1.CleanUp.ReferenceOTU4	Unknown			Unknown	0	0	0	3	0	0	0	0	0	0	0	0		7	0	0	0	0			0	2	0	3	0	0	0	0	0	0			0	2	0		7	0	0	0		24
931724	Lactococcus	lactis	cremoris	Lactococcus	0	0	0	2	4	3	0	0	0	0	0	0		0	0	0	0	0			0	0	0	0	0	0	2	0	2	0			0	0	0		0	0	5	5		23
845198	Lactococcus	lactis	cremoris	Lactococcus	0	0	0	0	3	0	3	0	2	2	0	0		0	0	0	0	0			0	0	0	0	0	0	3	3	2	0			0	0	0		0	0	0	5		23
1106652	Acinetobacter	lwoffii		Acinetobacter	0	0	0	0	0	0	0	0	0	0	0	0		0	3	2	0	0			0	0	0	0	0	0	0	0	0	0			0	4	0		0	14	0	0		23
New.4.CleanUp.ReferenceOTU62	Unknown			Unknown	2	0	0	4	0	0	0	0	0	0	0	0		9	0	0	0	0			0	0	0	0	0	0	0	0	0	0			0	2	0		3	3	0	0		23
New.11.CleanUp.ReferenceOTU1	Unknown			Unknown	0	0	0	2	0	0	0	0	0	0	0	0		11	0	0	0	0			0	0	0	0	0	0	0	0	0	0			0	4	0		2	4	0	0		23
1024019	Bacillus	nealsonii		Bacillus	0	0	0	0	0	0	0	0	0	0	0	0		0	23	0	0	0			0	0	0	0	0	0	0	0	0	0			0	0	0		0	0	0	0		23
New.2.CleanUp.ReferenceOTU99	Unknown			Unknown	8	0	0	0	0	0	0	0	0	0	0	0		7	0	0	0	0			0	0	3	0	0	0	0	0	0	0			2	0	0		0	3	0	0		23
New.3.CleanUp.ReferenceOTU385	Unknown			Unknown	0	3	0	0	2	0	0	0	0	0	0	0		7	3	0	0	0			0	0	0	2	0	0	0	0	0	0			0	4	0		2	0	0	0		23
932268	Lactococcus	lactis	cremoris	Lactococcus	0	0	0	0	2	0	3	4	2	4	0	0		0	0	0	0	0			0	0	0	0	0	0	0	0	3	0			0	0	0		0	0	0	4		22
631532	Lactococcus	lactis	cremoris	Lactococcus	0	0	0	0	2	0	3	0	3	2	0	0		0	0	0	0	0			0	0	2	0	0	0	3	2	0	0			0	0	0		0	0	0	5		22
859770	Lactococcus	lactis	cremoris	Lactococcus	0	0	0	0	3	0	4	2	0	0	0	0		0	0	0	0	0			0	0	0	0	0	0	5	0	0	2			0	0	0		0	2	0	4		22
1008491	Lactococcus	lactis	cremoris	Lactococcus	0	0	0	0	0	0	0	4	2	2	0	0		0	0	0	0	0			0	0	0	2	0	0	2	2	0	0			0	0	0		0	0	0	8		22
556764	Lactococcus	lactis	cremoris	Lactococcus	0	0	0	0	0	4	2	0	0	0	0	0		0	0	0	0	0			0	0	2	0	0	0	5	0	0	0			0	0	0		0	0	0	9		22
4422816	Lactococcus	lactis	cremoris	Lactococcus	0	0	0	0	0	6	4	0	0	0	0	0		0	0	0	0	0			0	0	0	0	0	0	4	3	0	0			0	0	0		0	0	2	3		22
1107884	Klebsiella	pneumoniae	pneumoniae	Klebsiella	0	0	0	3	0	0	0	0	0	0	0	4		0	0	0	0	0			0	0	0	0	8	0	3	0	2	0			0	0	0		0	0	0	2		22
550592	Salmonella	enterica	enterica	Salmonella	0	0	0	0	0	0	0	0	0	0	0	0		0	0	0	0	0			0	0	0	0	6	0	5	3	0	8			0	0	0		0	0	0	0		22
1067074	Leuconostoc	lactis		Leuconostoc	0	0	0	0	2	0	0	0	0	0	0	0		0	0	0	0	0			0	0	2	0	7	0	0	0	0	0			0	0	0		8	3	0	0		22
1105657	Kluyvera	cryocrescens		Kluyvera	0	0	0	4	0	0	0	0	4	0	0	0		0	0	0	0	0			0	0	0	0	2	0	5	3	2	2			0	0	0		0	0	0	0		22
New.3.CleanUp.ReferenceOTU332	Unknown			Unknown	0	0	0	3	0	0	0	0	0	0	0	0		7	2	0	0	0			0	0	0	2	0	0	0	0	0	0			0	8	0		0	0	0	0		22
812793	Citrobacter	freundii		Citrobacter	0	0	0	0	0	0	0	0	0	0	0	0		0	0	0	11	8			0	0	0	0	3	0	0	0	0	0			0	0	0		0	0	0	0		22
818462	Citrobacter	farmeri		Citrobacter	0	0	0	0	0	0	0	0	0	0	0	0		0	3	2	10	7			0	0	0	0	0	0	0	0	0	0			0	0	0		0	0	0	0		22
New.1.CleanUp.ReferenceOTU11	Unknown			Unknown	0	0	0	6	0	0	0	0	0	0	0	0		7	0	0	0	0			0	2	0	0	0	0	0	0	0	0			0	7	0		0	0	0	0		22
New.14.CleanUp.ReferenceOTU569	Unknown			Unknown	0	0	0	6	0	0	0	0	0	0	0	0		11	0	0	0	0			0	0	0	0	0	0	0	0	0	0			0	3	0		0	2	0	0		22
New.3.CleanUp.ReferenceOTU292	Unknown			Unknown	0	2	0	3	0	0	0	0	0	0	0	0		8	0	0	0	0			0	0	0	2	0	0	0	0	0	0			0	7	0		0	0	0	0		22
700333	Lactococcus	lactis	cremoris	Lactococcus	0	0	0	0	4	0	0	0	2	0	2	0		0	0	0	0	0			0	0	0	0	0	0	6	0	0	0			0	0	0		0	0	0	7		21
4468805	Lactococcus	lactis	cremoris	Lactococcus	0	0	0	0	2	4	4	0	0	0	0	0		0	0	0	0	0			0	0	0	0	0	0	4	3	0	0			0	0	0		0	0	0	4		21
283097	Lactococcus	lactis	cremoris	Lactococcus	0	0	0	0	0	0	2	0	2	0	0	0		0	0	0	0	0			0	0	0	2	0	0	4	2	0	0			0	0	0		0	2	0	7		21
272485	Klebsiella	pneumoniae	pneumoniae	Klebsiella	0	0	0	0	0	0	0	0	0	0	0	0		0	0	0	2	0			0	0	0	0	6	0	4	0	0	9			0	0	0		0	0	0	0		21
311694	Klebsiella	pneumoniae	pneumoniae	Klebsiella	0	0	0	3	0	0	0	0	2	0	0	0		0	0	0	2	0			0	0	0	0	5	2	4	0	0	3			0	0	0		0	0	0	0		21
1111019	Pseudomonas	entomophila		Pseudomonas	0	0	0	0	0	0	0	0	0	0	0	0		0	7	12	2	0			0	0	0	0	0	0	0	0	0	0			0	0	0		0	0	0	0		21
1110824	Paenibacillus	brasilensis		Paenibacillus	0	0	0	0	0	0	0	0	0	0	0	0		0	10	2	4	5			0	0	0	0	0	0	0	0	0	0			0	0	0		0	0	0	0		21
New.11.CleanUp.ReferenceOTU110	Unknown			Unknown	0	0	0	6	0	0	0	0	0	0	0	0		5	2	0	0	0			0	0	0	0	0	0	0	0	0	0			0	4	0		4	0	0	0		21
New.11.CleanUp.ReferenceOTU435	Unknown			Unknown	0	0	0	0	0	0	0	0	0	0	0	0		7	2	0	0	0			0	0	0	0	0	0	0	0	0	0			0	9	0		3	0	0	0		21
New.3.CleanUp.ReferenceOTU278	Unknown			Unknown	0	0	0	0	0	0	0	0	0	0	0	0		12	2	0	0	0			0	0	0	2	0	0	0	0	0	0			0	5	0		0	0	0	0		21
New.7.CleanUp.ReferenceOTU89	Unknown			Unknown	0	0	0	0	0	0	0	0	0	0	0	0		15	0	0	0	0			0	0	0	0	0	0	0	0	0	0			2	2	0		0	2	0	0		21
224303	Lactococcus	lactis	cremoris	Lactococcus	0	0	0	0	2	0	0	4	0	0	0	0		0	0	0	0	0			0	0	0	0	0	0	6	2	0	0			0	0	0		0	0	2	4		20
287521	Lactococcus	lactis	cremoris	Lactococcus	0	0	0	0	0	2	0	3	3	2	0	0		0	0	0	0	2			0	0	0	0	0	0	4	0	0	0			0	0	0		0	0	2	2		20
909616	Lactococcus	lactis	cremoris	Lactococcus	0	0	0	0	2	0	5	0	0	0	0	0		0	0	0	0	0			0	0	0	0	0	0	3	0	2	3			0	0	0		0	0	0	5		20
408634	Streptococcus	thermophilus	18311.revcomp	Streptococcus	0	0	0	0	0	0	0	0	0	0	0	0		0	0	0	0	0			0	0	0	0	0	0	0	0	0	0			0	0	7		3	10	0	0		20
236737	Salmonella	enterica	enterica	Salmonella	0	0	0	0	0	0	0	0	0	0	0	0		0	0	0	0	0			0	0	0	0	5	3	2	2	0	8			0	0	0		0	0	0	0		20
580551	Salmonella	enterica	enterica	Salmonella	0	0	0	0	0	0	0	0	0	0	0	0		0	0	0	9	0			0	0	0	0	9	0	0	0	0	2			0	0	0		0	0	0	0		20
219484	Klebsiella	pneumoniae	pneumoniae	Klebsiella	0	0	0	0	0	0	0	0	0	0	0	0		0	0	0	0	0			0	0	0	0	3	0	5	4	0	8			0	0	0		0	0	0	0		20
582459	Enterobacter	cowanii		Enterobacter	0	0	0	0	0	0	0	0	0	0	0	0		0	0	0	2	0			0	0	0	0	16	0	0	0	0	2			0	0	0		0	0	0	0		20
816685	Paenibacillus	wynnii		Paenibacillus	0	0	0	0	0	0	0	0	0	0	0	0		0	8	0	12	0			0	0	0	0	0	0	0	0	0	0			0	0	0		0	0	0	0		20
883989	Empedobacter	brevis		Empedobacter	0	0	0	0	0	0	0	0	0	0	0	0		0	11	7	2	0			0	0	0	0	0	0	0	0	0	0			0	0	0		0	0	0	0		20
1089157	Acinetobacter	calcoaceticus		Acinetobacter	0	0	0	0	0	0	0	0	0	0	0	0		0	13	7	0	0			0	0	0	0	0	0	0	0	0	0			0	0	0		0	0	0	0		20
1102132	Acinetobacter	parvus		Acinetobacter	0	0	0	0	0	0	0	0	0	0	0	0		10	5	5	0	0			0	0	0	0	0	0	0	0	0	0			0	0	0		0	0	0	0		20
1104285	Micrococcus	luteus		Micrococcus	0	0	0	0	0	0	0	0	0	0	0	0		6	4	0	0	0			0	0	0	0	0	0	0	0	0	0			0	0	0		7	0	0	3		20
New.11.CleanUp.ReferenceOTU159	Unknown			Unknown	0	0	0	6	0	0	0	0	0	0	0	0		6	0	0	0	0			0	0	0	0	0	0	0	0	0	0			0	4	0		4	0	0	0		20
New.2.CleanUp.ReferenceOTU35	Unknown			Unknown	0	0	0	3	0	0	0	0	0	0	0	0		8	0	0	0	0			0	0	2	2	0	0	0	0	0	0			0	0	0		5	0	0	0		20
New.3.CleanUp.ReferenceOTU356	Unknown			Unknown	0	0	0	5	0	0	0	0	0	0	0	0		7	4	0	0	0			0	0	0	2	0	0	0	0	0	0			0	2	0		0	0	0	0		20
363613	Lactococcus	lactis	cremoris	Lactococcus	0	0	0	0	0	3	0	0	4	2	0	0		0	0	0	0	0			0	0	2	0	0	0	3	0	0	0			0	0	0		0	0	0	5		19
808241	Lactococcus	lactis	cremoris	Lactococcus	0	0	0	2	2	0	4	2	0	0	0	0		0	0	0	0	0			0	0	0	0	0	0	2	0	0	0			0	0	0		0	0	0	7		19
1986072	Streptococcus	thermophilus	18311.revcomp	Streptococcus	0	0	0	0	0	0	0	0	0	0	0	0		0	0	0	0	0			0	0	0	0	0	0	0	0	0	0			0	0	4		9	6	0	0		19
923914	Streptococcus	thermophilus	18311.revcomp	Streptococcus	0	0	0	0	0	0	0	0	0	0	0	0		0	0	0	0	0			0	0	0	0	0	0	0	0	0	0			0	0	2		9	8	0	0		19
New.2.CleanUp.ReferenceOTU234	Unknown			Unknown	0	0	0	2	0	0	2	0	0	0	0	0		4	0	0	0	0			0	0	2	0	0	0	0	0	0	0			0	4	0		3	2	0	0		19
New.3.CleanUp.ReferenceOTU211	Unknown			Unknown	0	0	0	6	0	0	0	0	0	0	0	0		6	0	0	0	0			0	0	0	4	0	0	0	0	0	0			0	3	0		0	0	0	0		19
New.3.CleanUp.ReferenceOTU275	Unknown			Unknown	0	0	0	2	2	0	0	0	0	0	0	0		6	0	0	0	0			0	0	0	3	0	0	0	0	0	0			0	4	0		0	2	0	0		19
513723	Acinetobacter	sp.		Acinetobacter	0	0	0	0	0	0	0	0	0	0	0	0		0	0	0	0	0			0	0	0	0	0	0	0	0	0	0			0	4	0		0	15	0	0		19
786938	Acinetobacter	sp.		Acinetobacter	0	0	0	0	0	0	0	0	0	0	0	0		0	0	0	0	0			0	0	0	0	0	0	0	0	0	0			0	2	0		0	17	0	0		19
820912	Aphanizomenon	flos-aquae		Aphanizomenon	0	0	0	0	0	19	0	0	0	0	0	0		0	0	0	0	0			0	0	0	0	0	0	0	0	0	0			0	0	0		0	0	0	0		19
821529	Mycoplana	bullata		Mycoplana	0	0	0	0	0	0	0	0	0	0	0	0		9	8	2	0	0			0	0	0	0	0	0	0	0	0	0			0	0	0		0	0	0	0		19
1016057	Bacillus	nealsonii		Bacillus	0	0	0	0	0	0	0	0	0	0	0	0		7	12	0	0	0			0	0	0	0	0	0	0	0	0	0			0	0	0		0	0	0	0		19
1105975	Chlorogloeopsis	fritschii	6912	Chlorogloeopsis	0	0	0	0	0	19	0	0	0	0	0	0		0	0	0	0	0			0	0	0	0	0	0	0	0	0	0			0	0	0		0	0	0	0		19
New.11.CleanUp.ReferenceOTU179	Unknown			Unknown	0	0	0	3	0	0	0	0	0	0	0	0		8	0	0	0	0			0	0	0	0	0	0	0	0	0	0			0	4	0		4	0	0	0		19
New.11.CleanUp.ReferenceOTU18	Unknown			Unknown	0	0	0	0	0	0	0	0	0	0	0	0		9	0	0	0	0			0	0	0	0	0	0	0	0	0	0			0	5	0		3	2	0	0		19
New.11.CleanUp.ReferenceOTU400	Unknown			Unknown	0	0	0	3	0	0	0	0	0	0	0	0		7	0	0	0	0			0	0	0	0	0	0	0	0	0	0			0	4	0		3	2	0	0		19
New.14.CleanUp.ReferenceOTU489	Unknown			Unknown	0	0	0	9	0	0	0	0	0	0	0	0		8	0	0	0	0			0	0	0	0	0	0	0	0	0	0			0	2	0		0	0	0	0		19
New.2.CleanUp.ReferenceOTU202	Unknown			Unknown	0	0	0	2	0	0	0	0	0	0	0	0		2	3	0	0	0			0	0	3	3	0	0	0	0	0	0			0	4	0		2	0	0	0		19
New.3.CleanUp.ReferenceOTU166	Unknown			Unknown	2	0	0	4	0	0	0	0	0	0	0	0		8	0	0	0	0			0	0	0	2	0	0	0	0	0	0			0	0	0		3	0	0	0		19
New.3.CleanUp.ReferenceOTU370	Unknown			Unknown	0	0	0	4	0	0	0	0	0	0	0	0		8	0	0	0	0			0	0	0	2	0	0	0	0	0	0			0	3	0		0	2	0	0		19
1054783	Lactococcus	lactis	cremoris	Lactococcus	0	0	0	0	2	0	4	0	0	0	0	0		0	0	0	0	0			0	0	0	0	0	0	4	0	2	0			0	0	0		0	0	0	6		18
987252	Streptococcus	thermophilus	18311.revcomp	Streptococcus	0	0	0	0	0	0	0	0	0	0	0	0		0	0	0	0	0			0	0	0	0	0	0	0	0	0	0			0	0	4		6	8	0	0		18
New.19.CleanUp.ReferenceOTU433	Acinetobacter	sp.		Acinetobacter	0	0	0	0	0	0	0	0	0	0	0	0		0	0	0	0	0			0	0	0	0	0	0	0	0	0	0			0	18	0		0	0	0	0		18
1108128	Pelomonas	saccharophila		Pelomonas	0	4	0	0	2	0	0	0	0	0	0	2		0	0	0	0	0			0	0	0	0	2	0	0	0	0	0			4	0	0		4	0	0	0		18
New.18.CleanUp.ReferenceOTU87	Unknown			Unknown	0	0	0	0	0	0	0	0	0	0	0	0		0	0	0	0	0			0	0	0	0	0	0	0	0	0	0			0	12	0		0	6	0	0		18
411813	Acinetobacter	johnsonii		Acinetobacter	0	0	0	0	0	0	0	0	0	0	0	0		3	6	7	2	0			0	0	0	0	0	0	0	0	0	0			0	0	0		0	0	0	0		18
987402	Bacillus	nealsonii		Bacillus	0	0	0	0	0	0	0	0	0	0	0	0		6	12	0	0	0			0	0	0	0	0	0	0	0	0	0			0	0	0		0	0	0	0		18
1046489	Caulobacter	leidyia		Caulobacter	0	0	0	0	3	0	0	0	0	0	0	0		7	0	0	0	0			0	0	0	0	0	0	0	0	0	0			0	0	0		4	4	0	0		18
1108960	Caulobacter	leidyia		Caulobacter	0	0	0	0	6	0	0	0	0	0	0	0		3	0	0	0	0			0	0	0	0	0	0	0	0	0	0			0	0	0		9	0	0	0		18
3441308	Raoultella	ornithinolytica		Raoultella	0	0	0	0	0	0	0	0	0	0	0	0		0	0	0	0	0			0	0	0	0	7	3	0	4	0	4			0	0	0		0	0	0	0		18
4313655	Acinetobacter	johnsonii		Acinetobacter	0	0	0	2	0	0	0	0	0	0	0	0		0	8	4	4	0			0	0	0	0	0	0	0	0	0	0			0	0	0		0	0	0	0		18
New.0.CleanUp.ReferenceOTU24	Unknown			Unknown	0	0	0	0	2	0	0	0	0	0	0	0		6	0	0	0	0			2	0	0	2	0	0	0	0	0	0			2	2	0		2	0	0	0		18
New.2.CleanUp.ReferenceOTU143	Unknown			Unknown	0	0	0	2	0	0	0	0	0	0	0	0		6	0	0	0	0			0	0	2	0	0	0	0	0	0	0			0	0	0		6	2	0	0		18
New.2.CleanUp.ReferenceOTU291	Unknown			Unknown	0	0	0	2	0	0	0	0	0	0	0	0		7	0	0	0	0			0	0	2	0	0	0	0	0	0	0			0	7	0		0	0	0	0		18
New.3.CleanUp.ReferenceOTU29	Unknown			Unknown	0	0	0	3	0	0	0	0	0	0	0	0		8	0	0	0	0			0	0	0	2	0	0	0	0	0	0			0	5	0		0	0	0	0		18
New.3.CleanUp.ReferenceOTU366	Unknown			Unknown	0	0	0	3	0	0	0	0	0	0	0	0		7	0	0	0	0			0	0	0	2	0	0	0	0	0	0			0	2	0		2	2	0	0		18
834126	Acetobacter	cibinongensis		Acetobacter	0	0	0	0	0	0	0	0	0	0	0	0		0	0	0	0	0			0	0	0	0	0	0	0	0	0	0			0	0	0		8	0	0	9		17
580943	Lactococcus	lactis	cremoris	Lactococcus	0	0	0	0	0	2	4	0	2	0	0	0		0	0	0	0	0			0	0	0	0	0	0	2	2	0	0			0	0	0		2	0	0	3		17
1102153	Streptococcus	thermophilus	18311.revcomp	Streptococcus	0	0	0	0	0	0	0	0	0	0	0	0		0	0	0	0	0			0	0	0	0	0	0	0	0	0	0			0	0	3		8	6	0	0		17
882096	Acinetobacter	sp.		Acinetobacter	0	0	0	0	0	0	0	0	0	0	0	0		0	0	0	0	0			0	0	0	0	0	0	0	0	0	0			0	2	0		0	15	0	0		17
1101936	Enterobacter	cowanii		Enterobacter	0	0	0	0	0	0	0	0	0	0	0	0		0	0	0	10	7			0	0	0	0	0	0	0	0	0	0			0	0	0		0	0	0	0		17
359994	Buttiauxella	warmboldiae		Buttiauxella	0	0	0	0	0	0	0	0	0	0	0	0		0	2	0	12	3			0	0	0	0	0	0	0	0	0	0			0	0	0		0	0	0	0		17
932725	Pseudomonas	entomophila		Pseudomonas	0	0	0	0	0	0	0	0	0	0	0	0		0	8	9	0	0			0	0	0	0	0	0	0	0	0	0			0	0	0		0	0	0	0		17
1079158	Citrobacter	koseri		Citrobacter	0	0	0	0	0	0	0	0	0	0	0	0		0	0	0	5	2			0	0	0	0	8	0	0	0	0	2			0	0	0		0	0	0	0		17
1109677	Lactobacillus	plantarum		Lactobacillus	0	0	0	0	0	0	0	0	0	0	0	0		0	0	0	0	0			0	0	2	0	0	0	0	0	0	0			0	0	0		2	9	0	4		17
1110414	Paracoccus	yeei		Paracoccus	0	0	0	0	0	2	0	0	0	0	0	0		7	6	0	0	0			0	0	0	0	0	0	0	0	0	0			0	0	0		0	2	0	0		17
2748211	Acinetobacter	calcoaceticus		Acinetobacter	0	0	0	0	0	0	0	0	0	0	0	0		0	11	6	0	0			0	0	0	0	0	0	0	0	0	0			0	0	0		0	0	0	0		17
New.0.CleanUp.ReferenceOTU85	Unknown			Unknown	4	3	0	0	0	0	0	0	0	0	0	0		0	0	0	0	0			2	0	3	0	0	0	0	0	0	0			0	0	0		0	5	0	0		17
New.1.CleanUp.ReferenceOTU73	Unknown			Unknown	0	0	0	2	0	0	0	0	0	0	0	0		5	0	0	0	0			0	2	0	0	0	0	0	0	0	0			0	2	0		0	6	0	0		17
New.14.CleanUp.ReferenceOTU1535	Unknown			Unknown	0	0	0	2	2	0	0	2	0	0	0	0		5	0	0	0	0			0	0	0	0	0	0	0	0	0	0			0	4	0		0	2	0	0		17
New.2.CleanUp.ReferenceOTU6	Unknown			Unknown	0	0	0	2	0	0	0	0	0	0	0	0		7	0	0	0	0			0	0	2	0	0	0	0	0	0	0			0	6	0		0	0	0	0		17
New.3.CleanUp.ReferenceOTU198	Unknown			Unknown	0	0	0	8	0	0	0	0	0	0	0	0		4	0	0	0	0			0	0	0	3	0	0	0	0	0	0			0	0	0		2	0	0	0		17
New.4.CleanUp.ReferenceOTU36	Unknown			Unknown	2	0	0	0	0	0	0	0	0	0	0	0		4	3	0	0	0			0	0	0	0	0	0	0	0	0	0			0	6	0		2	0	0	0		17
2550136	Lactococcus	lactis	cremoris	Lactococcus	0	0	0	0	0	2	5	0	0	0	0	0		0	0	0	0	0			0	0	0	2	0	0	3	0	0	0			0	0	0		0	2	0	2		16
577019	Lactococcus	lactis	cremoris	Lactococcus	0	0	0	0	2	4	0	2	0	0	0	0		0	0	0	0	0			0	0	0	0	0	0	3	0	0	0			0	0	0		0	0	0	5		16
225874	Lactococcus	lactis	cremoris	Lactococcus	0	0	0	0	3	0	3	0	2	0	0	0		0	0	0	0	0			0	0	0	3	0	0	3	0	0	0			0	0	0		0	0	2	0		16
565537	Leuconostoc	mesenteroides	mesenteroides	Leuconostoc	0	0	0	0	0	0	0	0	0	0	0	0		0	0	0	0	0			0	0	0	0	0	0	0	0	2	0			0	0	0		0	0	0	14		16
866400	Lactococcus	lactis	cremoris	Lactococcus	0	0	0	0	0	2	2	5	0	0	0	0		0	0	0	0	0			0	0	0	0	0	2	0	0	0	0			0	0	0		0	0	0	5		16
298759	Leuconostoc	mesenteroides	mesenteroides	Leuconostoc	0	0	0	0	0	0	0	0	0	0	0	0		0	0	0	0	0			0	0	0	5	0	0	0	0	2	0			0	0	0		0	0	0	9		16
570668	Pseudomonas	entomophila		Pseudomonas	0	0	0	0	0	0	0	0	0	0	0	0		0	3	13	0	0			0	0	0	0	0	0	0	0	0	0			0	0	0		0	0	0	0		16
845117	Acinetobacter	sp.		Acinetobacter	0	0	0	0	0	0	0	0	0	0	0	0		3	11	2	0	0			0	0	0	0	0	0	0	0	0	0			0	0	0		0	0	0	0		16
912881	Acinetobacter	sp.		Acinetobacter	0	0	0	0	0	0	0	0	0	0	0	0		0	0	0	0	0			0	0	0	0	0	0	0	0	0	0			0	2	0		0	14	0	0		16
1111428	Pseudomonas	entomophila		Pseudomonas	0	0	0	0	0	0	0	0	0	0	0	0		2	5	9	0	0			0	0	0	0	0	0	0	0	0	0			0	0	0		0	0	0	0		16
1512087	Acinetobacter	johnsonii		Acinetobacter	0	0	0	0	0	0	0	0	0	0	0	0		3	8	5	0	0			0	0	0	0	0	0	0	0	0	0			0	0	0		0	0	0	0		16
New.1.CleanUp.ReferenceOTU12	Unknown			Unknown	0	0	0	2	0	0	0	0	0	0	0	0		4	3	0	0	0			0	2	0	0	0	0	0	0	0	0			0	3	0		0	2	0	0		16
New.11.CleanUp.ReferenceOTU344	Unknown			Unknown	0	0	0	3	0	0	0	0	0	0	0	0		8	0	0	0	0			0	0	0	0	0	0	0	0	0	0			0	2	0		3	0	0	0		16
New.11.CleanUp.ReferenceOTU367	Unknown			Unknown	0	0	0	6	0	0	0	0	0	0	0	0		8	0	0	0	0			0	0	0	0	0	0	0	0	0	0			0	0	0		2	0	0	0		16
New.14.CleanUp.ReferenceOTU1160	Unknown			Unknown	0	0	0	5	0	0	0	0	0	0	0	0		7	0	2	0	0			0	0	0	0	0	0	0	0	0	0			0	2	0		0	0	0	0		16
New.2.CleanUp.ReferenceOTU186	Unknown			Unknown	0	0	0	0	0	0	0	0	0	0	0	0		6	3	3	0	0			0	0	2	0	0	0	0	0	0	0			0	2	0		0	0	0	0		16
New.2.CleanUp.ReferenceOTU360	Unknown			Unknown	0	0	0	3	0	0	0	0	0	0	0	0		5	2	0	0	2			0	0	2	0	0	0	0	0	0	0			0	0	0		2	0	0	0		16
New.3.CleanUp.ReferenceOTU286	Unknown			Unknown	0	0	0	4	0	0	0	0	0	0	0	0		7	0	0	0	0			0	0	0	2	0	0	0	0	0	0			0	0	0		3	0	0	0		16
New.3.CleanUp.ReferenceOTU45	Unknown			Unknown	0	0	0	2	0	0	0	0	0	0	0	0		6	2	0	0	0			0	0	0	2	0	0	0	0	0	0			0	4	0		0	0	0	0		16
1085956	Lactococcus	lactis	cremoris	Lactococcus	0	0	0	0	0	2	0	0	0	0	2	0		0	0	0	0	0			0	0	0	0	0	0	2	0	0	0			0	0	0		0	0	2	7		15
367051	Lactococcus	lactis	cremoris	Lactococcus	0	0	0	0	2	3	2	0	0	0	0	0		0	0	0	0	0			0	0	0	0	0	0	0	0	0	0			0	0	0		0	0	5	3		15
808483	Lactococcus	lactis	cremoris	Lactococcus	0	0	0	0	0	3	0	0	0	0	0	0		0	0	0	0	2			0	0	0	0	0	0	3	0	3	0			0	0	0		0	0	0	4		15
1071883	Lactococcus	lactis	cremoris	Lactococcus	0	0	0	0	3	0	0	3	0	0	0	0		0	0	0	0	0			0	0	0	0	0	0	5	0	0	0			0	0	0		0	0	0	4		15
4413614	Lactococcus	lactis	cremoris	Lactococcus	0	0	0	0	0	2	2	0	0	0	0	2		0	0	0	0	0			0	0	0	0	0	0	2	0	2	0			0	0	0		0	0	0	5		15
922445	Lactococcus	lactis	cremoris	Lactococcus	0	0	0	0	2	3	2	0	0	0	0	0		0	0	0	0	0			0	0	0	0	0	0	0	2	0	2			0	0	0		0	0	0	4		15
971185	Lactococcus	lactis	cremoris	Lactococcus	0	0	0	0	0	2	0	0	0	0	0	0		0	0	0	0	0			0	0	0	0	0	0	3	3	0	4			0	0	0		0	0	0	3		15
1054711	Lactococcus	lactis	cremoris	Lactococcus	0	0	0	0	0	0	0	0	0	0	0	2		0	0	0	0	0			0	0	0	0	0	0	7	0	0	0			0	0	0		0	0	3	3		15
936546	Lactococcus	lactis	cremoris	Lactococcus	0	0	0	0	2	3	0	0	0	0	0	0		0	0	0	0	0			0	0	0	0	0	0	0	0	3	0			0	0	0		0	0	2	5		15
818463	Lactococcus	lactis	cremoris	Lactococcus	0	0	0	0	2	2	0	0	4	0	0	0		0	0	0	0	0			0	0	0	0	0	0	3	0	0	0			0	0	0		0	0	2	2		15
871586	Streptococcus	thermophilus	18311.revcomp	Streptococcus	0	0	0	0	0	0	0	0	0	0	0	0		0	0	0	0	0			0	0	0	0	0	0	0	0	0	0			0	0	0		6	9	0	0		15
1085667	Streptococcus	thermophilus	18311.revcomp	Streptococcus	0	0	0	0	0	0	0	0	0	0	0	0		0	0	0	0	0			0	0	0	0	0	0	0	0	0	0			0	0	4		3	8	0	0		15
1759073	Leuconostoc	mesenteroides	mesenteroides	Leuconostoc	0	0	0	0	0	0	0	0	0	0	0	0		0	0	0	0	0			0	0	0	8	0	0	2	0	0	0			0	0	0		0	0	0	5		15
New.11.CleanUp.ReferenceOTU349	Unknown			Unknown	0	0	0	2	0	0	0	0	0	0	0	0		8	0	0	0	0			0	0	0	0	0	0	0	0	0	0			0	2	0		3	0	0	0		15
New.3.CleanUp.ReferenceOTU395	Unknown			Unknown	0	2	0	0	0	0	0	0	0	0	0	0		7	0	0	0	0			0	0	0	3	0	0	0	0	0	0			0	0	0		3	0	0	0		15
555055	Klebsiella	granulomatis		Klebsiella	0	0	0	0	0	0	0	0	0	0	0	0		0	0	0	0	2			0	0	0	0	3	7	0	0	0	3			0	0	0		0	0	0	0		15
New.4.CleanUp.ReferenceOTU4	Unknown			Unknown	2	0	0	0	0	0	0	0	0	0	0	0		11	0	0	0	0			0	0	0	0	0	0	0	0	0	0			0	2	0		0	0	0	0		15
300060	Pantoea	agglomerans		Pantoea	0	0	0	0	0	0	0	0	0	0	0	0		0	4	9	2	0			0	0	0	0	0	0	0	0	0	0			0	0	0		0	0	0	0		15
311565	Pantoea	agglomerans		Pantoea	0	0	0	0	0	0	0	0	0	0	0	0		0	6	5	2	2			0	0	0	0	0	0	0	0	0	0			0	0	0		0	0	0	0		15
902803	Pseudomonas	entomophila		Pseudomonas	0	0	0	0	0	0	0	0	0	0	0	0		0	7	8	0	0			0	0	0	0	0	0	0	0	0	0			0	0	0		0	0	0	0		15
1077527	Acinetobacter	calcoaceticus		Acinetobacter	0	0	0	0	0	0	0	0	0	0	0	0		0	6	9	0	0			0	0	0	0	0	0	0	0	0	0			0	0	0		0	0	0	0		15
1101423	Sphingobacterium	daejeonense		Sphingobacterium	0	0	0	0	0	0	0	0	0	0	0	0		6	6	3	0	0			0	0	0	0	0	0	0	0	0	0			0	0	0		0	0	0	0		15
1104390	Arthrobacter	arilaitensis		Arthrobacter	0	0	0	0	0	0	0	0	0	0	0	0		2	5	8	0	0			0	0	0	0	0	0	0	0	0	0			0	0	0		0	0	0	0		15
1108564	Pantoea	ananatis		Pantoea	0	0	0	0	0	0	0	0	0	0	0	0		0	7	2	0	0			0	0	0	0	6	0	0	0	0	0			0	0	0		0	0	0	0		15
New.0.CleanUp.ReferenceOTU70	Unknown			Unknown	0	2	0	3	0	0	0	0	0	0	0	0		6	0	0	0	0			2	0	0	0	0	0	0	0	0	0			0	0	0		0	2	0	0		15
New.11.CleanUp.ReferenceOTU297	Unknown			Unknown	0	0	0	0	0	0	0	0	0	0	0	0		7	2	0	0	0			0	0	0	0	0	0	0	0	0	0			0	4	0		2	0	0	0		15
New.14.CleanUp.ReferenceOTU1051	Unknown			Unknown	0	0	0	0	3	0	0	0	0	0	0	0		10	0	0	0	0			0	0	0	0	0	0	0	0	0	0			0	2	0		0	0	0	0		15
New.14.CleanUp.ReferenceOTU349	Unknown			Unknown	0	0	0	4	0	0	0	0	0	0	0	0		9	0	0	0	0			0	0	0	0	0	0	0	0	0	0			0	2	0		0	0	0	0		15
New.2.CleanUp.ReferenceOTU37	Unknown			Unknown	0	0	0	6	0	0	0	0	0	0	0	0		3	0	0	0	0			0	0	2	0	0	0	0	0	0	0			0	2	0		0	2	0	0		15
New.3.CleanUp.ReferenceOTU330	Unknown			Unknown	0	0	0	0	3	0	0	0	0	0	0	0		6	0	0	0	0			0	0	0	2	0	0	0	0	0	0			0	4	0		0	0	0	0		15
256574	Lactococcus	lactis	cremoris	Lactococcus	0	0	0	0	2	3	2	0	0	0	0	0		0	0	0	0	0			0	0	0	0	0	0	3	0	0	0			0	0	0		0	0	0	4		14
638948	Lactococcus	lactis	cremoris	Lactococcus	0	0	0	0	0	0	3	2	0	0	0	0		0	0	0	0	0			0	0	0	0	0	0	3	0	2	0			0	0	0		0	0	0	4		14
New.11.CleanUp.ReferenceOTU442	Unknown			Unknown	0	0	0	0	0	0	0	2	0	0	0	0		5	0	0	0	0			0	0	0	0	0	0	0	0	0	0			0	5	0		2	0	0	0		14
New.3.CleanUp.ReferenceOTU364	Unknown			Unknown	0	0	0	0	0	0	0	0	0	0	0	0		6	0	0	0	0			0	0	0	2	0	0	0	0	0	0			0	4	0		2	0	0	0		14
954836	Kluyvera	cryocrescens		Kluyvera	0	0	0	0	0	0	0	0	0	0	0	0		0	0	0	0	0			0	0	0	0	8	0	4	2	0	0			0	0	0		0	0	0	0		14
4301062	Kluyvera	ascorbata		Kluyvera	0	0	0	0	0	0	0	0	0	0	0	0		0	0	0	2	0			0	0	0	0	9	0	0	0	0	3			0	0	0		0	0	0	0		14
172544	Buttiauxella	agrestis		Buttiauxella	0	0	0	0	0	0	0	0	0	0	0	0		0	4	0	10	0			0	0	0	0	0	0	0	0	0	0			0	0	0		0	0	0	0		14
288661	Escherichia	vulneris		Escherichia	0	0	0	2	10	0	0	0	2	0	0	0		0	0	0	0	0			0	0	0	0	0	0	0	0	0	0			0	0	0		0	0	0	0		14
1023437	Acinetobacter	sp.		Acinetobacter	0	0	0	0	0	0	0	0	0	0	0	0		0	0	0	0	0			0	0	0	0	0	0	0	0	0	0			0	3	0		0	11	0	0		14
1100980	Enterobacter	cloacae	cloacae	Enterobacter	0	0	0	0	0	0	0	0	0	0	0	0		0	0	0	10	4			0	0	0	0	0	0	0	0	0	0			0	0	0		0	0	0	0		14
1109232	Terracoccus	luteus		Terracoccus	0	0	0	0	0	14	0	0	0	0	0	0		0	0	0	0	0			0	0	0	0	0	0	0	0	0	0			0	0	0		0	0	0	0		14
New.11.CleanUp.ReferenceOTU353	Unknown			Unknown	0	0	0	3	0	0	0	0	0	0	0	0		6	0	0	0	0			0	0	0	0	0	0	0	0	0	0			0	2	0		3	0	0	0		14
New.11.CleanUp.ReferenceOTU393	Unknown			Unknown	0	0	0	2	0	0	0	0	0	0	0	0		3	2	0	0	0			0	0	0	0	0	0	0	0	0	0			0	3	0		4	0	0	0		14
New.3.CleanUp.ReferenceOTU200	Unknown			Unknown	0	0	0	3	0	0	0	0	0	0	0	0		6	0	0	0	0			0	0	0	2	0	0	0	0	0	0			0	3	0		0	0	0	0		14
928789	Lactococcus	lactis	cremoris	Lactococcus	0	0	0	0	0	2	0	0	0	0	0	0		0	0	0	0	0			0	0	0	0	0	0	5	0	2	0			0	0	0		0	0	0	4		13
882220	Lactococcus	lactis	cremoris	Lactococcus	0	0	0	0	0	2	0	0	0	2	0	0		0	0	0	0	0			0	0	0	0	0	0	0	0	0	2			0	0	0		0	0	0	7		13
961620	Streptococcus	thermophilus	18311.revcomp	Streptococcus	0	0	0	0	0	0	0	0	0	0	0	0		0	0	0	0	0			0	0	0	0	0	0	0	0	0	0			0	0	2		3	8	0	0		13
1084055	Streptococcus	thermophilus	18311.revcomp	Streptococcus	0	0	0	0	0	0	0	0	0	0	0	0		0	0	0	0	0			0	0	0	0	0	0	0	0	0	0			0	0	5		2	6	0	0		13
967823	Streptococcus	thermophilus	18311.revcomp	Streptococcus	0	0	0	0	0	0	0	0	0	0	0	0		0	0	0	0	0			0	0	0	0	0	0	0	0	0	0			0	0	2		8	3	0	0		13
968665	Streptococcus	thermophilus	18311.revcomp	Streptococcus	0	0	0	0	0	0	0	0	0	0	0	0		0	0	0	0	0			0	0	0	0	0	0	0	0	0	0			0	0	2		7	2	0	2		13
901048	Streptococcus	thermophilus	18311.revcomp	Streptococcus	0	0	0	0	0	0	0	0	0	0	0	0		0	0	0	0	0			0	0	0	0	0	0	0	0	0	0			0	0	0		4	9	0	0		13
1014821	Klebsiella	pneumoniae	pneumoniae	Klebsiella	0	0	0	0	0	0	0	0	0	0	0	0		0	2	0	2	0			0	0	0	0	5	0	0	0	2	2			0	0	0		0	0	0	0		13
91327	Kluyvera	ascorbata		Kluyvera	0	0	0	0	0	0	0	0	0	0	0	0		0	0	0	0	0			0	0	0	0	10	0	0	0	0	3			0	0	0		0	0	0	0		13
218812	Enterobacter	asburiae		Enterobacter	0	0	0	0	0	0	0	0	0	0	0	0		0	0	0	0	0			0	0	0	0	5	2	0	0	3	3			0	0	0		0	0	0	0		13
New.11.CleanUp.ReferenceOTU15	Unknown			Unknown	0	0	0	0	0	0	0	0	0	0	0	0		7	0	0	0	0			0	0	0	0	0	0	0	0	0	0			0	4	0		2	0	0	0		13
New.3.CleanUp.ReferenceOTU301	Unknown			Unknown	0	0	0	6	0	0	0	0	0	0	0	0		3	0	0	0	0			0	0	0	2	0	0	0	0	0	0			0	2	0		0	0	0	0		13
930830	Streptococcus	thermophilus	18311.revcomp	Streptococcus	0	0	0	0	0	0	0	0	0	0	0	0		0	0	0	0	0			0	0	0	0	0	0	0	0	0	0			0	0	3		3	7	0	0		13
1056634	Pseudomonas	flavescens		Pseudomonas	0	0	0	0	0	0	0	0	0	0	0	0		0	7	6	0	0			0	0	0	0	0	0	0	0	0	0			0	0	0		0	0	0	0		13
1103676	Streptococcus	thermophilus	18311.revcomp	Streptococcus	0	0	0	0	0	0	0	0	0	0	0	0		0	0	0	0	0			0	0	0	0	0	0	0	0	0	0			0	0	3		3	5	0	2		13
New.11.CleanUp.ReferenceOTU45	Unknown			Unknown	0	0	0	0	0	0	0	0	0	0	0	0		5	0	0	0	0			0	0	0	0	0	0	0	0	0	0			0	4	0		2	2	0	0		13
New.11.CleanUp.ReferenceOTU91	Unknown			Unknown	0	0	0	4	0	0	0	0	0	0	0	0		4	0	0	0	0			0	0	0	0	0	0	0	0	0	0			0	3	0		2	0	0	0		13
New.14.CleanUp.ReferenceOTU261	Unknown			Unknown	0	0	0	4	0	0	0	0	0	0	0	0		3	0	0	0	0			0	0	0	0	0	0	0	0	0	0			0	6	0		0	0	0	0		13
New.2.CleanUp.ReferenceOTU171	Unknown			Unknown	0	0	0	0	0	0	0	0	0	0	0	0		8	0	0	0	0			0	0	2	0	0	0	0	0	0	0			0	3	0		0	0	0	0		13
825119	Gluconobacter	frateurii		Gluconobacter	0	0	0	0	0	0	0	0	0	0	0	0		0	0	0	0	0			0	0	0	0	0	0	0	0	0	0			0	0	0		10	3	0	0		13
1044560	Acinetobacter	johnsonii		Acinetobacter	0	0	0	0	0	0	0	0	0	0	0	0		2	8	3	0	0			0	0	0	0	0	0	0	0	0	0			0	0	0		0	0	0	0		13
1091089	Acinetobacter	parvus		Acinetobacter	0	0	0	0	0	0	0	0	0	0	0	0		0	7	6	0	0			0	0	0	0	0	0	0	0	0	0			0	0	0		0	0	0	0		13
1103710	Acinetobacter	calcoaceticus		Acinetobacter	0	0	0	0	0	0	0	0	0	0	0	0		0	6	7	0	0			0	0	0	0	0	0	0	0	0	0			0	0	0		0	0	0	0		13
1108854	Streptococcus	gallolyticus	macedonicus	Streptococcus	5	0	0	0	0	0	0	0	0	0	0	0		0	0	0	0	0			0	0	0	0	0	0	0	0	0	0			2	0	0		4	0	0	2		13
New.11.CleanUp.ReferenceOTU102	Unknown			Unknown	0	0	0	2	0	0	0	0	0	0	0	0		6	0	0	0	0			0	0	0	0	0	0	0	0	0	0			0	3	0		2	0	0	0		13
New.11.CleanUp.ReferenceOTU319	Unknown			Unknown	0	0	0	3	0	0	0	0	0	0	0	0		3	0	0	0	0			0	0	0	0	0	0	0	0	0	0			0	4	0		3	0	0	0		13
New.14.CleanUp.ReferenceOTU77	Unknown			Unknown	0	0	0	0	2	0	0	0	0	0	0	0		9	0	0	0	0			0	0	0	0	0	0	0	0	0	0			0	2	0		0	0	0	0		13
New.2.CleanUp.ReferenceOTU340	Unknown			Unknown	0	0	0	3	0	0	0	0	0	0	0	0		7	0	0	0	0			0	0	3	0	0	0	0	0	0	0			0	0	0		0	0	0	0		13
New.3.CleanUp.ReferenceOTU346	Unknown			Unknown	0	0	0	0	0	0	0	0	0	0	0	0		4	2	0	0	0			0	0	0	4	0	0	0	0	0	0			0	3	0		0	0	0	0		13
New.3.CleanUp.ReferenceOTU372	Unknown			Unknown	0	0	0	0	0	0	0	0	0	0	0	0		5	0	0	0	0			0	0	0	3	0	0	0	0	0	0			0	3	0		2	0	0	0		13
New.3.CleanUp.ReferenceOTU410	Unknown			Unknown	0	0	0	3	0	0	0	0	0	0	0	0		6	0	0	0	0			0	0	0	2	0	0	0	0	0	0			0	2	0		0	0	0	0		13
New.7.CleanUp.ReferenceOTU57	Unknown			Unknown	0	0	0	5	2	0	0	0	0	0	0	0		2	0	0	0	0			0	0	0	0	0	0	0	0	0	0			2	2	0		0	0	0	0		13
362736	Lactococcus	lactis	cremoris	Lactococcus	0	0	0	0	0	2	4	0	0	0	0	0		0	0	0	0	0			0	0	0	0	0	0	4	0	0	0			0	0	0		0	0	0	2		12
361795	Lactococcus	lactis	cremoris	Lactococcus	0	0	0	0	2	2	0	0	0	0	0	0		0	0	0	0	0			0	0	0	0	0	0	0	0	2	0			0	0	0		0	0	0	6		12
382730	Lactococcus	lactis	cremoris	Lactococcus	0	0	0	2	0	0	2	0	0	0	0	0		0	0	0	0	0			0	0	0	0	0	0	4	0	0	0			0	0	0		0	0	0	4		12
4362598	Lactococcus	lactis	cremoris	Lactococcus	0	0	0	0	0	2	0	0	0	2	0	0		0	0	0	0	0			0	0	0	0	0	0	3	2	0	0			0	0	0		0	0	0	3		12
1048064	Streptococcus	thermophilus	18311.revcomp	Streptococcus	0	0	0	0	0	0	0	0	0	0	0	0		0	0	0	0	0			0	0	0	0	0	0	0	0	0	0			0	0	2		5	5	0	0		12
1104131	Streptococcus	thermophilus	18311.revcomp	Streptococcus	0	0	0	0	0	0	0	0	0	0	0	0		0	0	0	0	0			0	0	0	0	0	0	0	0	0	0			0	0	3		5	4	0	0		12
1108709	Leuconostoc	mesenteroides	mesenteroides	Leuconostoc	0	0	0	0	0	0	0	0	0	0	0	0		0	0	0	0	0			0	0	0	5	0	0	0	0	0	0			0	0	0		0	2	0	5		12
1019499	Acinetobacter	lwoffii		Acinetobacter	0	0	0	0	0	0	0	0	0	0	0	0		2	4	0	0	0			0	0	0	0	0	0	0	0	0	0			0	0	0		0	6	0	0		12
New.14.CleanUp.ReferenceOTU804	Unknown			Unknown	0	0	0	3	0	0	2	0	0	0	0	0		7	0	0	0	0			0	0	0	0	0	0	0	0	0	0			0	0	0		0	0	0	0		12
New.3.CleanUp.ReferenceOTU243	Unknown			Unknown	0	0	0	5	0	0	0	0	0	0	0	0		3	0	0	0	0			0	0	0	2	0	0	0	0	0	0			2	0	0		0	0	0	0		12
New.14.CleanUp.ReferenceOTU1469	Unknown			Unknown	0	0	0	4	0	0	0	0	0	0	0	0		6	0	0	0	0			0	0	0	0	0	0	0	0	0	0			0	2	0		0	0	0	0		12
106683	Pseudomonas	entomophila		Pseudomonas	0	0	0	0	0	0	0	0	0	0	0	0		0	6	6	0	0			0	0	0	0	0	0	0	0	0	0			0	0	0		0	0	0	0		12
354524	Acinetobacter	johnsonii		Acinetobacter	0	0	0	0	0	0	0	0	0	0	0	0		6	6	0	0	0			0	0	0	0	0	0	0	0	0	0			0	0	0		0	0	0	0		12
559204	Kluyvera	cryocrescens		Kluyvera	0	0	0	0	0	0	0	0	0	0	0	0		0	0	0	2	2			0	0	0	0	2	0	0	0	0	6			0	0	0		0	0	0	0		12
815822	Enterobacter	asburiae		Enterobacter	0	0	0	0	0	0	0	0	2	0	0	0		0	0	0	0	0			0	0	0	0	3	0	4	0	3	0			0	0	0		0	0	0	0		12
952656	Enterobacter	asburiae		Enterobacter	0	0	0	0	0	0	0	0	0	0	0	0		0	0	0	4	0			0	0	0	0	4	0	0	0	0	4			0	0	0		0	0	0	0		12
964128	Paenibacillus	barcinonensis		Paenibacillus	0	0	0	5	0	0	0	0	0	0	0	0		2	5	0	0	0			0	0	0	0	0	0	0	0	0	0			0	0	0		0	0	0	0		12
1086229	Microbacterium	flavescens		Microbacterium	0	0	0	0	2	0	0	0	0	0	0	0		2	6	0	0	0			0	0	0	0	0	0	0	0	0	0			0	0	0		2	0	0	0		12
1096850	Acinetobacter	baumannii		Acinetobacter	0	0	0	0	0	0	0	0	0	0	0	0		2	2	6	2	0			0	0	0	0	0	0	0	0	0	0			0	0	0		0	0	0	0		12
1111245	Blastococcus	aggregatus		Blastococcus	0	0	0	0	0	12	0	0	0	0	0	0		0	0	0	0	0			0	0	0	0	0	0	0	0	0	0			0	0	0		0	0	0	0		12
New.14.CleanUp.ReferenceOTU637	Acinetobacter	sp.	RUH2624.revcomp	Acinetobacter	0	0	0	0	0	0	0	0	0	0	0	0		7	0	0	0	0			0	0	0	0	0	0	0	0	0	0			0	0	0		0	5	0	0		12
New.24.CleanUp.ReferenceOTU30	Nostoc	sp.	7120.revcomp	Nostoc	0	0	0	0	0	12	0	0	0	0	0	0		0	0	0	0	0			0	0	0	0	0	0	0	0	0	0			0	0	0		0	0	0	0		12
New.1.CleanUp.ReferenceOTU91	Unknown			Unknown	0	0	0	6	0	0	0	0	0	0	0	0		2	0	0	0	0			0	2	0	0	0	0	0	0	0	0			0	0	0		0	2	0	0		12
New.11.CleanUp.ReferenceOTU181	Unknown			Unknown	0	0	0	4	0	0	0	0	0	0	0	0		4	0	0	0	0			0	0	0	0	0	0	0	0	0	0			0	2	0		2	0	0	0		12
New.11.CleanUp.ReferenceOTU228	Unknown			Unknown	0	0	0	0	0	0	0	0	0	0	0	0		4	0	0	0	0			0	0	0	0	0	0	0	0	0	0			0	4	0		2	2	0	0		12
New.11.CleanUp.ReferenceOTU303	Unknown			Unknown	0	0	0	0	2	0	0	0	0	0	0	0		5	0	0	0	0			0	0	0	0	0	0	0	0	0	0			0	3	0		2	0	0	0		12
New.11.CleanUp.ReferenceOTU52	Unknown			Unknown	0	0	0	3	0	0	0	0	0	0	0	0		5	0	0	0	0			0	0	0	0	0	0	0	0	0	0			0	0	0		4	0	0	0		12
New.14.CleanUp.ReferenceOTU1484	Unknown			Unknown	0	0	0	0	0	0	0	0	0	0	0	0		9	0	0	0	0			0	0	0	0	0	0	0	0	0	0			0	3	0		0	0	0	0		12
New.14.CleanUp.ReferenceOTU171	Unknown			Unknown	0	0	0	0	2	0	0	0	0	0	0	0		8	0	0	0	0			0	0	0	0	0	0	0	0	0	0			0	2	0		0	0	0	0		12
New.19.CleanUp.ReferenceOTU231	Unknown			Unknown	0	0	0	3	0	0	0	0	0	0	0	0		0	0	0	0	0			0	0	0	0	0	0	0	0	0	0			0	9	0		0	0	0	0		12
New.3.CleanUp.ReferenceOTU311	Unknown			Unknown	0	0	0	0	0	0	0	0	0	0	0	0		6	0	0	0	0			0	0	0	2	0	0	0	0	0	0			0	2	0		0	2	0	0		12
New.3.CleanUp.ReferenceOTU358	Unknown			Unknown	0	0	0	0	0	0	0	0	0	0	0	0		2	0	0	0	0			0	0	0	5	0	0	0	0	0	0			0	5	0		0	0	0	0		12
New.3.CleanUp.ReferenceOTU420	Unknown			Unknown	0	0	0	0	0	0	0	0	0	0	0	0		2	0	0	0	0			0	0	0	4	0	0	0	0	0	0			0	4	0		2	0	0	0		12
New.4.CleanUp.ReferenceOTU137	Unknown			Unknown	2	0	0	0	0	0	0	0	0	0	0	0		7	0	0	0	0			0	0	0	0	0	0	0	0	0	0			0	3	0		0	0	0	0		12
New.25.CleanUp.ReferenceOTU25	Lactococcus	lactis	cremoris	Lactococcus	0	0	0	0	0	0	4	0	2	0	0	0		0	0	0	0	3			0	0	0	0	0	0	0	0	2	0			0	0	0		0	0	0	0		11
139020	Lactococcus	lactis	cremoris	Lactococcus	0	0	0	0	2	0	0	3	0	2	0	0		0	0	0	0	0			0	0	0	0	0	0	2	0	0	0			0	0	0		0	0	0	2		11
987364	Lactococcus	lactis	cremoris	Lactococcus	0	0	0	0	0	2	2	0	0	0	0	0		0	0	0	0	0			0	0	0	0	0	0	2	0	3	0			0	0	0		0	0	0	2		11
819709	Lactococcus	lactis	cremoris	Lactococcus	0	0	0	0	0	3	2	0	0	2	0	0		0	0	0	0	0			0	0	0	0	0	0	0	0	0	0			0	0	0		0	0	0	4		11
1100972	Lactococcus	lactis	cremoris	Lactococcus	0	0	0	0	0	2	3	0	0	0	0	0		0	0	0	0	0			0	0	0	0	0	0	0	0	4	0			0	0	0		0	0	0	2		11
167936	Lactococcus	lactis	cremoris	Lactococcus	0	0	0	0	0	0	0	0	0	3	0	0		0	0	0	0	0			0	0	0	0	0	0	2	0	0	0			0	0	0		0	0	2	4		11
887666	Streptococcus	thermophilus	18311.revcomp	Streptococcus	0	0	0	0	0	0	0	0	0	0	0	0		0	0	0	0	0			0	0	0	0	0	0	0	0	0	0			0	0	2		6	3	0	0		11
295630	Leuconostoc	mesenteroides	mesenteroides	Leuconostoc	0	0	0	0	0	0	0	0	0	0	0	0		0	0	0	0	0			0	0	0	3	0	0	0	0	0	0			0	0	0		0	0	0	8		11
1035609	Kluyvera	cryocrescens		Kluyvera	0	0	0	0	0	0	0	0	0	0	0	0		0	0	0	0	0			0	0	0	0	0	0	6	0	2	3			0	0	0		0	0	0	0		11
345741	Pseudomonas	flavescens		Pseudomonas	0	0	0	0	0	0	0	0	0	0	0	0		0	3	8	0	0			0	0	0	0	0	0	0	0	0	0			0	0	0		0	0	0	0		11
418234	Pseudomonas	entomophila		Pseudomonas	0	0	0	0	0	0	0	0	0	0	0	0		0	2	9	0	0			0	0	0	0	0	0	0	0	0	0			0	0	0		0	0	0	0		11
421472	Enterobacter	asburiae		Enterobacter	0	0	0	0	0	0	0	0	0	0	0	0		0	0	0	3	0			0	0	0	0	2	0	2	0	2	2			0	0	0		0	0	0	0		11
538634	Pseudomonas	entomophila		Pseudomonas	0	0	0	0	0	0	0	0	0	0	0	0		0	6	5	0	0			0	0	0	0	0	0	0	0	0	0			0	0	0		0	0	0	0		11
808288	Caulobacter	leidyia		Caulobacter	0	0	0	0	0	0	0	0	0	0	0	0		4	0	0	0	0			0	0	0	0	0	0	0	0	0	0			0	0	0		0	7	0	0		11
903640	Bacillus	vireti		Bacillus	0	0	0	0	0	0	2	0	0	0	0	0		4	5	0	0	0			0	0	0	0	0	0	0	0	0	0			0	0	0		0	0	0	0		11
956421	Klebsiella	pneumoniae	pneumoniae	Klebsiella	0	0	0	0	0	0	0	0	0	0	0	0		0	0	0	2	0			0	0	0	0	2	0	3	0	0	4			0	0	0		0	0	0	0		11
1054974	Pseudomonas	graminis		Pseudomonas	0	0	0	7	0	0	0	0	0	0	0	0		0	4	0	0	0			0	0	0	0	0	0	0	0	0	0			0	0	0		0	0	0	0		11
1064679	Klebsiella	pneumoniae	pneumoniae	Klebsiella	0	0	0	0	0	0	0	0	0	0	0	0		0	0	0	7	0			0	0	0	0	2	0	0	0	0	2			0	0	0		0	0	0	0		11
1104990	Comamonas	testosteroni		Comamonas	0	0	0	0	0	0	0	0	0	0	0	0		0	6	5	0	0			0	0	0	0	0	0	0	0	0	0			0	0	0		0	0	0	0		11
1110269	Delftia	acidovorans		Delftia	0	0	0	0	0	0	0	0	0	0	0	0		3	5	3	0	0			0	0	0	0	0	0	0	0	0	0			0	0	0		0	0	0	0		11
New.24.CleanUp.ReferenceOTU90	Flavobacterium	suncheonense		Flavobacterium	0	0	0	0	0	11	0	0	0	0	0	0		0	0	0	0	0			0	0	0	0	0	0	0	0	0	0			0	0	0		0	0	0	0		11
New.1.CleanUp.ReferenceOTU159	Unknown			Unknown	0	0	0	0	0	0	0	0	0	0	0	0		5	0	0	0	0			0	2	2	0	0	0	0	0	0	0			0	0	0		2	0	0	0		11
New.11.CleanUp.ReferenceOTU29	Unknown			Unknown	0	0	0	4	0	0	0	0	0	0	0	0		3	0	0	0	0			0	0	0	0	0	0	0	0	0	0			0	2	0		2	0	0	0		11
New.14.CleanUp.ReferenceOTU1355	Unknown			Unknown	0	0	0	0	0	0	0	0	0	0	0	0		8	0	0	0	0			0	0	0	0	0	0	0	0	0	0			0	3	0		0	0	0	0		11
New.14.CleanUp.ReferenceOTU228	Unknown			Unknown	0	0	0	2	0	0	0	0	0	0	0	0		9	0	0	0	0			0	0	0	0	0	0	0	0	0	0			0	0	0		0	0	0	0		11
New.14.CleanUp.ReferenceOTU662	Unknown			Unknown	0	0	0	0	0	0	0	0	0	0	0	0		3	0	0	0	0			0	0	0	0	0	0	0	0	0	0			0	6	0		0	2	0	0		11
New.19.CleanUp.ReferenceOTU293	Unknown			Unknown	0	0	0	3	2	0	0	0	3	0	0	0		0	0	0	0	0			0	0	0	0	0	0	0	0	0	0			0	3	0		0	0	0	0		11
New.2.CleanUp.ReferenceOTU379	Unknown			Unknown	0	0	0	0	0	0	0	0	0	0	0	0		5	0	0	0	0			0	0	2	0	0	0	0	0	0	0			0	2	0		2	0	0	0		11
New.2.CleanUp.ReferenceOTU9	Unknown			Unknown	0	0	0	0	0	0	0	0	0	0	0	0		4	0	0	0	0			0	0	3	0	0	0	0	0	0	0			0	4	0		0	0	0	0		11
92900	Lactococcus	lactis	cremoris	Lactococcus	0	0	0	0	0	0	0	0	2	0	0	0		0	0	0	0	0			0	0	0	0	0	0	2	0	2	0			0	0	0		0	0	0	4		10
64382	Lactococcus	lactis	cremoris	Lactococcus	0	0	0	0	0	0	3	2	2	0	0	0		0	0	0	0	0			0	0	0	0	0	0	0	0	0	0			0	0	0		0	0	0	3		10
820290	Lactococcus	lactis	cremoris	Lactococcus	0	0	0	0	2	0	0	0	0	0	0	2		0	0	0	0	0			0	0	0	0	0	0	2	0	0	0			0	0	0		0	0	0	4		10
898366	Lactococcus	lactis	cremoris	Lactococcus	0	0	0	0	0	0	0	0	0	0	0	0		0	0	0	0	2			0	0	0	0	0	0	2	0	3	0			0	0	0		0	0	0	3		10
1098125	Streptococcus	thermophilus	18311.revcomp	Streptococcus	0	0	0	0	0	0	0	0	0	0	0	0		0	0	0	0	0			0	0	0	0	0	0	0	0	0	0			0	0	2		2	6	0	0		10
1102244	Streptococcus	thermophilus	18311.revcomp	Streptococcus	0	0	0	0	0	0	0	0	0	0	0	0		0	0	0	0	0			0	0	0	0	0	0	0	0	0	0			0	0	0		5	5	0	0		10
1102352	Streptococcus	thermophilus	18311.revcomp	Streptococcus	0	0	0	0	0	0	0	0	0	0	0	0		0	0	0	0	0			0	0	0	0	0	0	0	0	0	0			0	0	2		3	5	0	0		10
115210	Lactococcus	lactis	cremoris	Lactococcus	0	0	0	0	0	3	0	2	0	0	0	0		0	0	0	0	0			0	0	0	0	0	0	3	2	0	0			0	0	0		0	0	0	0		10
172760	Raoultella	ornithinolytica		Raoultella	0	0	0	0	0	0	0	0	0	0	0	0		0	0	0	0	0			0	0	0	0	2	0	3	3	0	2			0	0	0		0	0	0	0		10
592346	Klebsiella	pneumoniae	pneumoniae	Klebsiella	0	0	0	2	0	0	0	0	0	0	0	0		0	0	0	0	0			0	0	0	0	4	0	4	0	0	0			0	0	0		0	0	0	0		10
1074197	Streptococcus	thermophilus	18311.revcomp	Streptococcus	0	0	0	0	0	0	0	0	0	0	0	0		0	0	0	0	0			0	0	0	0	0	0	0	0	0	0			0	0	2		6	2	0	0		10
New.11.CleanUp.ReferenceOTU292	Unknown			Unknown	0	0	0	2	0	0	0	0	0	0	0	0		4	0	0	0	0			0	0	0	0	0	0	0	0	0	0			0	2	0		2	0	0	0		10
593144	Paracraurococcus	ruber		Paracraurococcus	0	0	0	0	0	10	0	0	0	0	0	0		0	0	0	0	0			0	0	0	0	0	0	0	0	0	0			0	0	0		0	0	0	0		10
759953	Acinetobacter	johnsonii		Acinetobacter	0	0	0	0	0	0	0	0	0	0	0	0		0	2	6	2	0			0	0	0	0	0	0	0	0	0	0			0	0	0		0	0	0	0		10
810366	Pseudomonas	flavescens		Pseudomonas	0	0	0	0	0	0	0	0	0	0	0	0		0	0	10	0	0			0	0	0	0	0	0	0	0	0	0			0	0	0		0	0	0	0		10
1008604	Acinetobacter	sp.		Acinetobacter	0	0	0	0	0	0	0	0	0	0	0	0		0	0	0	0	0			0	0	0	0	0	0	0	0	0	0			0	2	0		0	8	0	0		10
1053564	Acinetobacter	calcoaceticus		Acinetobacter	0	0	0	0	0	0	0	0	0	0	0	0		2	5	3	0	0			0	0	0	0	0	0	0	0	0	0			0	0	0		0	0	0	0		10
1081713	Ralstonia	insidiosa		Ralstonia	0	0	4	0	0	0	0	2	2	0	0	0		0	0	0	0	0			0	0	0	0	0	0	0	0	0	0			0	0	0		0	0	0	2		10
1108158	Enterobacter	hormaechei		Enterobacter	0	0	0	0	0	0	0	0	0	0	0	0		0	0	0	0	0			0	0	0	0	3	0	3	0	2	2			0	0	0		0	0	0	0		10
4327028	Pseudomonas	flavescens		Pseudomonas	0	0	0	0	0	0	0	0	0	0	0	0		0	3	7	0	0			0	0	0	0	0	0	0	0	0	0			0	0	0		0	0	0	0		10
4366200	Caedibacter	caryophilus		Caedibacter	0	0	0	0	0	0	4	0	0	0	0	0		0	0	0	0	0			0	0	0	0	0	0	0	0	0	0			0	0	0		3	3	0	0		10
New.11.CleanUp.ReferenceOTU142	Unknown			Unknown	0	0	0	3	0	0	0	0	0	0	0	0		4	0	0	0	0			0	0	0	0	0	0	0	0	0	0			0	0	0		3	0	0	0		10
New.11.CleanUp.ReferenceOTU248	Unknown			Unknown	0	0	0	4	0	0	0	0	0	0	0	0		4	0	0	0	0			0	0	0	0	0	0	0	0	0	0			0	0	0		2	0	0	0		10
New.11.CleanUp.ReferenceOTU306	Unknown			Unknown	0	0	0	3	2	0	0	0	0	0	0	0		2	0	0	0	0			0	0	0	0	0	0	0	0	0	0			0	0	0		3	0	0	0		10
New.14.CleanUp.ReferenceOTU1038	Unknown			Unknown	0	0	0	4	0	0	0	0	0	0	0	0		6	0	0	0	0			0	0	0	0	0	0	0	0	0	0			0	0	0		0	0	0	0		10
New.14.CleanUp.ReferenceOTU1359	Unknown			Unknown	0	0	0	0	2	0	0	0	0	0	0	0		6	0	0	0	0			0	0	0	0	0	0	0	0	0	0			0	2	0		0	0	0	0		10
New.14.CleanUp.ReferenceOTU1462	Unknown			Unknown	0	0	0	4	0	0	0	0	0	0	0	0		6	0	0	0	0			0	0	0	0	0	0	0	0	0	0			0	0	0		0	0	0	0		10
New.14.CleanUp.ReferenceOTU602	Unknown			Unknown	0	0	0	2	0	0	0	0	0	0	0	0		5	0	0	0	0			0	0	0	0	0	0	0	0	0	0			0	3	0		0	0	0	0		10
New.14.CleanUp.ReferenceOTU684	Unknown			Unknown	0	0	0	0	0	0	0	0	0	0	0	0		5	0	0	0	0			0	0	0	0	0	0	0	0	0	0			0	5	0		0	0	0	0		10
New.14.CleanUp.ReferenceOTU980	Unknown			Unknown	0	0	0	6	0	0	0	0	0	0	0	0		2	0	0	0	0			0	0	0	0	0	0	0	0	0	0			0	2	0		0	0	0	0		10
New.2.CleanUp.ReferenceOTU146	Unknown			Unknown	0	0	0	2	0	0	0	0	0	0	0	0		4	0	0	0	0			0	0	2	2	0	0	0	0	0	0			0	0	0		0	0	0	0		10
New.2.CleanUp.ReferenceOTU244	Unknown			Unknown	0	0	0	2	0	0	0	0	0	0	0	0		2	2	0	0	0			0	0	2	0	0	0	0	0	0	0			0	2	0		0	0	0	0		10
New.2.CleanUp.ReferenceOTU274	Unknown			Unknown	0	0	0	0	0	0	0	0	0	0	0	0		2	0	0	0	0			0	0	2	0	0	0	0	0	0	0			0	2	0		4	0	0	0		10
New.2.CleanUp.ReferenceOTU366	Unknown			Unknown	0	0	0	3	0	0	0	0	0	0	0	0		4	0	0	0	0			0	0	3	0	0	0	0	0	0	0			0	0	0		0	0	0	0		10
New.2.CleanUp.ReferenceOTU55	Unknown			Unknown	0	0	0	0	0	0	0	0	0	0	0	0		4	2	0	0	0			0	0	2	0	0	0	0	0	0	0			2	0	0		0	0	0	0		10
New.3.CleanUp.ReferenceOTU354	Unknown			Unknown	0	0	0	0	0	0	0	0	0	0	0	0		4	0	0	0	0			0	0	0	2	0	0	0	0	0	0			0	2	0		2	0	0	0		10
New.5.CleanUp.ReferenceOTU23	Unknown			Unknown	0	2	0	0	0	0	0	0	0	0	0	0		4	0	0	0	0			0	0	0	0	0	0	0	0	0	0			0	4	0		0	0	0	0		10
New.5.CleanUp.ReferenceOTU66	Unknown			Unknown	0	2	0	5	0	0	0	0	0	0	0	0		3	0	0	0	0			0	0	0	0	0	0	0	0	0	0			0	0	0		0	0	0	0		10
New.9.CleanUp.ReferenceOTU50	Unknown			Unknown	0	0	0	0	0	0	0	0	0	0	0	0		0	0	0	0	0			0	0	0	0	5	2	3	0	0	0			0	0	0		0	0	0	0		10
380840	Lactococcus	lactis	cremoris	Lactococcus	0	0	0	0	0	2	0	0	0	0	0	0		0	0	0	0	0			0	0	0	0	0	0	2	0	0	0			0	0	0		0	0	3	2		9
1051356	Lactococcus	lactis	cremoris	Lactococcus	0	0	0	0	0	2	4	0	0	0	0	0		0	0	0	0	0			0	0	0	0	0	0	0	0	0	0			0	0	0		0	0	0	3		9
977792	Streptococcus	thermophilus	18311.revcomp	Streptococcus	0	0	0	0	0	0	0	0	0	0	0	0		0	0	0	0	0			0	0	0	0	0	0	0	0	0	0			0	0	0		2	7	0	0		9
940961	Streptococcus	thermophilus	18311.revcomp	Streptococcus	0	0	0	0	0	0	0	0	0	0	0	0		0	0	0	0	0			0	0	0	0	0	0	0	0	0	0			0	0	0		4	5	0	0		9
1060112	Streptococcus	thermophilus	18311.revcomp	Streptococcus	0	0	0	0	0	0	0	0	0	0	0	0		0	0	0	0	0			0	0	0	0	0	0	0	0	0	0			0	0	0		3	6	0	0		9
434968	Kluyvera	cryocrescens		Kluyvera	0	0	0	0	0	0	0	0	0	0	0	0		0	0	0	0	0			0	0	0	0	6	0	0	0	0	3			0	0	0		0	0	0	0		9
884305	Acinetobacter	sp.		Acinetobacter	0	0	0	0	0	0	0	0	0	0	0	0		0	0	0	0	0			0	0	0	0	0	0	0	0	0	0			0	2	0		0	7	0	0		9
2283865	Klebsiella	granulomatis		Klebsiella	0	0	0	0	0	0	0	0	0	0	0	0		0	0	0	7	0			0	0	0	0	2	0	0	0	0	0			0	0	0		0	0	0	0		9
New.31.CleanUp.ReferenceOTU4	Kluyvera	cryocrescens		Kluyvera	0	0	0	0	0	0	0	0	0	0	0	0		0	0	0	0	9			0	0	0	0	0	0	0	0	0	0			0	0	0		0	0	0	0		9
New.11.CleanUp.ReferenceOTU105	Unknown			Unknown	0	0	0	0	0	0	0	0	0	0	0	0		2	0	3	0	0			0	0	0	0	0	0	0	0	0	0			0	2	0		2	0	0	0		9
352857	Mycoplasma	wenyonii		Mycoplasma	0	0	2	0	0	0	3	0	0	0	0	0		0	0	0	0	0			0	0	0	0	0	0	0	0	0	0			0	2	0		0	2	0	0		9
361627	Aphanizomenon	flos-aquae		Aphanizomenon	0	0	0	0	0	9	0	0	0	0	0	0		0	0	0	0	0			0	0	0	0	0	0	0	0	0	0			0	0	0		0	0	0	0		9
500821	Pseudomonas	entomophila		Pseudomonas	0	0	0	0	0	0	0	0	0	0	0	0		0	3	6	0	0			0	0	0	0	0	0	0	0	0	0			0	0	0		0	0	0	0		9
575542	Mannheimia	varigena		Mannheimia	0	0	0	0	0	0	0	0	0	0	0	0		0	9	0	0	0			0	0	0	0	0	0	0	0	0	0			0	0	0		0	0	0	0		9
708380	Acinetobacter	baumannii		Acinetobacter	0	0	0	0	0	0	0	0	0	0	0	0		0	3	6	0	0			0	0	0	0	0	0	0	0	0	0			0	0	0		0	0	0	0		9
816490	Enterobacter	asburiae		Enterobacter	0	0	0	0	0	0	0	0	0	0	0	0		0	0	0	0	0			0	0	0	0	3	0	6	0	0	0			0	0	0		0	0	0	0		9
899639	Acinetobacter	sp.	RUH2624.revcomp	Acinetobacter	0	0	0	0	0	0	0	0	0	0	0	0		0	4	5	0	0			0	0	0	0	0	0	0	0	0	0			0	0	0		0	0	0	0		9
1085881	Caulobacter	leidyia		Caulobacter	0	0	0	0	0	0	0	0	0	0	0	0		2	2	0	0	0			0	0	0	0	0	0	0	0	0	0			0	0	0		3	2	0	0		9
1106781	Morganella	morganii	morganii	Morganella	0	2	2	0	0	0	0	0	0	0	0	0		3	0	0	0	0			0	0	0	0	0	0	0	0	0	0			0	0	0		0	2	0	0		9
1108938	Streptococcus	thermophilus	18311.revcomp	Streptococcus	0	0	0	0	0	0	0	0	0	0	0	0		0	0	0	0	0			0	0	0	0	0	0	0	0	0	0			0	0	2		5	2	0	0		9
1111359	Bradyrhizobium	yuanmingense		Bradyrhizobium	0	0	0	0	3	0	0	0	2	0	0	0		0	2	0	0	0			0	0	0	0	0	0	0	0	0	0			0	0	0		2	0	0	0		9
New.24.CleanUp.ReferenceOTU38	Aphanizomenon	flos-aquae		Aphanizomenon	0	0	0	0	0	9	0	0	0	0	0	0		0	0	0	0	0			0	0	0	0	0	0	0	0	0	0			0	0	0		0	0	0	0		9
New.11.CleanUp.ReferenceOTU146	Unknown			Unknown	0	0	0	0	0	0	0	0	0	0	0	0		4	0	0	0	0			0	0	0	0	0	0	0	0	0	0			0	2	0		3	0	0	0		9
New.11.CleanUp.ReferenceOTU193	Unknown			Unknown	0	0	0	2	0	0	0	0	0	0	0	0		3	0	0	0	0			0	0	0	0	0	0	0	0	0	0			0	2	0		2	0	0	0		9
New.11.CleanUp.ReferenceOTU364	Unknown			Unknown	0	0	0	0	0	0	0	0	0	0	0	0		5	0	0	0	0			0	0	0	0	0	0	0	0	0	0			0	0	0		4	0	0	0		9
New.11.CleanUp.ReferenceOTU415	Unknown			Unknown	0	0	0	3	0	0	0	0	0	0	0	0		2	0	0	0	0			0	0	0	0	0	0	0	0	0	0			0	0	0		4	0	0	0		9
New.11.CleanUp.ReferenceOTU87	Unknown			Unknown	0	0	0	0	0	0	0	0	0	0	0	0		0	0	0	0	0			0	0	0	0	0	0	0	0	0	0			0	0	0		9	0	0	0		9
New.14.CleanUp.ReferenceOTU1228	Unknown			Unknown	0	0	0	0	0	0	0	0	0	0	0	0		6	0	0	0	0			0	0	0	0	0	0	0	0	0	0			0	3	0		0	0	0	0		9
New.14.CleanUp.ReferenceOTU361	Unknown			Unknown	0	0	0	3	0	0	0	0	0	0	0	0		4	0	0	0	0			0	0	0	0	0	0	0	0	0	0			0	0	0		0	2	0	0		9
New.14.CleanUp.ReferenceOTU427	Unknown			Unknown	0	0	0	4	0	0	0	0	0	0	0	0		5	0	0	0	0			0	0	0	0	0	0	0	0	0	0			0	0	0		0	0	0	0		9
New.14.CleanUp.ReferenceOTU51	Unknown			Unknown	0	0	0	4	0	0	0	0	0	0	0	0		3	0	0	0	0			0	0	0	0	0	0	0	0	0	0			0	2	0		0	0	0	0		9
New.14.CleanUp.ReferenceOTU55	Unknown			Unknown	0	0	0	2	0	0	0	0	0	0	0	0		4	0	0	0	0			0	0	0	0	0	0	0	0	0	0			0	3	0		0	0	0	0		9
New.14.CleanUp.ReferenceOTU71	Unknown			Unknown	0	0	0	0	0	0	0	0	0	0	0	0		6	0	0	0	0			0	0	0	0	0	0	0	0	0	0			0	3	0		0	0	0	0		9
New.14.CleanUp.ReferenceOTU847	Unknown			Unknown	0	0	0	5	0	0	0	0	0	0	0	0		4	0	0	0	0			0	0	0	0	0	0	0	0	0	0			0	0	0		0	0	0	0		9
New.2.CleanUp.ReferenceOTU108	Unknown			Unknown	0	0	0	5	0	0	0	0	0	0	0	0		2	0	0	0	0			0	0	2	0	0	0	0	0	0	0			0	0	0		0	0	0	0		9
New.2.CleanUp.ReferenceOTU194	Unknown			Unknown	0	0	0	0	2	0	0	0	0	0	0	0		3	0	0	0	0			0	0	4	0	0	0	0	0	0	0			0	0	0		0	0	0	0		9
New.2.CleanUp.ReferenceOTU207	Unknown			Unknown	0	2	0	0	0	0	0	0	0	0	0	0		3	0	0	0	0			0	0	2	0	0	0	0	0	0	0			0	0	0		2	0	0	0		9
New.3.CleanUp.ReferenceOTU199	Unknown			Unknown	0	0	0	5	0	0	0	0	0	0	0	0		0	0	0	0	0			0	0	0	2	0	0	0	0	0	0			0	2	0		0	0	0	0		9
New.5.CleanUp.ReferenceOTU19	Unknown			Unknown	0	2	0	0	0	0	0	0	0	0	0	0		5	0	0	0	0			0	0	0	0	0	0	0	0	0	0			0	0	0		2	0	0	0		9
823769	Lactococcus	lactis	cremoris	Lactococcus	0	0	0	0	0	0	0	0	3	0	0	0		0	0	0	0	0			0	0	0	0	0	0	0	0	0	0			0	0	0		0	0	2	3		8
906271	Lactococcus	lactis	cremoris	Lactococcus	0	0	0	0	0	0	2	3	3	0	0	0		0	0	0	0	0			0	0	0	0	0	0	0	0	0	0			0	0	0		0	0	0	0		8
1067162	Streptococcus	thermophilus	18311.revcomp	Streptococcus	0	0	0	0	0	0	0	0	0	0	0	0		0	0	0	0	0			0	0	0	0	0	0	0	0	0	0			0	0	0		5	3	0	0		8
New.8.CleanUp.ReferenceOTU9	Unknown			Unknown	0	0	0	0	0	0	0	0	0	0	0	0		0	0	0	0	0			0	0	0	0	0	0	0	0	0	0			0	0	5		3	0	0	0		8
4447570	Leuconostoc	mesenteroides	mesenteroides	Leuconostoc	0	0	0	0	0	0	0	0	0	0	0	0		0	0	0	0	0			0	0	0	4	0	0	0	0	0	0			0	0	0		0	0	0	4		8
New.14.CleanUp.ReferenceOTU502	Unknown			Unknown	0	0	0	0	0	0	0	0	0	0	0	0		2	0	0	0	0			0	0	0	0	0	0	0	0	0	0			0	6	0		0	0	0	0		8
816699	Enterobacter	asburiae		Enterobacter	0	0	0	0	0	0	0	0	0	0	0	0		0	0	0	0	0			0	0	0	0	4	0	0	0	0	4			0	0	0		0	0	0	0		8
988905	Acinetobacter	sp.		Acinetobacter	0	0	0	0	0	0	0	0	0	0	0	0		0	0	0	0	0			0	0	0	0	0	0	0	0	0	0			0	0	0		0	8	0	0		8
New.11.CleanUp.ReferenceOTU79	Unknown			Unknown	0	0	0	0	2	0	0	0	0	0	0	0		2	2	0	0	0			0	0	0	0	0	0	0	0	0	0			0	0	0		2	0	0	0		8
1003145	Streptococcus	thermophilus	18311.revcomp	Streptococcus	0	0	0	0	0	0	0	0	0	0	0	0		0	0	0	0	0			0	0	0	0	0	0	0	0	0	0			0	0	2		2	4	0	0		8
1022555	Caulobacter	vibrioides		Caulobacter	0	0	0	0	0	3	3	0	2	0	0	0		0	0	0	0	0			0	0	0	0	0	0	0	0	0	0			0	0	0		0	0	0	0		8
1109854	Afipia	broomeae		Afipia	0	0	0	0	0	2	0	0	0	0	0	0		0	0	0	0	0			0	0	0	0	0	0	0	0	0	0			0	0	0		3	3	0	0		8
3076457	Streptococcus	thermophilus	18311.revcomp	Streptococcus	0	0	0	0	0	0	0	0	0	0	0	0		0	0	0	0	0			0	0	0	0	0	0	0	0	0	0			0	0	0		4	4	0	0		8
4341099	Acinetobacter	sp.		Acinetobacter	0	0	0	0	0	0	0	0	0	0	0	0		0	0	0	0	0			0	0	0	0	0	0	0	0	0	0			0	2	0		0	6	0	0		8
New.0.CleanUp.ReferenceOTU80	Unknown			Unknown	0	0	0	0	0	0	0	0	0	0	0	0		4	0	0	0	0			2	0	0	0	0	0	0	0	0	0			0	2	0		0	0	0	0		8
New.14.CleanUp.ReferenceOTU1512	Unknown			Unknown	0	0	0	0	0	0	0	0	0	0	0	0		5	0	0	0	0			0	0	0	0	0	0	0	0	0	0			0	3	0		0	0	0	0		8
New.14.CleanUp.ReferenceOTU567	Unknown			Unknown	0	0	0	0	2	0	0	0	0	0	0	0		4	0	0	0	0			0	0	0	0	0	0	0	0	0	0			0	2	0		0	0	0	0		8
New.2.CleanUp.ReferenceOTU105	Unknown			Unknown	0	0	0	0	0	0	0	0	0	0	0	0		2	0	0	0	0			0	0	4	0	0	0	0	0	0	0			0	0	0		2	0	0	0		8
86440	Pseudomonas	entomophila		Pseudomonas	0	0	0	0	0	0	0	0	0	0	0	0		0	4	4	0	0			0	0	0	0	0	0	0	0	0	0			0	0	0		0	0	0	0		8
276346	Pseudomonas	entomophila		Pseudomonas	0	0	0	0	0	0	0	0	0	0	0	0		2	3	3	0	0			0	0	0	0	0	0	0	0	0	0			0	0	0		0	0	0	0		8
293033	Mycoplasma	haemocanis		Mycoplasma	0	2	6	0	0	0	0	0	0	0	0	0		0	0	0	0	0			0	0	0	0	0	0	0	0	0	0			0	0	0		0	0	0	0		8
313655	Acinetobacter	sp.		Acinetobacter	0	0	0	0	0	0	0	0	0	0	0	0		0	0	0	0	0			0	0	0	0	0	0	0	0	0	0			0	2	0		0	6	0	0		8
344562	Acinetobacter	junii		Acinetobacter	0	0	0	0	0	0	0	0	0	0	0	0		0	4	4	0	0			0	0	0	0	0	0	0	0	0	0			0	0	0		0	0	0	0		8
457485	Acinetobacter	calcoaceticus		Acinetobacter	0	0	0	0	0	0	0	0	0	0	0	0		0	2	0	0	0			0	0	0	0	0	0	0	0	0	0			0	0	0		0	6	0	0		8
554163	Kluyvera	cryocrescens		Kluyvera	0	0	0	0	0	0	0	0	0	0	0	0		0	0	0	0	2			0	0	0	0	4	0	0	0	0	2			0	0	0		0	0	0	0		8
579331	Nodularia	spumigena		Nodularia	0	0	0	0	0	8	0	0	0	0	0	0		0	0	0	0	0			0	0	0	0	0	0	0	0	0	0			0	0	0		0	0	0	0		8
709214	Pseudomonas	entomophila		Pseudomonas	0	0	0	0	0	0	0	0	0	0	0	0		0	3	5	0	0			0	0	0	0	0	0	0	0	0	0			0	0	0		0	0	0	0		8
783719	Pelomonas	saccharophila		Pelomonas	0	0	2	0	4	0	0	0	0	0	0	0		0	0	0	0	0			0	0	0	0	0	0	0	0	0	0			2	0	0		0	0	0	0		8
816534	Salmonella	enterica	enterica	Salmonella	0	0	0	0	0	0	0	0	0	0	0	0		2	4	0	2	0			0	0	0	0	0	0	0	0	0	0			0	0	0		0	0	0	0		8
817301	Streptomyces	mutomycini		Streptomyces	0	0	0	0	0	8	0	0	0	0	0	0		0	0	0	0	0			0	0	0	0	0	0	0	0	0	0			0	0	0		0	0	0	0		8
846915	Kribbella	swartbergensis		Kribbella	0	0	0	0	0	8	0	0	0	0	0	0		0	0	0	0	0			0	0	0	0	0	0	0	0	0	0			0	0	0		0	0	0	0		8
996644	Acinetobacter	sp.	27244.revcomp	Acinetobacter	0	0	0	0	0	0	0	0	0	0	0	0		0	3	5	0	0			0	0	0	0	0	0	0	0	0	0			0	0	0		0	0	0	0		8
1040408	Streptococcus	thermophilus	18311.revcomp	Streptococcus	0	0	0	0	0	0	0	0	0	0	0	0		0	0	0	0	0			0	0	0	0	0	0	0	0	0	0			0	0	0		5	3	0	0		8
1107900	Caulobacter	leidyia		Caulobacter	0	0	0	0	0	0	0	0	0	0	0	0		3	0	0	0	0			0	0	0	0	0	0	0	0	0	0			0	0	0		2	3	0	0		8
1111004	Pseudomonas	geniculata		Pseudomonas	0	0	0	0	0	0	0	0	0	0	0	0		0	8	0	0	0			0	0	0	0	0	0	0	0	0	0			0	0	0		0	0	0	0		8
1116070	Methylobacter	psychrophilus		Methylobacter	0	0	0	0	0	8	0	0	0	0	0	0		0	0	0	0	0			0	0	0	0	0	0	0	0	0	0			0	0	0		0	0	0	0		8
1116492	Herbaspirillum	putei		Herbaspirillum	0	0	0	0	0	8	0	0	0	0	0	0		0	0	0	0	0			0	0	0	0	0	0	0	0	0	0			0	0	0		0	0	0	0		8
4305336	Pseudomonas	entomophila		Pseudomonas	0	0	0	0	0	0	0	0	0	0	0	0		0	5	3	0	0			0	0	0	0	0	0	0	0	0	0			0	0	0		0	0	0	0		8
4356841	Nevskia	ramosa		Nevskia	0	0	0	0	0	0	0	0	0	0	0	0		0	0	0	0	0			0	0	0	0	0	0	0	0	0	0			0	0	0		4	4	0	0		8
4376232	Kluyvera	cryocrescens		Kluyvera	0	0	0	0	0	0	0	0	0	0	0	0		0	0	0	2	0			0	0	0	0	6	0	0	0	0	0			0	0	0		0	0	0	0		8
New.1.CleanUp.ReferenceOTU152	Unknown			Unknown	0	0	0	0	0	0	0	0	0	0	0	0		4	0	0	0	0			0	2	0	0	0	0	0	0	0	0			0	2	0		0	0	0	0		8
New.11.CleanUp.ReferenceOTU436	Unknown			Unknown	0	0	0	0	0	0	0	0	0	0	0	0		4	0	0	0	0			0	0	0	0	0	0	0	0	0	0			0	2	0		2	0	0	0		8
New.14.CleanUp.ReferenceOTU1154	Unknown			Unknown	0	0	0	2	0	0	0	0	0	0	0	0		2	0	0	0	0			0	0	0	0	0	0	0	0	0	0			0	4	0		0	0	0	0		8
New.14.CleanUp.ReferenceOTU1263	Unknown			Unknown	0	0	0	2	0	0	0	0	0	0	0	0		4	0	0	0	0			0	0	0	0	0	0	0	0	0	0			0	2	0		0	0	0	0		8
New.14.CleanUp.ReferenceOTU1292	Unknown			Unknown	0	0	0	2	0	0	0	0	0	0	0	0		3	0	0	0	0			0	0	0	0	0	0	0	0	0	0			0	3	0		0	0	0	0		8
New.14.CleanUp.ReferenceOTU1530	Unknown			Unknown	0	0	0	2	0	0	0	0	0	0	0	0		2	2	0	0	0			0	0	0	0	0	0	0	0	0	0			0	2	0		0	0	0	0		8
New.14.CleanUp.ReferenceOTU186	Unknown			Unknown	0	0	0	0	0	0	0	0	0	0	0	0		5	0	0	0	0			0	0	0	0	0	0	0	0	0	0			0	3	0		0	0	0	0		8
New.14.CleanUp.ReferenceOTU23	Unknown			Unknown	0	0	0	2	0	0	0	0	0	0	0	0		4	0	0	0	0			0	0	0	0	0	0	0	0	0	0			0	2	0		0	0	0	0		8
New.14.CleanUp.ReferenceOTU396	Unknown			Unknown	0	0	0	0	0	0	0	0	2	0	0	0		6	0	0	0	0			0	0	0	0	0	0	0	0	0	0			0	0	0		0	0	0	0		8
New.14.CleanUp.ReferenceOTU583	Unknown			Unknown	0	0	0	0	3	0	0	0	0	0	0	0		2	0	0	0	0			0	0	0	0	0	0	0	0	0	0			0	3	0		0	0	0	0		8
New.14.CleanUp.ReferenceOTU907	Unknown			Unknown	0	0	0	0	0	0	0	0	0	0	0	0		5	0	0	0	0			0	0	0	0	0	0	0	0	0	0			0	3	0		0	0	0	0		8
New.2.CleanUp.ReferenceOTU355	Unknown			Unknown	0	0	0	0	0	0	0	0	0	0	0	0		0	2	0	0	0			0	0	6	0	0	0	0	0	0	0			0	0	0		0	0	0	0		8
New.21.CleanUp.ReferenceOTU70	Unknown			Unknown	0	0	0	0	0	0	0	0	0	0	0	0		0	0	0	0	0			0	0	0	0	0	0	6	0	2	0			0	0	0		0	0	0	0		8
New.3.CleanUp.ReferenceOTU181	Unknown			Unknown	0	0	0	0	0	0	0	0	0	0	0	0		2	2	0	0	0			0	0	0	2	0	0	0	0	0	0			0	2	0		0	0	0	0		8
New.3.CleanUp.ReferenceOTU229	Unknown			Unknown	0	0	0	0	0	0	0	0	0	0	0	0		5	0	0	0	0			0	0	0	3	0	0	0	0	0	0			0	0	0		0	0	0	0		8
New.3.CleanUp.ReferenceOTU33	Unknown			Unknown	0	0	0	2	0	0	0	0	0	0	0	0		4	0	0	0	0			0	0	0	2	0	0	0	0	0	0			0	0	0		0	0	0	0		8
New.3.CleanUp.ReferenceOTU55	Unknown			Unknown	0	0	0	0	0	0	0	0	0	0	0	0		4	0	0	0	0			0	0	0	2	0	0	0	0	0	0			0	2	0		0	0	0	0		8
1068107	Lactococcus	lactis	cremoris	Lactococcus	0	0	0	0	0	0	3	0	0	0	0	0		0	0	0	0	0			0	0	0	0	0	0	0	0	2	0			0	0	0		0	0	0	2		7
1084539	Lactococcus	lactis	cremoris	Lactococcus	0	0	0	0	0	0	0	0	0	0	2	0		0	0	0	0	0			0	0	0	0	0	0	0	0	0	2			0	0	0		0	0	0	3		7
1059342	Streptococcus	thermophilus	18311.revcomp	Streptococcus	0	0	0	0	0	0	0	0	0	0	0	0		0	0	0	0	0			0	0	0	0	0	0	0	0	0	0			0	0	3		4	0	0	0		7
901815	Lactococcus	lactis	cremoris	Lactococcus	0	0	0	0	0	0	0	0	3	0	0	0		0	0	0	0	0			0	0	0	0	0	0	2	0	0	0			0	0	0		0	0	0	2		7
1055038	Streptococcus	thermophilus	18311.revcomp	Streptococcus	0	0	0	0	0	0	0	0	0	0	0	0		0	0	0	0	0			0	0	2	0	0	0	0	0	0	0			0	0	0		0	3	0	2		7
906939	Streptococcus	thermophilus	18311.revcomp	Streptococcus	0	0	0	0	0	0	0	0	0	0	0	0		0	0	0	0	0			0	0	0	0	0	0	0	0	0	0			0	0	0		2	5	0	0		7
927655	Streptococcus	thermophilus	18311.revcomp	Streptococcus	0	0	0	0	0	0	0	0	0	0	0	0		0	0	0	0	0			0	0	0	0	0	0	0	0	0	0			0	0	0		5	2	0	0		7
1030819	Lactococcus	lactis	cremoris	Lactococcus	0	0	0	0	0	0	0	0	0	0	0	0		0	0	0	0	0			0	0	0	0	0	0	2	0	0	0			0	0	0		0	0	2	3		7
1727148	Streptococcus	thermophilus	18311.revcomp	Streptococcus	0	0	0	0	0	0	0	0	0	0	0	0		0	0	0	0	0			0	0	0	0	0	0	0	0	0	0			0	0	0		3	4	0	0		7
1061364	Streptococcus	thermophilus	18311.revcomp	Streptococcus	0	0	0	0	0	0	0	0	0	0	0	0		0	0	0	0	0			0	0	0	0	0	0	0	0	0	0			0	0	2		3	2	0	0		7
345546	Leuconostoc	mesenteroides	mesenteroides	Leuconostoc	0	0	0	0	0	0	0	0	0	0	0	0		0	0	0	0	0			0	0	0	4	0	0	0	0	0	0			0	0	0		0	0	0	3		7
1083201	Streptococcus	thermophilus	18311.revcomp	Streptococcus	0	0	0	0	0	0	0	0	0	0	0	0		0	0	0	0	0			0	0	0	0	0	0	0	0	0	0			0	0	0		0	7	0	0		7
212318	Streptococcus	thermophilus	18311.revcomp	Streptococcus	0	0	0	0	0	0	0	0	0	0	0	0		0	0	0	0	0			0	0	0	0	0	0	0	0	0	0			0	0	0		5	2	0	0		7
639321	Citrobacter	freundii		Citrobacter	0	0	0	0	0	0	0	0	0	0	0	0		0	0	0	2	2			0	0	0	0	0	0	0	0	0	3			0	0	0		0	0	0	0		7
693119	Anaerobacter	polyendosporus		Anaerobacter	0	0	0	0	3	0	0	4	0	0	0	0		0	0	0	0	0			0	0	0	0	0	0	0	0	0	0			0	0	0		0	0	0	0		7
781907	Kluyvera	cryocrescens		Kluyvera	0	0	0	0	0	0	0	0	0	0	0	0		0	0	0	3	0			0	0	0	0	0	0	0	0	2	2			0	0	0		0	0	0	0		7
833542	Gluconobacter	frateurii		Gluconobacter	0	0	0	0	0	0	0	0	0	0	0	0		0	0	0	0	0			0	0	0	2	0	0	0	0	0	0			0	0	0		5	0	0	0		7
1023366	Acinetobacter	johnsonii		Acinetobacter	0	0	0	0	0	0	0	0	0	0	0	0		0	0	0	2	0			0	0	0	0	0	0	0	0	0	0			0	2	0		0	3	0	0		7
1025673	Acinetobacter	johnsonii		Acinetobacter	0	0	0	0	0	0	0	0	0	0	0	0		0	2	5	0	0			0	0	0	0	0	0	0	0	0	0			0	0	0		0	0	0	0		7
1039190	Enterobacter	cloacae	cloacae	Enterobacter	0	0	0	0	0	0	0	0	0	0	0	0		0	0	0	0	0			0	0	0	0	2	0	3	0	0	2			0	0	0		0	0	0	0		7
1108086	Streptococcus	thermophilus	18311.revcomp	Streptococcus	0	0	0	0	0	0	0	0	0	0	0	0		0	0	0	0	0			0	0	2	0	0	0	0	0	0	0			0	0	0		3	2	0	0		7
New.11.CleanUp.ReferenceOTU282	Unknown			Unknown	0	0	0	0	0	0	0	0	0	0	0	0		5	0	0	0	0			0	0	0	0	0	0	0	0	0	0			0	0	0		2	0	0	0		7
New.3.CleanUp.ReferenceOTU152	Unknown			Unknown	0	0	0	0	0	0	0	0	0	0	0	0		3	0	0	0	0			0	0	0	2	0	0	0	0	0	0			0	2	0		0	0	0	0		7
72869	Acinetobacter	calcoaceticus		Acinetobacter	0	0	0	0	0	0	0	0	0	0	0	0		0	0	7	0	0			0	0	0	0	0	0	0	0	0	0			0	0	0		0	0	0	0		7
322456	Pseudomonas	migulae		Pseudomonas	0	0	0	0	0	0	0	0	0	0	0	0		0	3	4	0	0			0	0	0	0	0	0	0	0	0	0			0	0	0		0	0	0	0		7
323151	Acinetobacter	johnsonii		Acinetobacter	0	0	0	0	0	0	0	0	0	0	0	0		0	2	5	0	0			0	0	0	0	0	0	0	0	0	0			0	0	0		0	0	0	0		7
331665	Acinetobacter	johnsonii		Acinetobacter	0	0	0	0	0	0	0	0	0	0	0	0		0	3	4	0	0			0	0	0	0	0	0	0	0	0	0			0	0	0		0	0	0	0		7
379153	Acinetobacter	sp.		Acinetobacter	0	0	0	0	0	0	0	0	0	0	0	0		0	0	0	0	0			0	0	0	0	0	0	0	0	0	0			0	2	0		0	5	0	0		7
436236	Pseudomonas	entomophila		Pseudomonas	0	0	0	0	0	0	0	0	0	0	0	0		0	5	2	0	0			0	0	0	0	0	0	0	0	0	0			0	0	0		0	0	0	0		7
462420	Acinetobacter	sp.		Acinetobacter	0	0	0	0	0	0	0	0	0	0	0	0		0	0	0	0	0			0	0	0	0	0	0	0	0	0	0			0	0	0		0	7	0	0		7
466461	Acinetobacter	sp.		Acinetobacter	0	0	0	0	0	0	0	0	0	0	0	0		0	0	0	0	0			0	0	0	0	0	0	0	0	0	0			0	0	0		0	7	0	0		7
548859	Kluyvera	cryocrescens		Kluyvera	0	0	0	0	0	0	0	0	0	0	0	0		0	0	0	2	0			0	0	0	0	5	0	0	0	0	0			0	0	0		0	0	0	0		7
590417	Acinetobacter	johnsonii		Acinetobacter	0	0	0	0	0	0	0	0	0	0	0	0		0	5	2	0	0			0	0	0	0	0	0	0	0	0	0			0	0	0		0	0	0	0		7
614583	Pedobacter	caeni		Pedobacter	0	0	0	0	0	7	0	0	0	0	0	0		0	0	0	0	0			0	0	0	0	0	0	0	0	0	0			0	0	0		0	0	0	0		7
623486	Raoultella	ornithinolytica		Raoultella	0	0	0	0	0	0	0	0	0	0	0	0		0	0	0	0	0			0	0	0	0	2	2	0	0	0	3			0	0	0		0	0	0	0		7
725346	Candidatus	Xiphinematobacter	(T).revcomp	Candidatus	0	0	0	0	0	7	0	0	0	0	0	0		0	0	0	0	0			0	0	0	0	0	0	0	0	0	0			0	0	0		0	0	0	0		7
895234	Bacillus	bataviensis		Bacillus	0	0	0	0	0	0	0	0	0	0	0	0		2	5	0	0	0			0	0	0	0	0	0	0	0	0	0			0	0	0		0	0	0	0		7
922872	Citrobacter	freundii		Citrobacter	0	0	0	0	0	0	0	0	0	0	0	0		0	0	0	4	0			0	0	0	0	0	0	0	0	0	3			0	0	0		0	0	0	0		7
966880	Acinetobacter	sp.		Acinetobacter	0	0	0	0	0	0	0	0	0	0	0	0		0	0	0	0	0			0	0	0	0	0	0	0	0	0	0			0	0	0		0	7	0	0		7
994446	Acinetobacter	johnsonii		Acinetobacter	0	0	0	0	0	0	0	0	0	0	0	0		0	2	5	0	0			0	0	0	0	0	0	0	0	0	0			0	0	0		0	0	0	0		7
1000077	Pseudomonas	entomophila		Pseudomonas	0	0	0	0	0	0	0	0	0	0	0	0		0	5	2	0	0			0	0	0	0	0	0	0	0	0	0			0	0	0		0	0	0	0		7
1067151	Pseudomonas	entomophila		Pseudomonas	0	0	0	0	0	0	0	0	0	0	0	0		0	2	5	0	0			0	0	0	0	0	0	0	0	0	0			0	0	0		0	0	0	0		7
1080731	Acinetobacter	baumannii		Acinetobacter	0	0	0	0	0	0	0	0	0	0	0	0		0	3	4	0	0			0	0	0	0	0	0	0	0	0	0			0	0	0		0	0	0	0		7
1088638	Exiguobacterium	sibiricum		Exiguobacterium	0	0	0	0	0	0	0	0	0	0	0	0		0	0	0	0	0			0	0	0	0	0	0	0	0	0	0			0	0	0		7	0	0	0		7
1090407	Staphylococcus	chromogenes		Staphylococcus	0	0	0	0	0	0	0	0	0	0	0	0		0	0	0	0	0			0	0	0	0	0	0	0	0	0	0			0	0	0		0	7	0	0		7
1091629	Klebsiella	pneumoniae	pneumoniae	Klebsiella	0	0	0	3	0	0	0	0	4	0	0	0		0	0	0	0	0			0	0	0	0	0	0	0	0	0	0			0	0	0		0	0	0	0		7
1108583	Opitutaceae	bacterium		Opitutaceae	0	0	0	0	0	7	0	0	0	0	0	0		0	0	0	0	0			0	0	0	0	0	0	0	0	0	0			0	0	0		0	0	0	0		7
1109201	Paenibacillus	wynnii		Paenibacillus	0	0	0	0	0	0	0	0	0	0	0	0		0	7	0	0	0			0	0	0	0	0	0	0	0	0	0			0	0	0		0	0	0	0		7
1110367	Pseudomonas	geniculata		Pseudomonas	0	0	0	0	0	0	0	0	0	0	0	0		2	0	5	0	0			0	0	0	0	0	0	0	0	0	0			0	0	0		0	0	0	0		7
1111508	Caulobacter	leidyia		Caulobacter	0	0	0	0	2	0	0	0	0	0	0	0		3	0	0	0	0			0	0	0	0	0	0	0	0	0	0			0	0	0		0	2	0	0		7
1111701	Stenotrophomonas	rhizophila		Stenotrophomonas	0	0	0	0	0	0	0	0	0	0	0	0		2	2	3	0	0			0	0	0	0	0	0	0	0	0	0			0	0	0		0	0	0	0		7
1142429	Pseudomonas	entomophila		Pseudomonas	0	0	0	0	0	0	0	0	0	0	0	0		0	2	5	0	0			0	0	0	0	0	0	0	0	0	0			0	0	0		0	0	0	0		7
1670118	Acinetobacter	sp.		Acinetobacter	0	0	0	0	0	0	0	0	0	0	0	0		0	0	0	0	0			0	0	0	0	0	0	0	0	0	0			0	0	0		0	7	0	0		7
1700377	Enterobacter	asburiae		Enterobacter	0	0	0	3	0	0	0	0	0	0	0	0		0	0	0	0	0			0	0	0	0	2	0	0	0	2	0			0	0	0		0	0	0	0		7
New.11.CleanUp.ReferenceOTU220	Unknown			Unknown	0	0	0	2	0	0	0	0	0	0	0	0		0	0	0	0	0			0	0	0	0	0	0	0	0	0	0			0	3	0		2	0	0	0		7
New.11.CleanUp.ReferenceOTU254	Unknown			Unknown	0	0	0	3	0	0	0	0	0	0	0	0		2	0	0	0	0			0	0	0	0	0	0	0	0	0	0			0	0	0		2	0	0	0		7
New.11.CleanUp.ReferenceOTU451	Unknown			Unknown	0	0	0	0	0	0	0	0	0	0	0	0		4	0	0	0	0			0	0	0	0	0	0	0	0	0	0			0	0	0		3	0	0	0		7
New.13.CleanUp.ReferenceOTU80	Unknown			Unknown	0	0	0	0	0	0	0	0	0	0	0	0		3	0	0	0	0			0	0	0	0	0	0	0	0	0	0			0	0	0		0	2	0	2		7
New.14.CleanUp.ReferenceOTU1073	Unknown			Unknown	0	0	0	0	0	0	0	0	0	0	0	0		7	0	0	0	0			0	0	0	0	0	0	0	0	0	0			0	0	0		0	0	0	0		7
New.14.CleanUp.ReferenceOTU123	Unknown			Unknown	0	0	0	0	0	0	0	0	0	0	0	0		3	0	0	0	0			0	0	0	0	0	0	0	0	0	0			0	4	0		0	0	0	0		7
New.14.CleanUp.ReferenceOTU1360	Unknown			Unknown	0	0	0	2	0	0	0	0	0	0	0	0		3	0	0	0	0			0	0	0	0	0	0	0	0	0	0			0	2	0		0	0	0	0		7
New.14.CleanUp.ReferenceOTU1384	Unknown			Unknown	0	0	0	3	0	0	0	0	0	0	0	0		4	0	0	0	0			0	0	0	0	0	0	0	0	0	0			0	0	0		0	0	0	0		7
New.14.CleanUp.ReferenceOTU1417	Unknown			Unknown	0	0	0	2	0	0	0	0	0	0	0	0		5	0	0	0	0			0	0	0	0	0	0	0	0	0	0			0	0	0		0	0	0	0		7
New.14.CleanUp.ReferenceOTU1428	Unknown			Unknown	0	0	0	0	2	0	0	0	0	0	0	0		5	0	0	0	0			0	0	0	0	0	0	0	0	0	0			0	0	0		0	0	0	0		7
New.14.CleanUp.ReferenceOTU1528	Unknown			Unknown	0	0	0	0	2	0	0	0	0	0	0	0		3	0	0	0	2			0	0	0	0	0	0	0	0	0	0			0	0	0		0	0	0	0		7
New.14.CleanUp.ReferenceOTU525	Unknown			Unknown	0	0	0	0	0	0	0	0	0	0	0	0		5	0	0	0	0			0	0	0	0	0	0	0	0	0	0			0	2	0		0	0	0	0		7
New.14.CleanUp.ReferenceOTU587	Unknown			Unknown	0	0	0	0	0	0	0	0	0	0	0	0		5	0	0	0	0			0	0	0	0	0	0	0	0	0	0			0	2	0		0	0	0	0		7
New.14.CleanUp.ReferenceOTU593	Unknown			Unknown	0	0	0	0	0	0	0	0	0	0	0	0		5	0	0	0	0			0	0	0	0	0	0	0	0	0	0			0	2	0		0	0	0	0		7
New.14.CleanUp.ReferenceOTU60	Unknown			Unknown	0	0	0	0	0	0	0	0	0	0	0	0		7	0	0	0	0			0	0	0	0	0	0	0	0	0	0			0	0	0		0	0	0	0		7
New.14.CleanUp.ReferenceOTU650	Unknown			Unknown	0	0	0	0	0	0	0	0	0	0	0	0		5	0	0	0	0			0	0	0	0	0	0	0	0	0	0			0	2	0		0	0	0	0		7
New.14.CleanUp.ReferenceOTU680	Unknown			Unknown	0	0	0	4	0	0	0	0	0	0	0	0		3	0	0	0	0			0	0	0	0	0	0	0	0	0	0			0	0	0		0	0	0	0		7
New.14.CleanUp.ReferenceOTU807	Unknown			Unknown	0	0	0	0	0	0	0	0	0	0	0	0		7	0	0	0	0			0	0	0	0	0	0	0	0	0	0			0	0	0		0	0	0	0		7
New.14.CleanUp.ReferenceOTU849	Unknown			Unknown	0	0	0	2	0	0	0	0	0	0	0	0		3	0	0	0	0			0	0	0	0	0	0	0	0	0	0			0	0	0		0	2	0	0		7
New.14.CleanUp.ReferenceOTU892	Unknown			Unknown	0	0	0	0	0	0	0	0	0	0	0	0		4	0	0	0	0			0	0	0	0	0	0	0	0	0	0			0	3	0		0	0	0	0		7
New.14.CleanUp.ReferenceOTU939	Unknown			Unknown	0	0	0	2	0	0	0	0	0	0	0	0		3	0	2	0	0			0	0	0	0	0	0	0	0	0	0			0	0	0		0	0	0	0		7
New.14.CleanUp.ReferenceOTU948	Unknown			Unknown	0	0	0	3	0	0	0	0	0	0	0	0		4	0	0	0	0			0	0	0	0	0	0	0	0	0	0			0	0	0		0	0	0	0		7
New.15.CleanUp.ReferenceOTU174	Unknown			Unknown	0	0	0	2	0	0	0	0	0	0	0	0		0	2	0	0	0			0	0	0	0	0	0	0	0	0	0			0	3	0		0	0	0	0		7
New.19.CleanUp.ReferenceOTU424	Unknown			Unknown	0	0	0	2	0	0	0	0	0	0	0	0		0	0	0	0	0			0	0	0	0	0	0	0	0	0	0			0	5	0		0	0	0	0		7
New.3.CleanUp.ReferenceOTU135	Unknown			Unknown	0	0	0	0	0	0	0	0	0	0	0	0		3	0	0	0	0			0	0	0	2	0	0	0	0	0	0			0	2	0		0	0	0	0		7
New.3.CleanUp.ReferenceOTU242	Unknown			Unknown	0	0	0	0	0	0	0	0	0	0	0	0		5	0	0	0	0			0	0	0	2	0	0	0	0	0	0			0	0	0		0	0	0	0		7
New.3.CleanUp.ReferenceOTU291	Unknown			Unknown	0	0	0	3	0	0	0	0	0	0	0	0		2	0	0	0	0			0	0	0	2	0	0	0	0	0	0			0	0	0		0	0	0	0		7
New.3.CleanUp.ReferenceOTU353	Unknown			Unknown	0	0	0	0	0	0	0	0	0	0	0	0		2	0	0	0	0			0	0	0	3	0	0	0	0	0	0			0	2	0		0	0	0	0		7
New.4.CleanUp.ReferenceOTU72	Unknown			Unknown	2	0	0	0	0	0	0	0	0	0	0	0		3	0	0	0	0			0	0	0	0	0	0	0	0	0	0			0	2	0		0	0	0	0		7
New.5.CleanUp.ReferenceOTU118	Unknown			Unknown	0	2	0	2	0	0	0	0	0	0	0	0		0	0	0	0	0			0	0	0	0	0	0	0	0	0	0			0	3	0		0	0	0	0		7
New.5.CleanUp.ReferenceOTU43	Unknown			Unknown	0	2	0	3	0	0	0	0	0	0	0	0		2	0	0	0	0			0	0	0	0	0	0	0	0	0	0			0	0	0		0	0	0	0		7
New.5.CleanUp.ReferenceOTU55	Unknown			Unknown	0	2	0	0	0	0	0	0	0	0	0	0		5	0	0	0	0			0	0	0	0	0	0	0	0	0	0			0	0	0		0	0	0	0		7
New.13.CleanUp.ReferenceOTU43	Unknown			Unknown	0	0	0	0	0	0	0	0	0	0	0	0		0	0	0	0	0			0	0	0	0	0	0	0	0	0	0			0	0	0		0	0	0	6		6
875878	Lactococcus	lactis	cremoris	Lactococcus	0	0	0	0	0	2	0	0	0	0	0	0		0	0	0	0	0			0	0	0	0	0	0	2	0	0	0			0	0	0		0	0	0	2		6
1086293	Lactococcus	lactis	cremoris	Lactococcus	0	0	0	0	2	0	0	0	0	0	0	0		0	0	0	0	0			0	0	0	0	0	0	0	2	0	2			0	0	0		0	0	0	0		6
1107138	Lactococcus	lactis	cremoris	Lactococcus	0	0	0	0	0	2	2	0	0	0	0	0		0	0	0	0	0			0	0	0	0	0	0	0	0	0	0			0	0	0		0	0	2	0		6
806838	Lactococcus	lactis	cremoris	Lactococcus	0	0	0	0	0	2	0	0	0	0	2	0		0	0	0	0	0			0	0	0	0	0	0	0	0	0	0			0	0	0		0	0	2	0		6
1096633	Streptococcus	thermophilus	18311.revcomp	Streptococcus	0	0	0	0	0	0	0	0	0	0	0	0		0	0	0	0	0			0	0	0	0	0	0	0	0	0	0			0	0	0		4	2	0	0		6
345575	Lactococcus	lactis	cremoris	Lactococcus	0	0	0	0	0	2	0	0	0	0	0	0		0	0	0	0	0			0	0	0	0	0	0	0	0	0	0			0	0	0		0	0	0	4		6
587103	Kluyvera	cryocrescens		Kluyvera	0	0	0	0	0	0	0	0	0	0	0	0		0	0	0	0	0			0	0	0	0	4	0	2	0	0	0			0	0	0		0	0	0	0		6
871492	Streptococcus	thermophilus	18311.revcomp	Streptococcus	0	0	0	0	0	0	0	0	0	0	0	0		0	0	0	0	0			0	0	0	0	0	0	0	0	0	0			0	0	0		3	3	0	0		6
1017926	Streptococcus	thermophilus	18311.revcomp	Streptococcus	0	0	0	0	0	0	0	0	0	0	0	0		0	0	0	0	0			0	0	0	0	0	0	0	0	0	0			0	0	4		2	0	0	0		6
1046562	Streptococcus	thermophilus	18311.revcomp	Streptococcus	0	0	0	0	0	0	0	0	0	0	0	0		0	0	0	0	0			0	0	0	0	0	0	0	0	0	0			0	0	0		3	3	0	0		6
225764	Lactococcus	lactis	cremoris	Lactococcus	0	0	0	0	0	0	2	0	0	0	0	0		0	0	0	0	0			0	0	0	0	0	0	2	0	0	0			0	0	0		0	0	0	2		6
1526937	Streptococcus	thermophilus	18311.revcomp	Streptococcus	0	0	0	0	0	0	0	0	0	0	0	0		0	0	0	0	0			0	0	0	0	0	0	0	0	0	0			0	0	0		2	4	0	0		6
223344	Raoultella	ornithinolytica		Raoultella	0	0	0	0	0	0	0	0	0	0	0	0		0	0	0	0	0			0	0	0	0	0	2	2	2	0	0			0	0	0		0	0	0	0		6
223949	Raoultella	ornithinolytica		Raoultella	0	0	0	0	0	0	0	0	0	0	0	0		0	0	0	0	0			0	0	0	0	0	0	0	0	0	6			0	0	0		0	0	0	0		6
256815	Acinetobacter	sp.		Acinetobacter	0	0	0	0	0	0	0	0	0	0	0	0		0	0	0	0	0			0	0	0	0	0	0	0	0	0	0			0	0	0		0	6	0	0		6
464943	Acinetobacter	sp.		Acinetobacter	0	0	0	0	0	0	0	0	0	0	0	0		0	0	0	0	0			0	0	0	0	0	0	0	0	0	0			0	0	0		0	6	0	0		6
575363	Streptococcus	thermophilus	18311.revcomp	Streptococcus	0	0	0	0	0	0	0	0	0	0	0	0		0	0	0	0	0			0	0	0	0	0	0	0	0	0	0			0	0	3		3	0	0	0		6
951432	Streptococcus	thermophilus	18311.revcomp	Streptococcus	0	0	0	0	0	0	0	0	0	0	0	0		0	0	0	0	0			0	0	0	0	0	0	0	0	0	0			0	0	0		3	3	0	0		6
New.14.CleanUp.ReferenceOTU1086	Unknown			Unknown	0	0	0	0	0	0	0	0	0	0	0	0		4	0	0	0	0			0	0	0	0	0	0	0	0	0	0			0	2	0		0	0	0	0		6
New.14.CleanUp.ReferenceOTU879	Unknown			Unknown	0	0	0	0	0	0	0	0	0	0	0	0		6	0	0	0	0			0	0	0	0	0	0	0	0	0	0			0	0	0		0	0	0	0		6
84971	Raoultella	ornithinolytica		Raoultella	0	0	0	0	0	0	0	0	0	0	0	0		0	0	0	0	0			0	0	0	0	0	0	3	0	0	3			0	0	0		0	0	0	0		6
98909	Pseudomonas	entomophila		Pseudomonas	0	0	0	0	0	0	0	0	0	0	0	0		0	6	0	0	0			0	0	0	0	0	0	0	0	0	0			0	0	0		0	0	0	0		6
203881	Clostridium	leptum	753.revcomp	Clostridium	0	0	4	0	0	0	0	0	0	0	0	0		0	0	0	0	0			0	0	0	0	0	0	0	0	0	0			0	0	0		0	2	0	0		6
221436	Citrobacter	freundii		Citrobacter	0	0	0	0	0	0	0	0	0	0	0	0		0	0	0	2	0			0	0	0	0	2	0	0	0	0	2			0	0	0		0	0	0	0		6
275764	Sphingobium	cloacae		Sphingobium	2	0	0	0	4	0	0	0	0	0	0	0		0	0	0	0	0			0	0	0	0	0	0	0	0	0	0			0	0	0		0	0	0	0		6
330563	Kluyvera	cryocrescens		Kluyvera	0	0	0	0	0	0	0	0	0	0	0	0		0	0	0	0	2			0	0	0	0	2	0	2	0	0	0			0	0	0		0	0	0	0		6
341663	Acinetobacter	johnsonii		Acinetobacter	0	0	0	0	0	0	0	0	0	0	0	0		0	3	3	0	0			0	0	0	0	0	0	0	0	0	0			0	0	0		0	0	0	0		6
404674	Acinetobacter	sp.		Acinetobacter	0	0	0	0	0	0	0	0	0	0	0	0		0	0	0	0	0			0	0	0	0	0	0	0	0	0	0			0	0	0		0	6	0	0		6
459666	Acinetobacter	sp.	RUH2624.revcomp	Acinetobacter	0	0	0	0	0	0	0	0	0	0	0	0		0	0	6	0	0			0	0	0	0	0	0	0	0	0	0			0	0	0		0	0	0	0		6
572750	Escherichia	vulneris		Escherichia	0	0	0	0	3	0	0	0	0	0	0	0		0	0	0	3	0			0	0	0	0	0	0	0	0	0	0			0	0	0		0	0	0	0		6
662734	Brooklawnia	cerclae		Brooklawnia	0	0	0	0	0	6	0	0	0	0	0	0		0	0	0	0	0			0	0	0	0	0	0	0	0	0	0			0	0	0		0	0	0	0		6
762774	Aphanizomenon	flos-aquae		Aphanizomenon	0	0	0	0	0	6	0	0	0	0	0	0		0	0	0	0	0			0	0	0	0	0	0	0	0	0	0			0	0	0		0	0	0	0		6
787042	Kluyvera	cryocrescens		Kluyvera	0	0	0	0	0	0	0	0	0	0	0	0		0	0	0	0	4			0	0	0	0	0	0	0	0	0	2			0	0	0		0	0	0	0		6
813876	Buttiauxella	agrestis		Buttiauxella	0	0	0	0	0	0	0	0	0	0	0	0		0	0	0	3	3			0	0	0	0	0	0	0	0	0	0			0	0	0		0	0	0	0		6
838318	Pseudomonas	flavescens		Pseudomonas	0	0	0	0	0	0	0	0	0	0	0	0		0	0	6	0	0			0	0	0	0	0	0	0	0	0	0			0	0	0		0	0	0	0		6
849556	Synechococcus	sp.		Synechococcus	0	0	0	0	0	6	0	0	0	0	0	0		0	0	0	0	0			0	0	0	0	0	0	0	0	0	0			0	0	0		0	0	0	0		6
885539	Rhizobium	undicola		Rhizobium	0	0	0	0	0	0	4	2	0	0	0	0		0	0	0	0	0			0	0	0	0	0	0	0	0	0	0			0	0	0		0	0	0	0		6
886090	Pseudomonas	flavescens		Pseudomonas	0	0	0	0	0	0	0	0	0	0	0	0		0	4	2	0	0			0	0	0	0	0	0	0	0	0	0			0	0	0		0	0	0	0		6
986792	Acinetobacter	johnsonii		Acinetobacter	0	0	0	2	0	0	0	0	0	0	0	0		0	2	2	0	0			0	0	0	0	0	0	0	0	0	0			0	0	0		0	0	0	0		6
987353	Acinetobacter	johnsonii		Acinetobacter	0	0	0	0	0	0	0	0	0	0	0	0		0	3	3	0	0			0	0	0	0	0	0	0	0	0	0			0	0	0		0	0	0	0		6
1003066	Acinetobacter	schindleri		Acinetobacter	0	0	0	0	0	0	0	0	0	0	0	0		0	4	2	0	0			0	0	0	0	0	0	0	0	0	0			0	0	0		0	0	0	0		6
1013520	Enterobacter	asburiae		Enterobacter	0	0	0	0	0	0	0	0	0	0	0	0		0	0	0	2	2			0	0	0	0	2	0	0	0	0	0			0	0	0		0	0	0	0		6
1018524	Acinetobacter	sp.		Acinetobacter	0	0	0	0	0	0	0	0	0	0	0	0		0	0	0	0	0			0	0	0	0	0	0	0	0	0	0			0	3	0		0	3	0	0		6
1018708	Enterobacter	asburiae		Enterobacter	0	0	0	0	0	0	0	0	0	0	0	0		0	0	0	3	3			0	0	0	0	0	0	0	0	0	0			0	0	0		0	0	0	0		6
1047876	Streptococcus	thermophilus	18311.revcomp	Streptococcus	0	0	0	0	0	0	0	0	0	0	0	0		0	0	0	0	0			0	0	0	0	0	0	0	0	0	0			0	0	0		4	2	0	0		6
1049028	Anaerobacter	polyendosporus		Anaerobacter	0	2	0	0	0	0	2	0	0	0	2	0		0	0	0	0	0			0	0	0	0	0	0	0	0	0	0			0	0	0		0	0	0	0		6
1066672	Acinetobacter	calcoaceticus		Acinetobacter	0	0	0	0	0	0	0	0	0	0	0	0		0	3	3	0	0			0	0	0	0	0	0	0	0	0	0			0	0	0		0	0	0	0		6
1071621	Acinetobacter	johnsonii		Acinetobacter	0	0	0	0	0	0	0	0	0	0	0	0		4	2	0	0	0			0	0	0	0	0	0	0	0	0	0			0	0	0		0	0	0	0		6
1091841	Raoultella	ornithinolytica		Raoultella	0	0	0	0	0	0	0	0	0	0	0	0		0	0	0	0	0			0	0	0	0	3	0	0	0	0	3			0	0	0		0	0	0	0		6
1093530	Acinetobacter	calcoaceticus		Acinetobacter	0	0	0	0	0	0	0	0	0	0	0	0		0	2	2	2	0			0	0	0	0	0	0	0	0	0	0			0	0	0		0	0	0	0		6
1100053	Akkermansia	muciniphila	BAA-835.revcomp	Akkermansia	0	0	0	0	0	6	0	0	0	0	0	0		0	0	0	0	0			0	0	0	0	0	0	0	0	0	0			0	0	0		0	0	0	0		6
1104039	Acinetobacter	parvus		Acinetobacter	0	0	0	0	0	0	0	0	0	0	0	0		4	2	0	0	0			0	0	0	0	0	0	0	0	0	0			0	0	0		0	0	0	0		6
1106338	Pseudomonas	flavescens		Pseudomonas	0	0	0	0	0	0	0	0	0	0	0	0		0	3	3	0	0			0	0	0	0	0	0	0	0	0	0			0	0	0		0	0	0	0		6
1107890	Ralstonia	pickettii		Ralstonia	0	0	2	0	0	0	0	0	0	0	0	0		0	2	0	0	0			0	0	0	0	0	0	0	0	0	0			0	2	0		0	0	0	0		6
1110054	Pseudomonas	migulae		Pseudomonas	0	0	0	0	0	0	0	0	0	0	0	0		0	3	3	0	0			0	0	0	0	0	0	0	0	0	0			0	0	0		0	0	0	0		6
1110540	Bacillus	pumilus		Bacillus	0	0	0	2	0	0	0	0	0	0	0	0		0	4	0	0	0			0	0	0	0	0	0	0	0	0	0			0	0	0		0	0	0	0		6
1876114	Kluyvera	ascorbata		Kluyvera	0	0	0	0	0	0	0	0	0	0	0	0		0	0	0	3	0			0	0	0	0	0	0	0	0	0	3			0	0	0		0	0	0	0		6
3468206	Citrobacter	werkmanii		Citrobacter	0	0	0	0	0	0	0	0	0	0	0	0		0	0	0	4	0			0	0	0	0	0	0	0	0	0	2			0	0	0		0	0	0	0		6
4482374	Acinetobacter	johnsonii		Acinetobacter	0	0	0	0	0	0	0	0	0	0	0	0		0	4	2	0	0			0	0	0	0	0	0	0	0	0	0			0	0	0		0	0	0	0		6
New.24.CleanUp.ReferenceOTU49	Agrobacterium	tumefaciens	C58.revcomp	Agrobacterium	0	0	0	0	0	6	0	0	0	0	0	0		0	0	0	0	0			0	0	0	0	0	0	0	0	0	0			0	0	0		0	0	0	0		6
New.24.CleanUp.ReferenceOTU95	Haliscomenobacter	hydrossis		Haliscomenobacter	0	0	0	0	0	6	0	0	0	0	0	0		0	0	0	0	0			0	0	0	0	0	0	0	0	0	0			0	0	0		0	0	0	0		6
New.1.CleanUp.ReferenceOTU112	Unknown			Unknown	0	0	0	0	0	0	0	0	0	0	0	0		4	0	0	0	0			0	2	0	0	0	0	0	0	0	0			0	0	0		0	0	0	0		6
New.11.CleanUp.ReferenceOTU171	Unknown			Unknown	0	0	0	0	2	0	0	0	0	0	0	0		0	0	0	0	0			0	0	0	0	0	0	0	0	0	0			0	0	0		2	2	0	0		6
New.11.CleanUp.ReferenceOTU288	Unknown			Unknown	0	0	0	0	0	0	0	0	0	0	0	0		3	0	0	0	0			0	0	0	0	0	0	0	0	0	0			0	0	0		3	0	0	0		6
New.14.CleanUp.ReferenceOTU1136	Unknown			Unknown	0	0	0	0	0	0	0	0	0	0	0	0		4	0	0	0	0			0	0	0	0	0	0	0	0	0	0			0	0	0		0	2	0	0		6
New.14.CleanUp.ReferenceOTU1233	Unknown			Unknown	0	0	0	0	0	0	0	0	0	0	0	0		4	0	0	0	0			0	0	0	0	0	0	0	0	0	0			0	2	0		0	0	0	0		6
New.14.CleanUp.ReferenceOTU1248	Unknown			Unknown	0	0	0	0	0	0	0	0	0	0	0	0		4	0	0	0	0			0	0	0	0	0	0	0	0	0	0			0	2	0		0	0	0	0		6
New.14.CleanUp.ReferenceOTU1451	Unknown			Unknown	0	0	0	2	0	0	0	0	0	0	0	0		2	0	0	0	0			0	0	0	0	0	0	0	0	0	0			0	2	0		0	0	0	0		6
New.14.CleanUp.ReferenceOTU1526	Unknown			Unknown	0	0	0	2	0	0	0	0	0	0	0	0		4	0	0	0	0			0	0	0	0	0	0	0	0	0	0			0	0	0		0	0	0	0		6
New.14.CleanUp.ReferenceOTU236	Unknown			Unknown	0	0	0	2	0	0	0	0	0	0	0	0		2	0	0	0	0			0	0	0	0	0	0	0	0	0	0			0	2	0		0	0	0	0		6
New.14.CleanUp.ReferenceOTU252	Unknown			Unknown	0	0	0	2	0	0	0	0	0	0	0	0		4	0	0	0	0			0	0	0	0	0	0	0	0	0	0			0	0	0		0	0	0	0		6
New.14.CleanUp.ReferenceOTU267	Unknown			Unknown	0	0	0	0	0	0	0	0	0	0	0	0		4	0	0	0	0			0	0	0	0	0	0	0	0	0	0			0	2	0		0	0	0	0		6
New.14.CleanUp.ReferenceOTU279	Unknown			Unknown	0	0	0	0	0	0	0	0	0	0	0	0		4	0	0	0	0			0	0	0	0	0	0	0	0	0	0			0	2	0		0	0	0	0		6
New.14.CleanUp.ReferenceOTU424	Unknown			Unknown	0	0	0	4	0	0	0	0	0	0	0	0		2	0	0	0	0			0	0	0	0	0	0	0	0	0	0			0	0	0		0	0	0	0		6
New.14.CleanUp.ReferenceOTU426	Unknown			Unknown	0	0	0	2	0	0	0	0	0	0	0	0		2	0	0	0	0			0	0	0	0	0	0	0	0	0	0			0	2	0		0	0	0	0		6
New.14.CleanUp.ReferenceOTU543	Unknown			Unknown	0	0	0	2	0	0	0	0	0	0	0	0		2	0	0	0	0			0	0	0	0	0	0	0	0	0	0			0	2	0		0	0	0	0		6
New.14.CleanUp.ReferenceOTU598	Unknown			Unknown	0	0	0	3	0	0	0	0	0	0	0	0		3	0	0	0	0			0	0	0	0	0	0	0	0	0	0			0	0	0		0	0	0	0		6
New.14.CleanUp.ReferenceOTU629	Unknown			Unknown	0	0	0	0	0	0	0	0	0	0	0	0		4	0	0	0	0			0	0	0	0	0	0	0	0	0	0			0	2	0		0	0	0	0		6
New.14.CleanUp.ReferenceOTU636	Unknown			Unknown	0	0	0	0	0	0	0	0	0	0	0	0		4	0	0	0	0			0	0	0	0	0	0	0	0	0	0			0	2	0		0	0	0	0		6
New.14.CleanUp.ReferenceOTU654	Unknown			Unknown	0	0	0	3	0	0	0	0	0	0	0	0		3	0	0	0	0			0	0	0	0	0	0	0	0	0	0			0	0	0		0	0	0	0		6
New.14.CleanUp.ReferenceOTU791	Unknown			Unknown	0	0	0	0	0	0	0	0	0	0	0	0		6	0	0	0	0			0	0	0	0	0	0	0	0	0	0			0	0	0		0	0	0	0		6
New.14.CleanUp.ReferenceOTU832	Unknown			Unknown	0	0	0	3	0	0	0	0	0	0	0	0		3	0	0	0	0			0	0	0	0	0	0	0	0	0	0			0	0	0		0	0	0	0		6
New.14.CleanUp.ReferenceOTU855	Unknown			Unknown	0	0	0	0	0	0	0	0	0	0	0	0		2	0	0	0	0			0	0	0	0	0	0	0	0	0	0			0	2	0		0	2	0	0		6
New.14.CleanUp.ReferenceOTU946	Unknown			Unknown	0	0	0	0	0	0	0	0	0	0	0	0		4	0	0	0	0			0	0	0	0	0	0	0	0	0	0			0	2	0		0	0	0	0		6
New.19.CleanUp.ReferenceOTU300	Unknown			Unknown	0	0	0	3	0	0	0	0	0	0	0	0		0	0	0	0	0			0	0	0	0	0	0	0	0	0	0			0	3	0		0	0	0	0		6
New.19.CleanUp.ReferenceOTU35	Unknown			Unknown	0	0	0	4	0	0	0	0	0	0	0	0		0	0	0	0	0			0	0	0	0	0	0	0	0	0	0			0	2	0		0	0	0	0		6
New.2.CleanUp.ReferenceOTU150	Unknown			Unknown	0	0	0	0	0	0	0	0	0	0	0	0		4	0	0	0	0			0	0	2	0	0	0	0	0	0	0			0	0	0		0	0	0	0		6
New.3.CleanUp.ReferenceOTU111	Unknown			Unknown	0	0	0	0	0	0	0	0	0	0	0	0		0	0	0	0	0			0	0	0	2	0	0	0	0	0	0			2	2	0		0	0	0	0		6
New.4.CleanUp.ReferenceOTU131	Unknown			Unknown	2	0	0	0	0	0	0	0	0	0	0	0		4	0	0	0	0			0	0	0	0	0	0	0	0	0	0			0	0	0		0	0	0	0		6
New.4.CleanUp.ReferenceOTU142	Unknown			Unknown	3	0	0	0	0	0	0	0	0	0	0	0		0	0	0	0	0			0	0	0	0	0	0	0	0	0	0			0	3	0		0	0	0	0		6
1037614	Streptococcus	porcinus		Streptococcus	0	0	0	0	0	0	0	3	0	0	0	0		0	0	0	0	0			0	0	0	0	0	0	0	0	0	0			0	0	0		0	0	0	2		5
961021	Lactococcus	lactis	cremoris	Lactococcus	0	0	0	0	0	0	3	0	0	0	0	0		0	0	0	0	0			0	0	0	0	0	0	2	0	0	0			0	0	0		0	0	0	0		5
618764	Leuconostoc	gasicomitatum		Leuconostoc	0	0	0	0	0	0	0	0	0	0	0	0		0	0	0	0	0			0	0	0	0	0	0	0	0	0	0			0	0	0		0	0	0	5		5
New.14.CleanUp.ReferenceOTU1105	Unknown			Unknown	0	0	0	0	0	0	0	0	0	0	0	0		5	0	0	0	0			0	0	0	0	0	0	0	0	0	0			0	0	0		0	0	0	0		5
New.14.CleanUp.ReferenceOTU463	Unknown			Unknown	0	0	0	0	0	0	0	0	0	0	0	0		5	0	0	0	0			0	0	0	0	0	0	0	0	0	0			0	0	0		0	0	0	0		5
434919	Streptococcus	thermophilus	18311.revcomp	Streptococcus	0	0	0	0	0	0	0	0	0	0	0	0		0	0	0	0	0			0	0	0	0	0	0	0	0	0	0			0	0	0		2	3	0	0		5
824090	Acetobacter	cibinongensis		Acetobacter	0	0	0	0	0	0	0	0	0	0	0	0		0	0	0	0	0			0	0	0	0	0	0	0	0	0	0			0	0	0		0	2	0	3		5
870850	Acinetobacter	sp.		Acinetobacter	0	0	0	0	0	0	0	0	0	0	0	0		0	0	0	0	0			0	0	0	0	0	0	0	0	0	0			0	0	0		0	5	0	0		5
1084741	Streptococcus	thermophilus	18311.revcomp	Streptococcus	0	0	0	0	0	0	0	0	0	0	0	0		0	0	0	0	0			0	0	0	0	0	0	0	0	0	0			0	0	0		3	2	0	0		5
173581	Raoultella	ornithinolytica		Raoultella	0	0	0	0	0	0	0	0	0	0	0	0		0	0	0	3	0			0	0	0	0	2	0	0	0	0	0			0	0	0		0	0	0	0		5
181902	Acinetobacter	sp.		Acinetobacter	0	0	0	0	0	0	0	0	0	0	0	0		0	0	0	0	0			0	0	0	0	0	0	0	0	0	0			0	0	0		0	5	0	0		5
228947	Acinetobacter	sp.		Acinetobacter	0	0	0	0	0	0	0	0	0	0	0	0		0	0	0	0	0			0	0	0	0	0	0	0	0	0	0			0	2	0		0	3	0	0		5
453008	Acinetobacter	sp.		Acinetobacter	0	0	0	0	0	0	0	0	0	0	0	0		0	0	0	0	0			0	0	0	0	0	0	0	0	0	0			0	0	0		0	5	0	0		5
859996	Streptococcus	thermophilus	18311.revcomp	Streptococcus	0	0	0	0	0	0	0	0	0	0	0	0		0	0	0	0	0			0	0	0	0	0	0	0	0	0	0			0	0	0		2	3	0	0		5
944660	Kluyvera	cryocrescens		Kluyvera	0	0	0	0	0	0	0	0	0	0	0	0		0	0	0	0	0			0	0	0	0	5	0	0	0	0	0			0	0	0		0	0	0	0		5
1111535	Pseudomonas	aeruginosa		Pseudomonas	0	0	5	0	0	0	0	0	0	0	0	0		0	0	0	0	0			0	0	0	0	0	0	0	0	0	0			0	0	0		0	0	0	0		5
4477609	Acinetobacter	sp.		Acinetobacter	0	0	0	0	0	0	0	0	0	0	0	0		0	0	0	0	0			0	0	0	0	0	0	0	0	0	0			0	2	0		0	3	0	0		5
New.11.CleanUp.ReferenceOTU429	Unknown			Unknown	0	0	0	0	0	0	0	0	0	0	0	0		0	0	0	0	0			0	0	0	0	0	0	0	0	0	0			0	0	0		5	0	0	0		5
New.14.CleanUp.ReferenceOTU1001	Unknown			Unknown	0	0	0	0	0	0	0	0	0	0	0	0		3	0	0	0	0			0	0	0	0	0	0	0	0	0	0			0	2	0		0	0	0	0		5
142816	Nodularia	spumigena		Nodularia	0	0	0	0	0	5	0	0	0	0	0	0		0	0	0	0	0			0	0	0	0	0	0	0	0	0	0			0	0	0		0	0	0	0		5
161904	Comamonas	kerstersii		Comamonas	0	0	0	0	0	0	0	0	0	0	0	0		3	2	0	0	0			0	0	0	0	0	0	0	0	0	0			0	0	0		0	0	0	0		5
172874	Raoultella	ornithinolytica		Raoultella	0	0	0	0	0	0	0	0	0	0	0	0		0	0	0	0	0			0	0	0	0	3	0	2	0	0	0			0	0	0		0	0	0	0		5
208034	Aeromonas	sharmana		Aeromonas	0	0	0	0	0	0	0	0	0	0	0	0		0	0	0	0	0			0	0	2	0	0	0	0	0	0	0			0	0	0		0	0	0	3		5
220202	Enterobacter	asburiae		Enterobacter	0	0	0	0	0	0	0	0	0	0	0	0		0	0	0	0	0			0	0	0	0	2	0	3	0	0	0			0	0	0		0	0	0	0		5
229879	Citrobacter	freundii		Citrobacter	0	0	0	0	0	0	0	0	0	0	0	0		0	0	0	0	0			0	0	0	0	2	0	0	0	0	3			0	0	0		0	0	0	0		5
238019	Enterobacter	asburiae		Enterobacter	0	0	0	0	0	0	0	0	0	0	0	0		0	0	0	0	0			0	0	0	0	0	0	3	0	0	2			0	0	0		0	0	0	0		5
279474	Thioalkalivibrio	thiocyanodenitrificans		Thioalkalivibrio	0	0	0	0	2	0	0	0	0	0	0	0		0	0	0	0	0			0	0	0	0	0	0	0	0	0	0			0	0	0		3	0	0	0		5
343146	Acinetobacter	johnsonii		Acinetobacter	0	0	0	0	0	0	0	0	0	0	0	0		0	5	0	0	0			0	0	0	0	0	0	0	0	0	0			0	0	0		0	0	0	0		5
377105	Acinetobacter	junii		Acinetobacter	0	0	0	0	0	0	0	0	0	0	0	0		0	0	3	2	0			0	0	0	0	0	0	0	0	0	0			0	0	0		0	0	0	0		5
391176	Streptococcus	thermophilus	18311.revcomp	Streptococcus	0	0	0	0	0	0	0	0	0	0	0	0		0	0	0	0	0			0	0	0	0	0	0	0	0	0	0			0	0	0		3	2	0	0		5
461651	Paenibacillus	wynnii		Paenibacillus	0	0	0	0	0	0	0	0	0	0	0	0		0	5	0	0	0			0	0	0	0	0	0	0	0	0	0			0	0	0		0	0	0	0		5
517342	Klebsiella	pneumoniae	pneumoniae	Klebsiella	0	0	0	0	0	0	0	0	0	0	0	0		0	0	0	0	0			0	0	0	0	2	0	3	0	0	0			0	0	0		0	0	0	0		5
528421	Klebsiella	granulomatis		Klebsiella	0	0	0	0	0	0	0	0	0	0	0	0		0	0	0	2	0			0	0	0	0	3	0	0	0	0	0			0	0	0		0	0	0	0		5
538528	Pseudomonas	entomophila		Pseudomonas	0	0	0	0	0	0	0	0	0	0	0	0		0	0	5	0	0			0	0	0	0	0	0	0	0	0	0			0	0	0		0	0	0	0		5
538694	Acinetobacter	johnsonii		Acinetobacter	0	0	0	0	0	0	0	0	0	0	0	0		0	0	5	0	0			0	0	0	0	0	0	0	0	0	0			0	0	0		0	0	0	0		5
569922	Pseudomonas	entomophila		Pseudomonas	0	0	0	0	0	0	0	0	0	0	0	0		0	0	5	0	0			0	0	0	0	0	0	0	0	0	0			0	0	0		0	0	0	0		5
579376	Paludibacter	propionicigenes		Paludibacter	0	0	0	0	0	0	0	0	0	0	0	0		5	0	0	0	0			0	0	0	0	0	0	0	0	0	0			0	0	0		0	0	0	0		5
609101	Enterobacter	kobei		Enterobacter	0	0	0	0	0	0	0	0	0	0	0	0		0	3	0	0	2			0	0	0	0	0	0	0	0	0	0			0	0	0		0	0	0	0		5
615090	Methylobacterium	fujisawaense		Methylobacterium	0	0	0	0	0	5	0	0	0	0	0	0		0	0	0	0	0			0	0	0	0	0	0	0	0	0	0			0	0	0		0	0	0	0		5
647243	Anabaena	variabilis	29413.revcomp	Anabaena	0	0	2	3	0	0	0	0	0	0	0	0		0	0	0	0	0			0	0	0	0	0	0	0	0	0	0			0	0	0		0	0	0	0		5
677858	Acinetobacter	sp.		Acinetobacter	0	0	0	0	0	0	0	0	0	0	0	0		0	0	0	0	0			0	0	0	0	0	0	0	0	0	0			0	0	0		0	5	0	0		5
697307	Paracraurococcus	ruber		Paracraurococcus	0	0	0	0	0	5	0	0	0	0	0	0		0	0	0	0	0			0	0	0	0	0	0	0	0	0	0			0	0	0		0	0	0	0		5
728048	Acinetobacter	johnsonii		Acinetobacter	0	0	0	0	0	0	0	0	0	0	0	0		0	0	5	0	0			0	0	0	0	0	0	0	0	0	0			0	0	0		0	0	0	0		5
744726	Enterobacter	cloacae	cloacae	Enterobacter	0	0	0	0	0	0	0	0	0	0	0	0		0	0	0	3	0			0	0	0	0	0	0	0	0	0	0			0	0	0		2	0	0	0		5
795341	Ralstonia	mannitolilytica		Ralstonia	0	0	5	0	0	0	0	0	0	0	0	0		0	0	0	0	0			0	0	0	0	0	0	0	0	0	0			0	0	0		0	0	0	0		5
804800	Acinetobacter	johnsonii		Acinetobacter	0	0	0	0	0	0	0	0	0	0	0	0		0	2	3	0	0			0	0	0	0	0	0	0	0	0	0			0	0	0		0	0	0	0		5
813217	Citrobacter	freundii		Citrobacter	0	0	0	0	0	0	0	0	0	0	0	0		0	0	0	0	0			0	0	0	0	0	0	2	0	0	3			0	0	0		0	0	0	0		5
814337	Acinetobacter	johnsonii		Acinetobacter	0	0	0	0	0	0	0	0	0	0	0	0		0	5	0	0	0			0	0	0	0	0	0	0	0	0	0			0	0	0		0	0	0	0		5
816240	Pseudomonas	entomophila		Pseudomonas	0	0	0	0	0	0	0	0	0	0	0	0		0	0	5	0	0			0	0	0	0	0	0	0	0	0	0			0	0	0		0	0	0	0		5
816715	Klebsiella	pneumoniae	pneumoniae	Klebsiella	0	0	0	0	0	0	0	0	0	0	0	0		0	0	0	0	0			0	0	0	0	2	0	3	0	0	0			0	0	0		0	0	0	0		5
858875	Acinetobacter	calcoaceticus		Acinetobacter	0	0	0	0	0	0	0	0	0	0	0	0		0	2	3	0	0			0	0	0	0	0	0	0	0	0	0			0	0	0		0	0	0	0		5
861598	Comamonas	kerstersii		Comamonas	0	0	0	0	0	0	0	0	0	0	0	0		0	3	2	0	0			0	0	0	0	0	0	0	0	0	0			0	0	0		0	0	0	0		5
884105	Streptococcus	thermophilus	18311.revcomp	Streptococcus	0	0	0	0	0	0	0	0	0	0	0	0		0	0	0	0	0			0	0	0	0	0	0	0	0	0	0			0	0	2		0	3	0	0		5
931417	Streptococcus	thermophilus	18311.revcomp	Streptococcus	0	0	0	0	0	0	0	0	0	0	0	0		0	0	0	0	0			0	0	0	0	0	0	0	0	0	0			0	0	2		0	3	0	0		5
945648	Klebsiella	pneumoniae	pneumoniae	Klebsiella	0	0	0	0	0	0	0	0	0	0	0	0		0	0	0	0	0			0	0	0	0	3	0	2	0	0	0			0	0	0		0	0	0	0		5
995700	Tetrasphaera	australiensis		Tetrasphaera	0	0	0	0	0	5	0	0	0	0	0	0		0	0	0	0	0			0	0	0	0	0	0	0	0	0	0			0	0	0		0	0	0	0		5
1017215	Acinetobacter	johnsonii		Acinetobacter	0	0	0	0	0	0	0	0	0	0	0	0		2	0	3	0	0			0	0	0	0	0	0	0	0	0	0			0	0	0		0	0	0	0		5
1035418	Streptococcus	thermophilus	18311.revcomp	Streptococcus	0	0	0	0	0	0	0	0	0	0	0	0		0	0	0	0	0			0	0	0	0	0	0	0	0	0	0			0	0	0		3	2	0	0		5
1054667	Acinetobacter	sp.		Acinetobacter	0	0	0	0	0	0	0	0	0	0	0	0		0	0	0	0	0			0	0	0	0	0	0	0	0	0	0			0	0	0		0	5	0	0		5
1062105	Acinetobacter	johnsonii		Acinetobacter	0	0	0	0	0	0	0	0	0	0	0	0		0	0	5	0	0			0	0	0	0	0	0	0	0	0	0			0	0	0		0	0	0	0		5
1068062	Acinetobacter	sp.		Acinetobacter	0	0	0	0	0	0	0	0	0	0	0	0		0	0	0	0	0			0	0	0	0	0	0	0	0	0	0			0	0	0		0	5	0	0		5
1080524	Staphylococcus	aureus	aureus	Staphylococcus	0	0	0	3	0	0	0	0	0	2	0	0		0	0	0	0	0			0	0	0	0	0	0	0	0	0	0			0	0	0		0	0	0	0		5
1085825	Acinetobacter	johnsonii		Acinetobacter	0	0	0	0	0	0	0	0	0	0	0	0		0	3	2	0	0			0	0	0	0	0	0	0	0	0	0			0	0	0		0	0	0	0		5
1094194	Rhizobium	undicola		Rhizobium	0	0	0	0	3	0	0	0	0	0	0	0		0	0	0	0	0			0	0	0	0	0	0	2	0	0	0			0	0	0		0	0	0	0		5
1094882	Acinetobacter	schindleri		Acinetobacter	0	0	0	0	0	0	0	0	0	0	0	0		3	2	0	0	0			0	0	0	0	0	0	0	0	0	0			0	0	0		0	0	0	0		5
1096715	Acinetobacter	calcoaceticus		Acinetobacter	0	0	0	0	0	0	0	0	0	0	0	0		0	3	2	0	0			0	0	0	0	0	0	0	0	0	0			0	0	0		0	0	0	0		5
1098240	Acinetobacter	calcoaceticus		Acinetobacter	0	0	0	0	0	0	0	0	0	0	0	0		0	3	0	0	0			0	0	0	0	0	0	0	0	0	0			0	0	0		0	2	0	0		5
1099905	Acinetobacter	sp.	27244.revcomp	Acinetobacter	0	0	0	0	0	0	0	0	0	0	0	0		2	3	0	0	0			0	0	0	0	0	0	0	0	0	0			0	0	0		0	0	0	0		5
1100015	Nostoc	sp.	7120.revcomp	Nostoc	0	0	0	3	2	0	0	0	0	0	0	0		0	0	0	0	0			0	0	0	0	0	0	0	0	0	0			0	0	0		0	0	0	0		5
1100408	Pseudomonas	flavescens		Pseudomonas	0	0	0	0	0	0	0	3	0	2	0	0		0	0	0	0	0			0	0	0	0	0	0	0	0	0	0			0	0	0		0	0	0	0		5
1100574	Acinetobacter	calcoaceticus		Acinetobacter	0	0	0	0	0	0	0	0	0	0	0	0		0	5	0	0	0			0	0	0	0	0	0	0	0	0	0			0	0	0		0	0	0	0		5
1107343	Stenotrophomonas	rhizophila		Stenotrophomonas	0	0	0	0	0	0	0	0	0	0	0	0		0	3	2	0	0			0	0	0	0	0	0	0	0	0	0			0	0	0		0	0	0	0		5
1108792	Comamonas	terrigena		Comamonas	0	0	0	0	0	0	0	0	0	0	0	0		0	3	2	0	0			0	0	0	0	0	0	0	0	0	0			0	0	0		0	0	0	0		5
1109031	Knoellia	sinensis		Knoellia	0	0	0	0	0	0	0	0	0	0	0	0		0	0	0	0	0			0	0	0	0	0	0	0	0	0	0			2	0	0		3	0	0	0		5
1109046	Bacillus	flexus		Bacillus	0	0	0	5	0	0	0	0	0	0	0	0		0	0	0	0	0			0	0	0	0	0	0	0	0	0	0			0	0	0		0	0	0	0		5
1109558	Bacillus	nealsonii		Bacillus	0	0	0	0	0	0	0	0	0	0	0	0		0	3	2	0	0			0	0	0	0	0	0	0	0	0	0			0	0	0		0	0	0	0		5
1117626	Pseudomonas	entomophila		Pseudomonas	0	0	0	0	0	0	0	0	0	0	0	0		0	2	3	0	0			0	0	0	0	0	0	0	0	0	0			0	0	0		0	0	0	0		5
1883532	Enterobacter	asburiae		Enterobacter	0	0	0	0	0	5	0	0	0	0	0	0		0	0	0	0	0			0	0	0	0	0	0	0	0	0	0			0	0	0		0	0	0	0		5
2529285	Enterobacter	cloacae	cloacae	Enterobacter	0	0	0	0	0	0	0	0	0	0	0	0		0	0	0	0	0			0	0	0	0	2	0	0	0	3	0			0	0	0		0	0	0	0		5
3937381	Streptococcus	thermophilus	18311.revcomp	Streptococcus	0	0	0	0	0	0	0	0	0	0	0	0		0	0	0	0	0			0	0	0	0	0	0	0	0	0	0			0	0	0		2	3	0	0		5
4417247	Acinetobacter	sp.		Acinetobacter	0	0	0	0	0	0	0	0	0	0	0	0		0	0	0	0	0			0	0	0	0	0	0	0	0	0	0			0	0	0		0	5	0	0		5
4421338	Acinetobacter	johnsonii		Acinetobacter	0	0	0	0	0	0	0	0	0	0	0	0		0	3	2	0	0			0	0	0	0	0	0	0	0	0	0			0	0	0		0	0	0	0		5
4448217	Acinetobacter	johnsonii		Acinetobacter	0	0	0	0	0	0	0	0	0	0	0	0		0	2	3	0	0			0	0	0	0	0	0	0	0	0	0			0	0	0		0	0	0	0		5
New.11.CleanUp.ReferenceOTU253	Streptococcus	thermophilus	18311.revcomp	Streptococcus	0	0	0	0	0	0	0	0	0	0	0	0		0	0	0	0	0			0	0	0	0	0	0	0	0	0	0			0	0	0		5	0	0	0		5
New.24.CleanUp.ReferenceOTU66	Aquitalea	magnusonii		Aquitalea	0	0	0	0	0	5	0	0	0	0	0	0		0	0	0	0	0			0	0	0	0	0	0	0	0	0	0			0	0	0		0	0	0	0		5
New.1.CleanUp.ReferenceOTU28	Unknown			Unknown	0	0	0	0	0	0	0	0	0	0	0	0		3	0	0	0	0			0	2	0	0	0	0	0	0	0	0			0	0	0		0	0	0	0		5
New.11.CleanUp.ReferenceOTU201	Unknown			Unknown	0	0	0	0	0	0	0	0	0	0	0	0		0	0	0	0	0			0	0	0	0	0	0	0	0	0	0			0	3	0		2	0	0	0		5
New.11.CleanUp.ReferenceOTU221	Unknown			Unknown	0	0	0	0	0	0	0	0	0	0	0	0		3	0	0	0	0			0	0	0	0	0	0	0	0	0	0			0	0	0		2	0	0	0		5
New.11.CleanUp.ReferenceOTU264	Unknown			Unknown	0	0	0	0	0	0	0	0	0	0	0	0		2	0	0	0	0			0	0	0	0	0	0	0	0	0	0			0	0	0		3	0	0	0		5
New.11.CleanUp.ReferenceOTU461	Unknown			Unknown	0	0	0	0	0	0	0	0	0	0	0	0		2	0	0	0	0			0	0	0	0	0	0	0	0	0	0			0	0	0		3	0	0	0		5
New.11.CleanUp.ReferenceOTU64	Unknown			Unknown	0	0	0	0	0	0	0	0	0	0	0	0		3	0	0	0	0			0	0	0	0	0	0	0	0	0	0			0	0	0		2	0	0	0		5
New.14.CleanUp.ReferenceOTU1042	Unknown			Unknown	0	0	0	0	0	0	0	0	0	0	0	0		2	0	0	0	0			0	0	0	0	0	0	0	0	0	0			0	3	0		0	0	0	0		5
New.14.CleanUp.ReferenceOTU1077	Unknown			Unknown	0	0	0	0	0	0	0	0	0	0	0	0		3	2	0	0	0			0	0	0	0	0	0	0	0	0	0			0	0	0		0	0	0	0		5
New.14.CleanUp.ReferenceOTU1081	Unknown			Unknown	0	0	0	0	0	0	0	0	0	0	0	0		3	0	0	0	0			0	0	0	0	0	0	0	0	0	0			0	2	0		0	0	0	0		5
New.14.CleanUp.ReferenceOTU1101	Unknown			Unknown	0	0	0	0	0	0	0	0	0	0	0	0		3	0	0	0	0			0	0	0	0	0	0	0	0	0	0			0	2	0		0	0	0	0		5
New.14.CleanUp.ReferenceOTU1144	Unknown			Unknown	0	0	0	0	0	0	0	0	0	0	0	0		3	0	0	0	0			0	0	0	0	0	0	0	0	0	0			0	2	0		0	0	0	0		5
New.14.CleanUp.ReferenceOTU1209	Unknown			Unknown	0	0	0	0	0	0	0	0	0	0	0	0		3	0	0	0	0			0	0	0	0	0	0	0	0	0	0			0	0	0		0	2	0	0		5
New.14.CleanUp.ReferenceOTU1226	Unknown			Unknown	0	0	0	0	0	0	0	0	0	0	0	0		3	0	0	0	0			0	0	0	0	0	0	0	0	0	0			0	2	0		0	0	0	0		5
New.14.CleanUp.ReferenceOTU1254	Unknown			Unknown	0	0	0	0	0	0	0	0	0	0	0	0		5	0	0	0	0			0	0	0	0	0	0	0	0	0	0			0	0	0		0	0	0	0		5
New.14.CleanUp.ReferenceOTU1295	Unknown			Unknown	0	0	0	0	0	0	0	0	0	0	0	0		3	0	0	0	0			0	0	0	0	0	0	0	0	0	0			0	0	0		0	2	0	0		5
New.14.CleanUp.ReferenceOTU1391	Unknown			Unknown	0	0	0	0	0	0	0	0	0	0	0	0		3	0	0	0	0			0	0	0	0	0	0	0	0	0	0			0	2	0		0	0	0	0		5
New.14.CleanUp.ReferenceOTU1408	Unknown			Unknown	0	0	0	0	0	0	0	0	0	0	0	0		5	0	0	0	0			0	0	0	0	0	0	0	0	0	0			0	0	0		0	0	0	0		5
New.14.CleanUp.ReferenceOTU1437	Unknown			Unknown	0	0	0	2	0	0	0	0	0	0	0	0		3	0	0	0	0			0	0	0	0	0	0	0	0	0	0			0	0	0		0	0	0	0		5
New.14.CleanUp.ReferenceOTU1490	Unknown			Unknown	0	0	0	0	0	0	0	0	0	0	0	0		3	0	0	0	0			0	0	0	0	0	0	0	0	0	0			0	2	0		0	0	0	0		5
New.14.CleanUp.ReferenceOTU1491	Unknown			Unknown	0	0	0	0	0	0	0	0	0	0	0	0		3	0	0	0	0			0	0	0	0	0	0	0	0	0	0			0	2	0		0	0	0	0		5
New.14.CleanUp.ReferenceOTU1507	Unknown			Unknown	0	0	0	0	0	0	0	0	0	0	0	0		5	0	0	0	0			0	0	0	0	0	0	0	0	0	0			0	0	0		0	0	0	0		5
New.14.CleanUp.ReferenceOTU1531	Unknown			Unknown	0	0	0	0	0	0	0	0	0	0	0	0		5	0	0	0	0			0	0	0	0	0	0	0	0	0	0			0	0	0		0	0	0	0		5
New.14.CleanUp.ReferenceOTU1538	Unknown			Unknown	0	0	0	0	0	0	0	0	0	0	0	0		5	0	0	0	0			0	0	0	0	0	0	0	0	0	0			0	0	0		0	0	0	0		5
New.14.CleanUp.ReferenceOTU160	Unknown			Unknown	0	0	0	2	0	0	0	0	0	0	0	0		3	0	0	0	0			0	0	0	0	0	0	0	0	0	0			0	0	0		0	0	0	0		5
New.14.CleanUp.ReferenceOTU17	Unknown			Unknown	0	0	0	0	0	0	0	0	0	0	0	0		5	0	0	0	0			0	0	0	0	0	0	0	0	0	0			0	0	0		0	0	0	0		5
New.14.CleanUp.ReferenceOTU188	Unknown			Unknown	0	0	0	0	0	0	0	0	0	0	0	0		5	0	0	0	0			0	0	0	0	0	0	0	0	0	0			0	0	0		0	0	0	0		5
New.14.CleanUp.ReferenceOTU19	Unknown			Unknown	0	0	0	0	2	0	0	0	0	0	0	0		3	0	0	0	0			0	0	0	0	0	0	0	0	0	0			0	0	0		0	0	0	0		5
New.14.CleanUp.ReferenceOTU197	Unknown			Unknown	0	0	0	2	0	0	0	0	0	0	0	0		3	0	0	0	0			0	0	0	0	0	0	0	0	0	0			0	0	0		0	0	0	0		5
New.14.CleanUp.ReferenceOTU21	Unknown			Unknown	0	0	0	2	0	0	0	0	0	0	0	0		3	0	0	0	0			0	0	0	0	0	0	0	0	0	0			0	0	0		0	0	0	0		5
New.14.CleanUp.ReferenceOTU220	Unknown			Unknown	0	0	0	0	0	0	0	0	0	0	0	0		3	0	0	0	0			0	0	0	0	0	0	0	0	0	0			0	2	0		0	0	0	0		5
New.14.CleanUp.ReferenceOTU326	Unknown			Unknown	0	0	0	0	2	0	0	0	0	0	0	0		3	0	0	0	0			0	0	0	0	0	0	0	0	0	0			0	0	0		0	0	0	0		5
New.14.CleanUp.ReferenceOTU327	Unknown			Unknown	0	0	0	3	0	0	0	0	0	0	0	0		2	0	0	0	0			0	0	0	0	0	0	0	0	0	0			0	0	0		0	0	0	0		5
New.14.CleanUp.ReferenceOTU341	Unknown			Unknown	0	0	0	3	0	0	0	0	0	0	0	0		2	0	0	0	0			0	0	0	0	0	0	0	0	0	0			0	0	0		0	0	0	0		5
New.14.CleanUp.ReferenceOTU451	Unknown			Unknown	0	0	0	0	0	0	0	0	0	0	0	0		3	0	0	0	0			0	0	0	0	0	0	0	0	0	0			0	2	0		0	0	0	0		5
New.14.CleanUp.ReferenceOTU456	Unknown			Unknown	0	0	0	2	0	0	0	0	0	0	0	0		3	0	0	0	0			0	0	0	0	0	0	0	0	0	0			0	0	0		0	0	0	0		5
New.14.CleanUp.ReferenceOTU459	Unknown			Unknown	0	0	0	2	0	0	0	0	0	0	0	0		3	0	0	0	0			0	0	0	0	0	0	0	0	0	0			0	0	0		0	0	0	0		5
New.14.CleanUp.ReferenceOTU501	Unknown			Unknown	0	0	0	0	0	0	0	0	0	0	0	0		5	0	0	0	0			0	0	0	0	0	0	0	0	0	0			0	0	0		0	0	0	0		5
New.14.CleanUp.ReferenceOTU544	Unknown			Unknown	0	0	0	0	0	0	0	0	0	0	0	0		5	0	0	0	0			0	0	0	0	0	0	0	0	0	0			0	0	0		0	0	0	0		5
New.14.CleanUp.ReferenceOTU573	Unknown			Unknown	0	0	0	0	0	0	0	0	0	0	0	0		2	0	0	0	0			0	0	0	0	0	0	0	0	0	0			0	3	0		0	0	0	0		5
New.14.CleanUp.ReferenceOTU575	Unknown			Unknown	0	0	0	2	0	0	0	0	0	0	0	0		3	0	0	0	0			0	0	0	0	0	0	0	0	0	0			0	0	0		0	0	0	0		5
New.14.CleanUp.ReferenceOTU616	Unknown			Unknown	0	0	0	2	0	0	0	0	0	0	0	0		3	0	0	0	0			0	0	0	0	0	0	0	0	0	0			0	0	0		0	0	0	0		5
New.14.CleanUp.ReferenceOTU634	Unknown			Unknown	0	0	0	0	2	0	0	0	0	0	0	0		3	0	0	0	0			0	0	0	0	0	0	0	0	0	0			0	0	0		0	0	0	0		5
New.14.CleanUp.ReferenceOTU682	Unknown			Unknown	0	0	0	2	0	0	0	0	0	0	0	0		3	0	0	0	0			0	0	0	0	0	0	0	0	0	0			0	0	0		0	0	0	0		5
New.14.CleanUp.ReferenceOTU691	Unknown			Unknown	0	0	0	0	0	0	0	0	0	0	0	0		5	0	0	0	0			0	0	0	0	0	0	0	0	0	0			0	0	0		0	0	0	0		5
New.14.CleanUp.ReferenceOTU836	Unknown			Unknown	0	0	0	0	2	0	0	0	0	0	0	0		3	0	0	0	0			0	0	0	0	0	0	0	0	0	0			0	0	0		0	0	0	0		5
New.14.CleanUp.ReferenceOTU909	Unknown			Unknown	0	0	0	0	0	0	0	0	0	0	0	0		2	0	0	0	0			0	0	0	0	0	0	0	0	0	0			0	3	0		0	0	0	0		5
New.14.CleanUp.ReferenceOTU933	Unknown			Unknown	0	0	0	0	0	0	0	0	3	0	0	0		2	0	0	0	0			0	0	0	0	0	0	0	0	0	0			0	0	0		0	0	0	0		5
New.14.CleanUp.ReferenceOTU950	Unknown			Unknown	0	0	0	0	0	0	0	0	0	0	0	0		3	0	0	0	0			0	0	0	0	0	0	0	0	0	0			0	2	0		0	0	0	0		5
New.14.CleanUp.ReferenceOTU956	Unknown			Unknown	0	0	0	2	0	0	0	0	0	0	0	0		3	0	0	0	0			0	0	0	0	0	0	0	0	0	0			0	0	0		0	0	0	0		5
New.18.CleanUp.ReferenceOTU201	Unknown			Unknown	0	0	0	0	0	0	0	0	0	0	0	0		0	0	0	0	0			0	0	0	0	0	0	0	0	0	0			0	3	0		0	2	0	0		5
New.19.CleanUp.ReferenceOTU265	Unknown			Unknown	0	0	0	0	2	0	0	0	0	0	0	0		0	0	0	0	0			0	0	0	0	0	0	0	0	0	0			0	3	0		0	0	0	0		5
New.19.CleanUp.ReferenceOTU427	Unknown			Unknown	0	0	0	0	0	0	0	0	0	0	0	0		0	0	0	0	0			0	0	0	0	0	0	0	0	0	0			0	5	0		0	0	0	0		5
New.19.CleanUp.ReferenceOTU652	Unknown			Unknown	0	0	0	2	0	0	0	0	0	0	0	0		0	0	0	0	0			0	0	0	0	0	0	0	0	0	0			0	3	0		0	0	0	0		5
New.19.CleanUp.ReferenceOTU89	Unknown			Unknown	0	0	0	2	0	0	0	0	0	0	0	0		0	0	0	0	0			0	0	0	0	0	0	0	0	0	0			0	3	0		0	0	0	0		5
New.2.CleanUp.ReferenceOTU121	Unknown			Unknown	0	0	0	0	0	0	0	0	0	0	0	0		0	0	0	0	0			0	0	2	0	0	0	0	0	0	0			0	3	0		0	0	0	0		5
New.2.CleanUp.ReferenceOTU343	Unknown			Unknown	0	0	0	0	0	0	0	0	0	0	0	0		3	0	0	0	0			0	0	2	0	0	0	0	0	0	0			0	0	0		0	0	0	0		5
New.2.CleanUp.ReferenceOTU344	Unknown			Unknown	0	0	0	0	0	0	0	0	0	0	0	0		2	0	0	0	0			0	0	3	0	0	0	0	0	0	0			0	0	0		0	0	0	0		5
New.3.CleanUp.ReferenceOTU95	Unknown			Unknown	0	0	0	3	0	0	0	0	0	0	0	0		0	0	0	0	0			0	0	0	2	0	0	0	0	0	0			0	0	0		0	0	0	0		5
New.5.CleanUp.ReferenceOTU133	Unknown			Unknown	0	3	0	0	0	0	0	0	0	0	0	0		0	0	0	0	0			0	0	0	0	0	0	0	0	0	0			0	2	0		0	0	0	0		5
New.5.CleanUp.ReferenceOTU53	Unknown			Unknown	0	2	0	0	0	0	0	0	0	0	0	0		3	0	0	0	0			0	0	0	0	0	0	0	0	0	0			0	0	0		0	0	0	0		5
New.5.CleanUp.ReferenceOTU86	Unknown			Unknown	0	2	0	3	0	0	0	0	0	0	0	0		0	0	0	0	0			0	0	0	0	0	0	0	0	0	0			0	0	0		0	0	0	0		5
291252	Lactococcus	lactis	cremoris	Lactococcus	0	0	0	0	0	0	0	0	0	0	0	2		0	0	0	0	0			0	0	0	0	0	0	2	0	0	0			0	0	0		0	0	0	0		4
571540	Lactococcus	lactis	cremoris	Lactococcus	0	0	0	0	0	0	0	0	0	0	0	0		0	0	0	0	0			0	0	0	0	0	0	2	0	0	0			0	0	0		0	0	0	2		4
1039744	Lactococcus	lactis	cremoris	Lactococcus	0	0	0	0	0	0	0	0	0	0	0	0		0	0	0	0	0			0	0	0	0	0	0	2	0	0	0			0	0	0		0	0	0	2		4
810580	Lactococcus	lactis	cremoris	Lactococcus	0	0	0	0	0	0	0	0	0	0	0	0		0	0	0	0	0			0	0	0	0	0	0	0	0	0	0			0	0	0		0	0	0	4		4
973210	Lactococcus	lactis	cremoris	Lactococcus	0	0	0	0	0	0	0	2	0	0	0	0		0	0	0	0	0			0	0	0	0	0	0	0	0	0	0			0	0	0		0	0	0	2		4
1084160	Streptococcus	thermophilus	18311.revcomp	Streptococcus	0	0	0	0	0	0	0	0	0	0	0	0		0	0	0	0	0			0	0	0	0	0	0	0	0	0	0			0	0	0		0	4	0	0		4
818500	Acetobacter	cibinongensis		Acetobacter	0	0	0	0	0	0	0	0	0	0	0	0		0	0	0	0	0			0	0	0	0	0	0	0	0	0	0			0	0	0		2	0	0	2		4
282880	Lactococcus	lactis	cremoris	Lactococcus	0	0	0	0	0	0	2	0	0	0	0	0		0	0	0	0	0			0	0	0	0	0	0	0	0	0	0			0	0	0		0	0	0	2		4
225745	Streptococcus	thermophilus	18311.revcomp	Streptococcus	0	0	0	0	0	0	0	0	0	0	0	0		0	0	0	0	0			0	0	0	0	0	0	0	0	0	0			0	0	0		0	4	0	0		4
959823	Streptococcus	thermophilus	18311.revcomp	Streptococcus	0	0	0	0	0	0	0	0	0	0	0	0		0	0	0	0	0			0	0	0	0	0	0	0	0	0	0			0	0	0		4	0	0	0		4
1111405	Streptococcus	infantarius	infantarius	Streptococcus	0	0	0	0	0	0	0	0	0	0	0	0		0	0	0	2	0			0	0	0	0	0	0	0	0	0	0			0	0	0		0	2	0	0		4
683855	Acetobacter	cibinongensis		Acetobacter	0	0	0	0	0	0	0	0	0	0	0	0		0	0	0	0	0			0	0	0	0	0	0	0	0	0	0			0	0	0		0	0	0	4		4
871999	Lactococcus	lactis	cremoris	Lactococcus	0	0	0	0	0	0	0	0	0	0	0	0		0	0	0	0	0			0	0	0	0	0	0	0	0	0	0			0	0	0		0	0	0	4		4
987008	Streptococcus	thermophilus	18311.revcomp	Streptococcus	0	0	0	0	0	0	0	0	0	0	0	0		0	0	0	0	0			0	0	0	0	0	0	0	0	0	0			0	0	0		0	4	0	0		4
1024072	Streptococcus	thermophilus	18311.revcomp	Streptococcus	0	0	0	0	0	0	0	0	0	0	0	0		0	0	0	0	0			0	0	0	0	0	0	0	0	0	0			0	0	2		2	0	0	0		4
New.13.CleanUp.ReferenceOTU48	Lactococcus	lactis	cremoris	Lactococcus	0	0	0	0	0	0	2	0	0	0	0	0		0	0	0	0	0			0	0	0	0	0	0	0	0	0	0			0	0	0		0	0	0	2		4
230287	Acinetobacter	sp.		Acinetobacter	0	0	0	0	0	0	0	0	0	0	0	0		0	0	0	0	0			0	0	0	0	0	0	0	0	0	0			0	2	0		0	2	0	0		4
1047840	Streptococcus	thermophilus	18311.revcomp	Streptococcus	0	0	0	0	0	0	0	0	0	0	0	0		0	0	0	0	0			0	0	0	0	0	0	0	0	0	0			0	0	2		2	0	0	0		4
367277	Streptococcus	thermophilus	18311.revcomp	Streptococcus	0	0	0	0	0	0	0	0	0	0	0	0		0	0	0	0	0			0	0	0	0	0	0	0	0	0	0			0	0	0		4	0	0	0		4
573450	Streptococcus	thermophilus	18311.revcomp	Streptococcus	0	0	0	0	0	0	0	0	0	0	0	0		0	0	0	0	0			0	0	0	0	0	0	0	0	0	0			0	0	0		0	4	0	0		4
829540	Enterobacter	asburiae		Enterobacter	0	0	0	0	0	0	0	0	0	0	0	0		0	0	0	0	0			0	0	0	0	0	0	0	0	2	2			0	0	0		0	0	0	0		4
885391	Klebsiella	pneumoniae	pneumoniae	Klebsiella	0	0	0	0	0	0	0	0	2	0	0	0		0	0	0	0	0			0	0	0	0	0	0	2	0	0	0			0	0	0		0	0	0	0		4
969120	Streptococcus	thermophilus	18311.revcomp	Streptococcus	0	0	0	0	0	0	0	0	0	0	0	0		0	0	0	0	0			0	0	0	0	0	0	0	0	0	0			0	0	0		2	2	0	0		4
1054176	Streptococcus	thermophilus	18311.revcomp	Streptococcus	0	0	0	0	0	0	0	0	0	0	0	0		0	0	0	0	0			0	0	0	0	0	0	0	0	0	0			0	0	0		0	4	0	0		4
1061273	Enterobacter	kobei		Enterobacter	0	0	0	2	0	0	0	0	0	0	0	0		0	0	0	2	0			0	0	0	0	0	0	0	0	0	0			0	0	0		0	0	0	0		4
1075756	Streptococcus	thermophilus	18311.revcomp	Streptococcus	0	0	0	0	0	0	0	0	0	0	0	0		0	0	0	0	0			0	0	0	0	0	0	0	0	0	0			0	0	0		2	2	0	0		4
1104367	Bacteroides	vulgatus	8482.revcomp	Bacteroides	0	0	0	0	0	2	2	0	0	0	0	0		0	0	0	0	0			0	0	0	0	0	0	0	0	0	0			0	0	0		0	0	0	0		4
1110861	Acetobacter	pasteurianus		Acetobacter	0	0	0	0	0	0	0	0	0	0	0	0		0	2	0	0	0			0	0	0	0	0	0	0	0	0	0			0	0	0		0	2	0	0		4
1122160	Enterobacter	asburiae		Enterobacter	0	0	0	0	0	0	0	0	0	0	0	0		0	0	0	0	0			0	0	0	0	2	0	2	0	0	0			0	0	0		0	0	0	0		4
4364860	Streptococcus	thermophilus	18311.revcomp	Streptococcus	0	0	0	0	0	0	0	0	0	0	0	0		0	0	0	0	0			0	0	0	0	0	0	0	0	0	0			0	0	0		0	2	0	2		4
New.14.CleanUp.ReferenceOTU1470	Unknown			Unknown	0	0	0	0	0	0	0	0	0	0	0	0		4	0	0	0	0			0	0	0	0	0	0	0	0	0	0			0	0	0		0	0	0	0		4
New.14.CleanUp.ReferenceOTU1500	Unknown			Unknown	0	0	0	0	0	0	0	0	0	0	0	0		4	0	0	0	0			0	0	0	0	0	0	0	0	0	0			0	0	0		0	0	0	0		4
New.14.CleanUp.ReferenceOTU902	Unknown			Unknown	0	0	0	0	2	0	0	0	0	0	0	0		2	0	0	0	0			0	0	0	0	0	0	0	0	0	0			0	0	0		0	0	0	0		4
New.2.CleanUp.ReferenceOTU26	Unknown			Unknown	0	0	0	0	0	0	0	0	0	0	0	0		0	0	0	0	0			0	0	2	0	0	0	0	0	0	0			0	2	0		0	0	0	0		4
15345	Lactococcus	lactis	cremoris	Lactococcus	0	0	0	0	2	0	0	0	0	0	0	0		0	0	0	0	0			0	0	0	0	0	0	0	0	0	0			0	0	0		0	0	2	0		4
99085	Candidatus	Xiphinematobacter	(T).revcomp	Candidatus	0	0	0	0	0	4	0	0	0	0	0	0		0	0	0	0	0			0	0	0	0	0	0	0	0	0	0			0	0	0		0	0	0	0		4
136946	Enterobacter	asburiae		Enterobacter	0	0	0	0	2	0	0	0	0	0	0	0		0	0	0	0	0			0	0	0	0	0	0	0	0	0	2			0	0	0		0	0	0	0		4
136998	Opitutus	terrae		Opitutus	0	0	0	0	0	4	0	0	0	0	0	0		0	0	0	0	0			0	0	0	0	0	0	0	0	0	0			0	0	0		0	0	0	0		4
139455	Kluyvera	cryocrescens		Kluyvera	0	0	0	0	0	0	0	0	0	0	0	0		0	0	0	0	2			0	0	0	0	2	0	0	0	0	0			0	0	0		0	0	0	0		4
145659	Acidobacteria	bacterium		Acidobacteria	0	0	0	0	0	4	0	0	0	0	0	0		0	0	0	0	0			0	0	0	0	0	0	0	0	0	0			0	0	0		0	0	0	0		4
162108	Raoultella	ornithinolytica		Raoultella	0	0	0	0	0	0	0	0	0	0	0	0		0	0	0	0	0			0	0	0	0	2	0	0	0	0	2			0	0	0		0	0	0	0		4
230393	Salmonella	enterica	enterica	Salmonella	0	0	0	0	0	0	0	0	0	0	0	0		0	0	0	0	4			0	0	0	0	0	0	0	0	0	0			0	0	0		0	0	0	0		4
247928	Raoultella	ornithinolytica		Raoultella	0	0	0	0	0	0	0	0	0	0	0	0		0	0	0	0	0			0	0	0	0	0	0	0	0	0	4			0	0	0		0	0	0	0		4
257718	Luteimonas	mephitis		Luteimonas	0	0	0	0	0	0	0	0	0	0	0	0		0	0	0	0	0			0	0	0	0	0	0	0	0	0	0			0	0	0		4	0	0	0		4
268101	Raoultella	ornithinolytica		Raoultella	0	0	0	0	0	0	0	0	0	0	0	0		0	0	0	0	0			0	0	0	0	4	0	0	0	0	0			0	0	0		0	0	0	0		4
279599	Aphanizomenon	flos-aquae		Aphanizomenon	0	0	0	0	0	4	0	0	0	0	0	0		0	0	0	0	0			0	0	0	0	0	0	0	0	0	0			0	0	0		0	0	0	0		4
310000	Acinetobacter	johnsonii		Acinetobacter	0	0	0	0	0	0	0	0	0	0	0	0		0	2	2	0	0			0	0	0	0	0	0	0	0	0	0			0	0	0		0	0	0	0		4
322873	Acinetobacter	johnsonii		Acinetobacter	0	0	0	0	0	0	0	0	0	0	0	0		0	0	4	0	0			0	0	0	0	0	0	0	0	0	0			0	0	0		0	0	0	0		4
327264	Raoultella	terrigena		Raoultella	0	0	0	0	0	0	0	0	0	0	0	0		0	0	0	2	0			0	0	0	0	0	0	0	0	0	2			0	0	0		0	0	0	0		4
329438	Acinetobacter	johnsonii		Acinetobacter	0	0	0	0	0	0	0	0	0	0	0	0		0	2	2	0	0			0	0	0	0	0	0	0	0	0	0			0	0	0		0	0	0	0		4
347870	Pseudomonas	entomophila		Pseudomonas	0	0	0	0	0	0	0	0	0	0	0	0		0	2	0	2	0			0	0	0	0	0	0	0	0	0	0			0	0	0		0	0	0	0		4
367310	Acinetobacter	sp.	27244.revcomp	Acinetobacter	0	0	0	0	0	0	0	0	0	0	0	0		2	0	2	0	0			0	0	0	0	0	0	0	0	0	0			0	0	0		0	0	0	0		4
400398	Acinetobacter	sp.		Acinetobacter	0	0	0	0	0	0	0	0	0	0	0	0		0	0	0	0	0			0	0	0	0	0	0	0	0	0	0			0	0	0		0	4	0	0		4
445392	Caedibacter	caryophilus		Caedibacter	0	0	0	0	0	0	0	0	0	0	0	0		0	0	0	0	0			0	0	0	0	0	0	0	0	0	0			0	0	0		2	2	0	0		4
454479	Acinetobacter	sp.		Acinetobacter	0	0	0	0	0	0	0	0	0	0	0	0		0	0	0	0	0			0	0	0	0	0	0	0	0	0	0			0	2	0		0	2	0	0		4
550502	Pseudomonas	entomophila		Pseudomonas	0	0	0	0	0	0	0	0	0	0	0	0		0	4	0	0	0			0	0	0	0	0	0	0	0	0	0			0	0	0		0	0	0	0		4
555356	Pseudomonas	flavescens		Pseudomonas	0	0	0	0	0	0	0	0	0	0	0	0		0	4	0	0	0			0	0	0	0	0	0	0	0	0	0			0	0	0		0	0	0	0		4
559013	Pseudomonas	flavescens		Pseudomonas	0	0	0	0	0	0	0	0	0	0	0	0		0	2	2	0	0			0	0	0	0	0	0	0	0	0	0			0	0	0		0	0	0	0		4
572688	Proteiniphilum	acetatigenes		Proteiniphilum	0	0	0	0	0	4	0	0	0	0	0	0		0	0	0	0	0			0	0	0	0	0	0	0	0	0	0			0	0	0		0	0	0	0		4
590483	Brooklawnia	cerclae		Brooklawnia	0	0	0	0	0	4	0	0	0	0	0	0		0	0	0	0	0			0	0	0	0	0	0	0	0	0	0			0	0	0		0	0	0	0		4
630396	Pseudomonas	entomophila		Pseudomonas	0	0	0	0	0	0	0	0	0	0	0	0		0	2	2	0	0			0	0	0	0	0	0	0	0	0	0			0	0	0		0	0	0	0		4
644686	Pseudomonas	entomophila		Pseudomonas	0	0	0	0	0	0	0	0	0	0	0	0		0	0	4	0	0			0	0	0	0	0	0	0	0	0	0			0	0	0		0	0	0	0		4
663609	Comamonas	testosteroni		Comamonas	0	0	0	0	0	0	0	0	0	0	0	0		0	0	4	0	0			0	0	0	0	0	0	0	0	0	0			0	0	0		0	0	0	0		4
672937	Psychrobacter	celer		Psychrobacter	0	0	0	0	4	0	0	0	0	0	0	0		0	0	0	0	0			0	0	0	0	0	0	0	0	0	0			0	0	0		0	0	0	0		4
676984	Enterobacter	hormaechei		Enterobacter	0	0	0	0	0	0	0	0	0	0	0	0		0	0	0	2	2			0	0	0	0	0	0	0	0	0	0			0	0	0		0	0	0	0		4
685958	Rubritalea	marina		Rubritalea	0	0	0	0	0	4	0	0	0	0	0	0		0	0	0	0	0			0	0	0	0	0	0	0	0	0	0			0	0	0		0	0	0	0		4
711021	Aphanizomenon	flos-aquae		Aphanizomenon	0	0	0	0	0	4	0	0	0	0	0	0		0	0	0	0	0			0	0	0	0	0	0	0	0	0	0			0	0	0		0	0	0	0		4
716002	Klebsiella	pneumoniae	pneumoniae	Klebsiella	0	0	0	0	0	0	0	0	0	0	0	0		0	0	0	0	0			0	0	0	0	0	0	0	2	0	0			0	0	0		2	0	0	0		4
760258	Synechocystis	sp.	6803.revcomp	Synechocystis	0	0	0	0	0	4	0	0	0	0	0	0		0	0	0	0	0			0	0	0	0	0	0	0	0	0	0			0	0	0		0	0	0	0		4
788658	Algoriphagus	mannitolivorans		Algoriphagus	0	0	0	0	0	4	0	0	0	0	0	0		0	0	0	0	0			0	0	0	0	0	0	0	0	0	0			0	0	0		0	0	0	0		4
796679	Enterobacter	asburiae		Enterobacter	0	0	0	0	0	0	0	0	0	0	0	0		0	0	0	2	2			0	0	0	0	0	0	0	0	0	0			0	0	0		0	0	0	0		4
799004	Klebsiella	pneumoniae	pneumoniae	Klebsiella	0	0	0	0	0	0	0	0	0	0	0	0		0	0	0	0	0			0	0	0	0	2	0	2	0	0	0			0	0	0		0	0	0	0		4
809116	Acinetobacter	johnsonii		Acinetobacter	0	0	0	0	0	0	0	0	0	0	0	0		0	2	2	0	0			0	0	0	0	0	0	0	0	0	0			0	0	0		0	0	0	0		4
810194	Sulfurihydrogenibium	azorense	(T).revcomp	Sulfurihydrogenibium	0	0	0	0	0	4	0	0	0	0	0	0		0	0	0	0	0			0	0	0	0	0	0	0	0	0	0			0	0	0		0	0	0	0		4
813339	Tetrasphaera	australiensis		Tetrasphaera	0	0	0	0	0	4	0	0	0	0	0	0		0	0	0	0	0			0	0	0	0	0	0	0	0	0	0			0	0	0		0	0	0	0		4
819630	Enterobacter	asburiae		Enterobacter	0	0	0	0	0	0	0	0	0	0	0	0		0	0	0	0	2			0	0	0	0	0	0	0	0	0	2			0	0	0		0	0	0	0		4
821653	Acinetobacter	schindleri		Acinetobacter	0	0	0	0	0	0	0	0	0	0	0	0		0	2	2	0	0			0	0	0	0	0	0	0	0	0	0			0	0	0		0	0	0	0		4
827092	Tetrasphaera	australiensis		Tetrasphaera	0	0	0	0	0	4	0	0	0	0	0	0		0	0	0	0	0			0	0	0	0	0	0	0	0	0	0			0	0	0		0	0	0	0		4
828055	Terracoccus	luteus		Terracoccus	0	0	0	0	0	4	0	0	0	0	0	0		0	0	0	0	0			0	0	0	0	0	0	0	0	0	0			0	0	0		0	0	0	0		4
831563	Paracoccus	aminovorans		Paracoccus	0	0	0	0	0	0	0	0	0	0	0	0		0	0	0	0	0			0	0	0	0	0	0	2	0	0	0			0	0	0		0	2	0	0		4
859410	Streptococcus	thermophilus	18311.revcomp	Streptococcus	0	0	0	0	0	0	0	0	0	0	0	0		0	0	0	0	0			0	0	0	0	0	0	0	0	0	0			0	0	2		2	0	0	0		4
884099	Acinetobacter	junii		Acinetobacter	0	0	0	0	0	0	0	0	0	0	0	0		0	0	2	0	0			0	0	0	0	0	0	2	0	0	0			0	0	0		0	0	0	0		4
913871	Klebsiella	pneumoniae	pneumoniae	Klebsiella	0	0	0	0	0	0	0	0	0	0	0	0		0	0	0	0	0			0	0	0	0	2	0	2	0	0	0			0	0	0		0	0	0	0		4
918424	Bacillus	psychrodurans		Bacillus	0	0	0	0	2	0	0	0	0	0	0	0		2	0	0	0	0			0	0	0	0	0	0	0	0	0	0			0	0	0		0	0	0	0		4
926474	Pseudomonas	entomophila		Pseudomonas	0	0	0	0	0	0	0	0	0	0	0	0		0	2	2	0	0			0	0	0	0	0	0	0	0	0	0			0	0	0		0	0	0	0		4
931388	Acinetobacter	johnsonii		Acinetobacter	0	0	0	0	0	0	0	0	0	0	0	0		0	0	4	0	0			0	0	0	0	0	0	0	0	0	0			0	0	0		0	0	0	0		4
942362	Flavobacterium	johnsoniae		Flavobacterium	0	0	0	0	0	0	0	0	0	0	0	0		0	2	2	0	0			0	0	0	0	0	0	0	0	0	0			0	0	0		0	0	0	0		4
943757	Streptococcus	thermophilus	18311.revcomp	Streptococcus	0	0	0	0	0	0	0	0	0	0	0	0		0	0	0	0	0			0	0	0	0	0	0	0	0	0	0			0	0	0		2	2	0	0		4
944987	Enterobacter	asburiae		Enterobacter	0	0	0	0	0	0	0	0	0	0	0	0		0	0	0	2	0			0	0	0	0	2	0	0	0	0	0			0	0	0		0	0	0	0		4
946728	Acinetobacter	johnsonii		Acinetobacter	0	0	0	2	0	0	0	0	0	0	0	0		0	0	2	0	0			0	0	0	0	0	0	0	0	0	0			0	0	0		0	0	0	0		4
948349	Escherichia	vulneris		Escherichia	0	0	0	2	0	0	0	0	2	0	0	0		0	0	0	0	0			0	0	0	0	0	0	0	0	0	0			0	0	0		0	0	0	0		4
967682	Sphingobium	cloacae		Sphingobium	0	0	0	0	2	0	2	0	0	0	0	0		0	0	0	0	0			0	0	0	0	0	0	0	0	0	0			0	0	0		0	0	0	0		4
972031	Acinetobacter	johnsonii		Acinetobacter	0	0	0	0	0	0	0	0	0	0	0	0		0	4	0	0	0			0	0	0	0	0	0	0	0	0	0			0	0	0		0	0	0	0		4
973758	Enterobacter	hormaechei		Enterobacter	0	0	0	0	0	0	0	0	0	0	0	0		0	2	0	0	0			0	0	0	0	2	0	0	0	0	0			0	0	0		0	0	0	0		4
976948	Acinetobacter	sp.		Acinetobacter	0	0	0	0	0	0	0	0	0	0	0	0		0	0	0	0	0			0	0	0	0	0	0	0	0	0	0			0	0	0		0	4	0	0		4
980587	Klebsiella	pneumoniae	pneumoniae	Klebsiella	0	0	0	0	0	0	0	0	0	0	0	0		0	0	0	0	0			0	0	0	0	2	0	2	0	0	0			0	0	0		0	0	0	0		4
981215	Pseudomonas	entomophila		Pseudomonas	0	0	0	0	0	0	0	0	0	0	0	0		0	2	2	0	0			0	0	0	0	0	0	0	0	0	0			0	0	0		0	0	0	0		4
995127	Pseudomonas	entomophila		Pseudomonas	0	0	0	0	0	0	0	0	0	0	0	0		0	4	0	0	0			0	0	0	0	0	0	0	0	0	0			0	0	0		0	0	0	0		4
1002653	Pseudomonas	flavescens		Pseudomonas	0	0	0	0	0	0	0	0	0	0	0	0		0	0	4	0	0			0	0	0	0	0	0	0	0	0	0			0	0	0		0	0	0	0		4
1003955	Aeromonas	molluscorum		Aeromonas	0	0	0	0	0	0	0	0	0	0	0	0		0	0	0	0	4			0	0	0	0	0	0	0	0	0	0			0	0	0		0	0	0	0		4
1004238	Pseudomonas	fluorescens		Pseudomonas	0	0	0	0	0	0	0	0	0	0	0	0		0	4	0	0	0			0	0	0	0	0	0	0	0	0	0			0	0	0		0	0	0	0		4
1004293	Acinetobacter	sp.		Acinetobacter	0	0	0	0	0	0	0	0	0	0	0	0		0	0	0	0	0			0	0	0	0	0	0	0	0	0	0			0	0	0		0	4	0	0		4
1008050	Klebsiella	pneumoniae	pneumoniae	Klebsiella	0	0	0	0	0	0	0	0	0	0	0	0		0	0	0	0	0			0	0	0	0	2	0	2	0	0	0			0	0	0		0	0	0	0		4
1009983	Streptococcus	thermophilus	18311.revcomp	Streptococcus	0	0	0	0	0	0	0	0	0	0	0	0		0	0	0	0	0			0	0	0	0	0	0	0	0	0	0			0	0	2		0	2	0	0		4
1015386	Pseudomonas	flavescens		Pseudomonas	0	0	0	0	0	0	0	0	0	0	0	0		0	2	2	0	0			0	0	0	0	0	0	0	0	0	0			0	0	0		0	0	0	0		4
1017483	Pseudomonas	fluorescens		Pseudomonas	0	0	0	0	0	0	0	0	0	0	0	0		0	0	4	0	0			0	0	0	0	0	0	0	0	0	0			0	0	0		0	0	0	0		4
1017652	Klebsiella	granulomatis		Klebsiella	0	0	0	0	0	0	0	0	0	0	0	0		0	0	0	0	0			0	0	0	0	4	0	0	0	0	0			0	0	0		0	0	0	0		4
1035448	Stenotrophomonas	maltophilia		Stenotrophomonas	0	0	0	0	0	0	0	0	0	0	0	0		0	2	2	0	0			0	0	0	0	0	0	0	0	0	0			0	0	0		0	0	0	0		4
1038735	Clostridium	intestinale		Clostridium	0	0	0	0	0	0	0	0	0	0	0	0		0	0	0	0	4			0	0	0	0	0	0	0	0	0	0			0	0	0		0	0	0	0		4
1041569	Streptococcus	thermophilus	18311.revcomp	Streptococcus	0	0	0	0	0	0	0	0	0	0	0	0		0	0	0	0	0			0	0	0	0	0	0	0	0	0	0			0	0	0		0	4	0	0		4
1067631	Caulobacter	leidyia		Caulobacter	0	0	0	0	0	0	0	0	0	0	0	0		0	0	0	0	0			0	0	0	0	0	0	0	0	0	0			0	0	0		0	4	0	0		4
1070646	Pseudomonas	flavescens		Pseudomonas	0	0	0	0	0	0	0	0	0	0	0	0		0	0	4	0	0			0	0	0	0	0	0	0	0	0	0			0	0	0		0	0	0	0		4
1081959	Acinetobacter	sp.		Acinetobacter	0	0	0	0	0	0	0	0	0	0	0	0		0	0	0	0	0			0	0	0	0	0	0	0	0	0	0			0	0	0		0	4	0	0		4
1092876	Acinetobacter	calcoaceticus		Acinetobacter	0	0	0	0	0	0	0	0	0	0	0	0		0	0	4	0	0			0	0	0	0	0	0	0	0	0	0			0	0	0		0	0	0	0		4
1095864	Bacillus	bataviensis		Bacillus	0	0	0	0	0	0	0	0	0	0	0	0		0	4	0	0	0			0	0	0	0	0	0	0	0	0	0			0	0	0		0	0	0	0		4
1098106	Klebsiella	pneumoniae	pneumoniae	Klebsiella	0	0	0	0	0	0	0	0	0	0	0	0		0	0	0	2	0			0	0	0	0	2	0	0	0	0	0			0	0	0		0	0	0	0		4
1102479	Acinetobacter	calcoaceticus		Acinetobacter	0	0	0	0	0	0	0	0	0	0	0	0		0	4	0	0	0			0	0	0	0	0	0	0	0	0	0			0	0	0		0	0	0	0		4
1104047	Enterobacter	asburiae		Enterobacter	0	0	0	0	0	0	0	0	0	0	0	0		0	0	0	2	0			0	0	0	0	0	0	2	0	0	0			0	0	0		0	0	0	0		4
1104258	Fusobacterium	nucleatum	vincentii	Fusobacterium	0	0	0	2	0	2	0	0	0	0	0	0		0	0	0	0	0			0	0	0	0	0	0	0	0	0	0			0	0	0		0	0	0	0		4
1104356	Kocuria	palustris		Kocuria	0	0	0	0	0	0	0	0	0	0	0	0		2	2	0	0	0			0	0	0	0	0	0	0	0	0	0			0	0	0		0	0	0	0		4
1107561	Sphingomonas	panni		Sphingomonas	2	0	0	0	0	0	0	0	0	0	0	0		0	0	0	0	0			0	0	0	2	0	0	0	0	0	0			0	0	0		0	0	0	0		4
1108280	Staphylococcus	warneri		Staphylococcus	0	0	0	0	0	4	0	0	0	0	0	0		0	0	0	0	0			0	0	0	0	0	0	0	0	0	0			0	0	0		0	0	0	0		4
1108350	Microbacterium	thalassium		Microbacterium	0	0	0	2	0	0	0	0	0	0	0	0		0	0	0	0	0			0	0	0	0	0	0	0	0	0	0			0	0	0		0	2	0	0		4
1109062	Microbacterium	keratanolyticum		Microbacterium	0	0	0	0	0	4	0	0	0	0	0	0		0	0	0	0	0			0	0	0	0	0	0	0	0	0	0			0	0	0		0	0	0	0		4
1109847	Kocuria	rosea		Kocuria	0	0	0	0	0	0	2	0	0	0	0	0		0	2	0	0	0			0	0	0	0	0	0	0	0	0	0			0	0	0		0	0	0	0		4
1110350	Naxibacter	alkalitolerans		Naxibacter	0	0	0	0	0	0	0	0	0	0	0	0		0	0	0	0	0			0	0	0	0	0	0	0	0	0	0			0	0	0		0	4	0	0		4
1110863	Clostridium	sp.	(T).revcomp	Clostridium	0	0	0	0	0	4	0	0	0	0	0	0		0	0	0	0	0			0	0	0	0	0	0	0	0	0	0			0	0	0		0	0	0	0		4
1111189	Serratia	rubidaea		Serratia	0	2	0	2	0	0	0	0	0	0	0	0		0	0	0	0	0			0	0	0	0	0	0	0	0	0	0			0	0	0		0	0	0	0		4
1126691	Kluyvera	cryocrescens		Kluyvera	0	0	0	0	0	0	0	0	0	0	0	0		0	0	0	0	0			0	0	0	0	2	0	2	0	0	0			0	0	0		0	0	0	0		4
1128155	Pseudomonas	entomophila		Pseudomonas	0	0	0	0	0	0	0	0	0	0	0	0		0	2	2	0	0			0	0	0	0	0	0	0	0	0	0			0	0	0		0	0	0	0		4
1614434	Pseudomonas	flavescens		Pseudomonas	0	0	0	0	0	0	0	0	0	0	0	0		0	0	4	0	0			0	0	0	0	0	0	0	0	0	0			0	0	0		0	0	0	0		4
1857647	Acinetobacter	johnsonii		Acinetobacter	0	0	0	0	0	0	0	0	0	0	0	0		0	2	2	0	0			0	0	0	0	0	0	0	0	0	0			0	0	0		0	0	0	0		4
2270083	Pseudomonas	flavescens		Pseudomonas	0	0	0	0	0	0	0	0	0	0	0	0		0	2	2	0	0			0	0	0	0	0	0	0	0	0	0			0	0	0		0	0	0	0		4
2872013	Klebsiella	granulomatis		Klebsiella	0	0	0	0	0	0	0	0	0	0	0	0		0	0	0	0	0			0	0	0	0	2	0	0	0	0	2			0	0	0		0	0	0	0		4
2968668	Morganella	morganii	morganii	Morganella	0	0	2	0	0	0	2	0	0	0	0	0		0	0	0	0	0			0	0	0	0	0	0	0	0	0	0			0	0	0		0	0	0	0		4
3828860	Nodularia	spumigena		Nodularia	0	0	0	0	0	4	0	0	0	0	0	0		0	0	0	0	0			0	0	0	0	0	0	0	0	0	0			0	0	0		0	0	0	0		4
4313269	Streptococcus	thermophilus	18311.revcomp	Streptococcus	0	0	0	0	0	0	0	0	0	0	0	0		0	0	0	0	0			0	0	0	0	0	0	0	0	0	0			0	0	0		2	2	0	0		4
4340271	Acinetobacter	calcoaceticus		Acinetobacter	0	0	0	0	0	0	0	0	0	0	0	0		0	2	2	0	0			0	0	0	0	0	0	0	0	0	0			0	0	0		0	0	0	0		4
New.24.CleanUp.ReferenceOTU87	Candidauts	Magnetobacterium	(T).revcomp	Candidauts	0	0	0	0	0	4	0	0	0	0	0	0		0	0	0	0	0			0	0	0	0	0	0	0	0	0	0			0	0	0		0	0	0	0		4
New.8.CleanUp.ReferenceOTU7	Streptococcus	thermophilus	18311.revcomp	Streptococcus	0	0	0	0	0	0	0	0	0	0	0	0		0	0	0	0	0			0	0	0	0	0	0	0	0	0	0			0	0	4		0	0	0	0		4
New.0.CleanUp.ReferenceOTU82	Unknown			Unknown	0	0	0	0	0	0	0	0	0	0	0	0		2	0	0	0	0			2	0	0	0	0	0	0	0	0	0			0	0	0		0	0	0	0		4
New.1.CleanUp.ReferenceOTU133	Unknown			Unknown	0	0	0	0	0	0	0	0	0	0	0	0		0	0	0	0	0			0	2	0	0	0	0	0	0	0	0			0	0	0		0	2	0	0		4
New.11.CleanUp.ReferenceOTU205	Unknown			Unknown	0	0	0	0	0	0	0	0	0	0	0	0		0	0	0	0	0			0	0	0	0	0	0	0	0	0	0			0	2	0		2	0	0	0		4
New.11.CleanUp.ReferenceOTU209	Unknown			Unknown	0	0	0	0	0	0	0	0	0	0	0	0		2	0	0	0	0			0	0	0	0	0	0	0	0	0	0			0	0	0		2	0	0	0		4
New.11.CleanUp.ReferenceOTU238	Unknown			Unknown	0	0	0	0	0	0	0	0	0	0	0	0		0	0	0	0	0			0	0	0	0	0	0	0	0	0	0			0	2	0		2	0	0	0		4
New.11.CleanUp.ReferenceOTU259	Unknown			Unknown	0	0	0	0	0	0	0	0	0	0	0	0		2	0	0	0	0			0	0	0	0	0	0	0	0	0	0			0	0	0		2	0	0	0		4
New.11.CleanUp.ReferenceOTU392	Unknown			Unknown	0	0	0	0	0	0	0	0	0	0	0	0		2	0	0	0	0			0	0	0	0	0	0	0	0	0	0			0	0	0		2	0	0	0		4
New.11.CleanUp.ReferenceOTU452	Unknown			Unknown	0	0	0	0	0	0	0	0	0	0	0	0		0	0	0	0	0			0	0	0	0	0	0	0	0	0	0			0	2	0		2	0	0	0		4
New.11.CleanUp.ReferenceOTU86	Unknown			Unknown	0	0	0	0	0	0	0	0	0	0	0	0		2	0	0	0	0			0	0	0	0	0	0	0	0	0	0			0	0	0		2	0	0	0		4
New.14.CleanUp.ReferenceOTU1078	Unknown			Unknown	0	0	0	0	0	0	0	0	0	0	0	0		4	0	0	0	0			0	0	0	0	0	0	0	0	0	0			0	0	0		0	0	0	0		4
New.14.CleanUp.ReferenceOTU113	Unknown			Unknown	0	0	0	0	0	0	0	0	0	0	0	0		4	0	0	0	0			0	0	0	0	0	0	0	0	0	0			0	0	0		0	0	0	0		4
New.14.CleanUp.ReferenceOTU1148	Unknown			Unknown	0	0	0	0	0	0	0	0	0	0	0	0		2	2	0	0	0			0	0	0	0	0	0	0	0	0	0			0	0	0		0	0	0	0		4
New.14.CleanUp.ReferenceOTU1163	Unknown			Unknown	0	0	0	0	0	0	0	0	0	0	0	0		4	0	0	0	0			0	0	0	0	0	0	0	0	0	0			0	0	0		0	0	0	0		4
New.14.CleanUp.ReferenceOTU1173	Unknown			Unknown	0	0	0	0	0	0	0	0	0	0	0	0		4	0	0	0	0			0	0	0	0	0	0	0	0	0	0			0	0	0		0	0	0	0		4
New.14.CleanUp.ReferenceOTU1194	Unknown			Unknown	0	0	0	0	0	0	0	0	0	0	0	0		2	0	0	0	0			0	0	0	0	0	0	0	0	0	0			0	2	0		0	0	0	0		4
New.14.CleanUp.ReferenceOTU120	Unknown			Unknown	0	0	0	0	0	0	0	0	0	0	0	0		4	0	0	0	0			0	0	0	0	0	0	0	0	0	0			0	0	0		0	0	0	0		4
New.14.CleanUp.ReferenceOTU124	Unknown			Unknown	0	0	0	0	0	0	0	0	0	0	0	0		2	0	2	0	0			0	0	0	0	0	0	0	0	0	0			0	0	0		0	0	0	0		4
New.14.CleanUp.ReferenceOTU1251	Unknown			Unknown	0	0	0	0	0	0	0	0	0	0	0	0		4	0	0	0	0			0	0	0	0	0	0	0	0	0	0			0	0	0		0	0	0	0		4
New.14.CleanUp.ReferenceOTU1280	Unknown			Unknown	0	0	0	0	0	0	0	0	0	0	0	0		2	0	0	0	0			0	0	0	0	0	0	0	0	0	0			0	0	0		0	2	0	0		4
New.14.CleanUp.ReferenceOTU130	Unknown			Unknown	0	0	0	0	2	0	0	0	0	0	0	0		2	0	0	0	0			0	0	0	0	0	0	0	0	0	0			0	0	0		0	0	0	0		4
New.14.CleanUp.ReferenceOTU1315	Unknown			Unknown	0	0	0	0	0	0	0	0	0	0	0	0		2	0	0	0	0			0	0	0	0	0	0	0	0	0	0			0	2	0		0	0	0	0		4
New.14.CleanUp.ReferenceOTU1348	Unknown			Unknown	0	0	0	0	0	0	0	0	0	0	0	0		4	0	0	0	0			0	0	0	0	0	0	0	0	0	0			0	0	0		0	0	0	0		4
New.14.CleanUp.ReferenceOTU1366	Unknown			Unknown	0	0	0	2	0	0	0	0	0	0	0	0		2	0	0	0	0			0	0	0	0	0	0	0	0	0	0			0	0	0		0	0	0	0		4
New.14.CleanUp.ReferenceOTU1380	Unknown			Unknown	0	0	0	0	0	0	0	0	0	0	0	0		2	0	0	0	0			0	0	0	0	0	0	0	0	0	0			0	2	0		0	0	0	0		4
New.14.CleanUp.ReferenceOTU1410	Unknown			Unknown	0	0	0	0	0	0	0	0	0	0	0	0		2	0	2	0	0			0	0	0	0	0	0	0	0	0	0			0	0	0		0	0	0	0		4
New.14.CleanUp.ReferenceOTU1533	Unknown			Unknown	0	0	0	0	0	0	0	0	0	0	0	0		2	0	0	0	0			0	0	0	0	0	0	0	0	0	0			0	0	0		0	2	0	0		4
New.14.CleanUp.ReferenceOTU16	Unknown			Unknown	0	0	0	2	0	0	0	0	0	0	0	0		2	0	0	0	0			0	0	0	0	0	0	0	0	0	0			0	0	0		0	0	0	0		4
New.14.CleanUp.ReferenceOTU164	Unknown			Unknown	0	0	0	2	0	0	0	0	0	0	0	0		2	0	0	0	0			0	0	0	0	0	0	0	0	0	0			0	0	0		0	0	0	0		4
New.14.CleanUp.ReferenceOTU203	Unknown			Unknown	0	0	0	0	0	0	0	0	0	0	0	0		4	0	0	0	0			0	0	0	0	0	0	0	0	0	0			0	0	0		0	0	0	0		4
New.14.CleanUp.ReferenceOTU26	Unknown			Unknown	0	0	0	0	0	0	0	0	0	0	0	0		4	0	0	0	0			0	0	0	0	0	0	0	0	0	0			0	0	0		0	0	0	0		4
New.14.CleanUp.ReferenceOTU265	Unknown			Unknown	0	0	0	0	0	0	0	0	0	0	0	0		4	0	0	0	0			0	0	0	0	0	0	0	0	0	0			0	0	0		0	0	0	0		4
New.14.CleanUp.ReferenceOTU266	Unknown			Unknown	0	0	0	0	0	0	0	0	0	0	0	0		2	0	0	0	0			0	0	0	0	0	0	0	0	0	0			0	0	0		0	2	0	0		4
New.14.CleanUp.ReferenceOTU292	Unknown			Unknown	0	0	0	0	0	0	0	0	0	0	0	0		4	0	0	0	0			0	0	0	0	0	0	0	0	0	0			0	0	0		0	0	0	0		4
New.14.CleanUp.ReferenceOTU395	Unknown			Unknown	0	0	0	2	0	0	0	0	0	0	0	0		2	0	0	0	0			0	0	0	0	0	0	0	0	0	0			0	0	0		0	0	0	0		4
New.14.CleanUp.ReferenceOTU417	Unknown			Unknown	0	0	0	0	0	0	0	0	0	0	0	0		4	0	0	0	0			0	0	0	0	0	0	0	0	0	0			0	0	0		0	0	0	0		4
New.14.CleanUp.ReferenceOTU419	Unknown			Unknown	0	0	0	0	0	0	0	0	0	0	0	0		4	0	0	0	0			0	0	0	0	0	0	0	0	0	0			0	0	0		0	0	0	0		4
New.14.CleanUp.ReferenceOTU434	Unknown			Unknown	0	0	0	0	0	0	0	0	0	0	0	0		4	0	0	0	0			0	0	0	0	0	0	0	0	0	0			0	0	0		0	0	0	0		4
New.14.CleanUp.ReferenceOTU452	Unknown			Unknown	0	0	0	0	0	0	0	0	0	0	0	0		4	0	0	0	0			0	0	0	0	0	0	0	0	0	0			0	0	0		0	0	0	0		4
New.14.CleanUp.ReferenceOTU471	Unknown			Unknown	0	0	0	0	0	0	0	0	0	0	0	0		2	0	0	0	0			0	0	0	0	0	0	0	0	0	0			0	2	0		0	0	0	0		4
New.14.CleanUp.ReferenceOTU487	Unknown			Unknown	0	0	0	0	0	0	0	0	0	0	0	0		4	0	0	0	0			0	0	0	0	0	0	0	0	0	0			0	0	0		0	0	0	0		4
New.14.CleanUp.ReferenceOTU619	Unknown			Unknown	0	0	0	0	0	0	0	0	0	0	0	0		2	0	0	0	0			0	0	0	0	0	0	0	0	0	0			0	2	0		0	0	0	0		4
New.14.CleanUp.ReferenceOTU641	Unknown			Unknown	0	0	0	0	0	0	0	0	0	0	0	0		4	0	0	0	0			0	0	0	0	0	0	0	0	0	0			0	0	0		0	0	0	0		4
New.14.CleanUp.ReferenceOTU65	Unknown			Unknown	0	0	0	2	0	0	0	0	0	0	0	0		2	0	0	0	0			0	0	0	0	0	0	0	0	0	0			0	0	0		0	0	0	0		4
New.14.CleanUp.ReferenceOTU657	Unknown			Unknown	0	0	0	2	0	0	0	0	0	0	0	0		2	0	0	0	0			0	0	0	0	0	0	0	0	0	0			0	0	0		0	0	0	0		4
New.14.CleanUp.ReferenceOTU737	Unknown			Unknown	0	0	0	0	0	0	0	0	0	0	0	0		4	0	0	0	0			0	0	0	0	0	0	0	0	0	0			0	0	0		0	0	0	0		4
New.14.CleanUp.ReferenceOTU795	Unknown			Unknown	0	0	0	0	0	0	0	0	0	0	0	0		4	0	0	0	0			0	0	0	0	0	0	0	0	0	0			0	0	0		0	0	0	0		4
New.14.CleanUp.ReferenceOTU800	Unknown			Unknown	0	0	0	0	0	0	0	0	0	0	0	0		4	0	0	0	0			0	0	0	0	0	0	0	0	0	0			0	0	0		0	0	0	0		4
New.14.CleanUp.ReferenceOTU808	Unknown			Unknown	0	0	0	0	0	0	0	0	0	0	0	0		4	0	0	0	0			0	0	0	0	0	0	0	0	0	0			0	0	0		0	0	0	0		4
New.14.CleanUp.ReferenceOTU87	Unknown			Unknown	0	0	0	0	0	0	0	0	0	0	0	0		2	0	0	0	0			0	0	0	0	0	0	0	0	0	0			0	2	0		0	0	0	0		4
New.14.CleanUp.ReferenceOTU944	Unknown			Unknown	0	0	0	0	0	0	0	0	0	0	0	0		2	0	0	0	0			0	0	0	0	0	0	0	0	0	0			0	2	0		0	0	0	0		4
New.14.CleanUp.ReferenceOTU978	Unknown			Unknown	0	0	0	0	0	0	0	0	0	0	0	0		2	0	0	0	0			0	0	0	0	0	0	0	0	0	0			0	2	0		0	0	0	0		4
New.14.CleanUp.ReferenceOTU984	Unknown			Unknown	0	0	0	0	0	0	0	0	0	0	0	0		4	0	0	0	0			0	0	0	0	0	0	0	0	0	0			0	0	0		0	0	0	0		4
New.14.CleanUp.ReferenceOTU986	Unknown			Unknown	0	0	0	0	0	0	0	0	0	0	0	0		4	0	0	0	0			0	0	0	0	0	0	0	0	0	0			0	0	0		0	0	0	0		4
New.14.CleanUp.ReferenceOTU999	Unknown			Unknown	0	0	0	0	0	0	0	0	0	0	0	0		2	0	0	0	0			0	0	0	0	0	0	0	0	0	0			0	2	0		0	0	0	0		4
New.17.CleanUp.ReferenceOTU9	Unknown			Unknown	0	0	0	0	0	0	0	0	0	0	0	0		0	0	4	0	0			0	0	0	0	0	0	0	0	0	0			0	0	0		0	0	0	0		4
New.18.CleanUp.ReferenceOTU154	Unknown			Unknown	0	0	0	2	0	0	0	0	0	0	0	0		0	0	0	0	0			0	0	0	0	0	0	0	0	0	0			0	0	0		0	2	0	0		4
New.19.CleanUp.ReferenceOTU321	Unknown			Unknown	0	0	0	0	0	0	0	0	0	0	0	0		0	0	0	0	0			0	0	0	0	0	0	0	0	0	0			0	4	0		0	0	0	0		4
New.19.CleanUp.ReferenceOTU418	Unknown			Unknown	0	0	0	0	0	0	0	0	0	0	0	0		0	0	0	0	0			0	0	0	0	0	0	0	0	0	0			0	4	0		0	0	0	0		4
New.19.CleanUp.ReferenceOTU57	Unknown			Unknown	0	0	0	0	2	0	0	0	0	0	0	0		0	0	0	0	0			0	0	0	0	0	0	0	0	0	0			0	2	0		0	0	0	0		4
New.19.CleanUp.ReferenceOTU661	Unknown			Unknown	0	0	0	2	0	0	0	0	0	0	0	0		0	0	0	0	0			0	0	0	0	0	0	0	0	0	0			0	2	0		0	0	0	0		4
New.2.CleanUp.ReferenceOTU198	Unknown			Unknown	0	0	0	2	0	0	0	0	0	0	0	0		0	0	0	0	0			0	0	2	0	0	0	0	0	0	0			0	0	0		0	0	0	0		4
New.2.CleanUp.ReferenceOTU242	Unknown			Unknown	0	0	0	0	0	0	0	0	0	0	0	0		0	0	0	0	0			0	0	2	0	0	0	0	0	0	0			0	2	0		0	0	0	0		4
New.2.CleanUp.ReferenceOTU306	Unknown			Unknown	0	0	0	0	0	0	0	0	0	0	0	0		0	0	0	0	0			0	0	2	0	0	0	0	0	0	0			0	0	0		0	2	0	0		4
New.22.CleanUp.ReferenceOTU167	Unknown			Unknown	0	0	0	4	0	0	0	0	0	0	0	0		0	0	0	0	0			0	0	0	0	0	0	0	0	0	0			0	0	0		0	0	0	0		4
New.22.CleanUp.ReferenceOTU23	Unknown			Unknown	0	0	0	2	2	0	0	0	0	0	0	0		0	0	0	0	0			0	0	0	0	0	0	0	0	0	0			0	0	0		0	0	0	0		4
New.22.CleanUp.ReferenceOTU285	Unknown			Unknown	0	0	0	2	2	0	0	0	0	0	0	0		0	0	0	0	0			0	0	0	0	0	0	0	0	0	0			0	0	0		0	0	0	0		4
New.22.CleanUp.ReferenceOTU412	Unknown			Unknown	0	0	0	4	0	0	0	0	0	0	0	0		0	0	0	0	0			0	0	0	0	0	0	0	0	0	0			0	0	0		0	0	0	0		4
New.3.CleanUp.ReferenceOTU114	Unknown			Unknown	0	0	0	2	0	0	0	0	0	0	0	0		0	0	0	0	0			0	0	0	2	0	0	0	0	0	0			0	0	0		0	0	0	0		4
New.3.CleanUp.ReferenceOTU148	Unknown			Unknown	0	0	0	0	2	0	0	0	0	0	0	0		0	0	0	0	0			0	0	0	2	0	0	0	0	0	0			0	0	0		0	0	0	0		4
New.3.CleanUp.ReferenceOTU184	Unknown			Unknown	0	0	0	0	0	0	0	0	0	0	0	0		0	0	0	0	0			0	0	0	2	0	0	0	0	0	0			0	2	0		0	0	0	0		4
New.3.CleanUp.ReferenceOTU201	Unknown			Unknown	0	0	0	0	0	0	0	0	0	0	0	0		0	0	0	0	0			0	0	0	2	0	0	0	0	0	0			0	2	0		0	0	0	0		4
New.3.CleanUp.ReferenceOTU340	Unknown			Unknown	0	0	0	0	0	0	0	0	0	0	0	0		0	0	0	0	0			0	0	0	2	0	0	0	0	0	0			0	2	0		0	0	0	0		4
New.3.CleanUp.ReferenceOTU365	Unknown			Unknown	0	0	0	0	0	0	0	0	0	0	0	0		0	0	0	0	0			0	0	0	2	0	0	0	0	0	0			0	0	0		2	0	0	0		4
New.3.CleanUp.ReferenceOTU77	Unknown			Unknown	0	0	0	0	0	0	0	0	0	0	0	0		2	0	0	0	0			0	0	0	2	0	0	0	0	0	0			0	0	0		0	0	0	0		4
New.4.CleanUp.ReferenceOTU61	Unknown			Unknown	2	0	0	0	0	0	0	0	0	0	0	0		0	0	0	0	0			0	0	0	0	0	0	0	0	0	0			0	2	0		0	0	0	0		4
New.7.CleanUp.ReferenceOTU27	Unknown			Unknown	0	0	0	0	0	0	0	0	0	0	0	0		0	0	0	0	0			0	0	0	0	0	0	0	0	0	0			2	2	0		0	0	0	0		4
New.9.CleanUp.ReferenceOTU8	Unknown			Unknown	0	0	0	0	0	0	0	0	0	0	0	0		0	0	0	0	0			0	0	0	0	4	0	0	0	0	0			0	0	0		0	0	0	0		4
1100139	Lactococcus	lactis	cremoris	Lactococcus	0	0	0	0	0	0	0	0	0	0	0	0		0	0	0	0	0			0	0	0	0	0	0	0	0	0	0			0	0	0		0	0	0	3		3
961036	Lactococcus	lactis	cremoris	Lactococcus	0	0	0	0	0	0	0	0	0	0	0	0		0	0	0	0	0			0	0	0	0	0	0	0	0	0	0			0	0	0		0	0	0	3		3
905977	Lactococcus	lactis	cremoris	Lactococcus	0	0	0	0	0	0	0	3	0	0	0	0		0	0	0	0	0			0	0	0	0	0	0	0	0	0	0			0	0	0		0	0	0	0		3
547609	Streptococcus	thermophilus	18311.revcomp	Streptococcus	0	0	0	0	0	0	0	0	0	0	0	0		0	0	0	0	0			0	0	0	0	0	0	0	0	0	0			0	0	0		3	0	0	0		3
357664	Lactococcus	lactis	cremoris	Lactococcus	0	0	0	0	0	0	0	0	0	0	0	0		0	0	0	0	0			0	0	0	0	0	0	0	0	0	0			0	0	0		0	0	0	3		3
1024094	Streptococcus	thermophilus	18311.revcomp	Streptococcus	0	0	0	0	0	0	0	0	0	0	0	0		0	0	0	0	0			0	0	0	0	0	0	0	0	0	0			0	0	0		0	3	0	0		3
921858	Streptococcus	thermophilus	18311.revcomp	Streptococcus	0	0	0	0	0	0	0	0	0	0	0	0		0	0	0	0	0			0	0	0	0	0	0	0	0	0	0			0	0	0		0	3	0	0		3
938645	Streptococcus	thermophilus	18311.revcomp	Streptococcus	0	0	0	0	0	0	0	0	0	0	0	0		0	0	0	0	0			0	0	0	0	0	0	0	0	0	0			0	0	0		0	3	0	0		3
1062819	Streptococcus	thermophilus	18311.revcomp	Streptococcus	0	0	0	0	0	0	0	0	0	0	0	0		0	0	0	0	0			0	0	0	0	0	0	0	0	0	0			0	0	0		3	0	0	0		3
2693911	Streptococcus	thermophilus	18311.revcomp	Streptococcus	0	0	0	0	0	0	0	0	0	0	0	0		0	0	0	0	0			0	0	0	0	0	0	0	0	0	0			0	0	0		3	0	0	0		3
862284	Streptococcus	thermophilus	18311.revcomp	Streptococcus	0	0	0	0	0	0	0	0	0	0	0	0		0	0	0	0	0			0	0	0	0	0	0	0	0	0	0			0	0	3		0	0	0	0		3
1018556	Streptococcus	thermophilus	18311.revcomp	Streptococcus	0	0	0	0	0	0	0	0	0	0	0	0		0	0	0	0	0			0	0	0	0	0	0	0	0	0	0			0	0	0		3	0	0	0		3
1104508	Streptococcus	thermophilus	18311.revcomp	Streptococcus	0	0	0	0	0	0	0	0	0	0	0	0		0	0	0	0	0			0	0	0	0	0	0	0	0	0	0			0	0	0		0	3	0	0		3
4466368	Leuconostoc	mesenteroides	mesenteroides	Leuconostoc	0	0	0	0	0	0	0	0	0	0	0	0		0	0	0	0	0			0	0	0	3	0	0	0	0	0	0			0	0	0		0	0	0	0		3
812480	Lactococcus	lactis	cremoris	Lactococcus	0	0	0	0	0	0	0	0	0	0	0	0		0	0	0	0	0			0	0	0	0	0	0	0	0	0	0			0	0	0		0	0	0	3		3
1032775	Acinetobacter	sp.		Acinetobacter	0	0	0	0	0	0	0	0	0	0	0	0		0	0	0	0	0			0	0	0	0	0	0	0	0	0	0			0	0	0		0	3	0	0		3
1045082	Streptococcus	thermophilus	18311.revcomp	Streptococcus	0	0	0	0	0	0	0	0	0	0	0	0		0	0	0	0	0			0	0	0	0	0	0	0	0	0	0			0	0	0		3	0	0	0		3
1103975	Streptococcus	thermophilus	18311.revcomp	Streptococcus	0	0	0	0	0	0	0	0	0	0	0	0		0	0	0	0	0			0	0	0	0	0	0	0	0	0	0			0	0	0		3	0	0	0		3
2211110	Acinetobacter	sp.		Acinetobacter	0	0	0	0	0	0	0	0	0	0	0	0		0	0	0	0	0			0	0	0	0	0	0	0	0	0	0			0	0	0		0	3	0	0		3
New.14.CleanUp.ReferenceOTU703	Unknown			Unknown	0	0	0	0	0	0	0	0	0	0	0	0		3	0	0	0	0			0	0	0	0	0	0	0	0	0	0			0	0	0		0	0	0	0		3
New.22.CleanUp.ReferenceOTU99	Unknown			Unknown	0	0	0	3	0	0	0	0	0	0	0	0		0	0	0	0	0			0	0	0	0	0	0	0	0	0	0			0	0	0		0	0	0	0		3
8384	Acinetobacter	johnsonii		Acinetobacter	0	0	0	0	0	0	0	0	0	0	0	0		0	0	3	0	0			0	0	0	0	0	0	0	0	0	0			0	0	0		0	0	0	0		3
34403	Rubritalea	marina		Rubritalea	0	0	0	0	0	3	0	0	0	0	0	0		0	0	0	0	0			0	0	0	0	0	0	0	0	0	0			0	0	0		0	0	0	0		3
142775	Acinetobacter	johnsonii		Acinetobacter	0	0	0	0	0	0	0	0	0	0	0	0		0	3	0	0	0			0	0	0	0	0	0	0	0	0	0			0	0	0		0	0	0	0		3
143958	Pseudomonas	entomophila		Pseudomonas	0	0	0	0	0	0	0	0	0	0	0	0		0	0	3	0	0			0	0	0	0	0	0	0	0	0	0			0	0	0		0	0	0	0		3
163431	Kluyvera	cryocrescens		Kluyvera	0	0	0	0	0	0	0	0	0	0	0	0		0	0	0	0	0			0	0	0	0	0	0	3	0	0	0			0	0	0		0	0	0	0		3
164737	Pseudomonas	entomophila		Pseudomonas	0	0	0	0	0	0	0	0	0	0	0	0		0	0	3	0	0			0	0	0	0	0	0	0	0	0	0			0	0	0		0	0	0	0		3
167411	Thioalkalivibrio	thiocyanodenitrificans		Thioalkalivibrio	0	0	0	0	0	0	0	0	0	0	0	0		0	0	0	0	0			0	0	0	0	0	0	0	0	0	0			0	0	0		3	0	0	0		3
231892	Acinetobacter	calcoaceticus		Acinetobacter	0	0	0	0	0	0	0	0	0	0	0	0		0	0	3	0	0			0	0	0	0	0	0	0	0	0	0			0	0	0		0	0	0	0		3
236365	Pseudomonas	entomophila		Pseudomonas	0	0	0	0	0	0	0	0	0	0	0	0		0	3	0	0	0			0	0	0	0	0	0	0	0	0	0			0	0	0		0	0	0	0		3
279454	Aphanizomenon	flos-aquae		Aphanizomenon	0	0	0	0	0	3	0	0	0	0	0	0		0	0	0	0	0			0	0	0	0	0	0	0	0	0	0			0	0	0		0	0	0	0		3
287637	Acinetobacter	sp.		Acinetobacter	0	0	0	0	0	0	0	0	0	0	0	0		0	0	0	0	0			0	0	0	0	0	0	0	0	0	0			0	0	0		0	3	0	0		3
289290	Clostridium	lentocellum		Clostridium	0	0	0	0	0	0	0	0	0	0	0	0		0	0	0	0	0			0	0	0	0	0	0	0	0	0	0			0	0	0		0	3	0	0		3
313788	Aeromonas	molluscorum		Aeromonas	0	0	0	0	0	0	0	0	0	0	0	0		0	0	0	0	0			0	0	0	0	3	0	0	0	0	0			0	0	0		0	0	0	0		3
326275	Acinetobacter	johnsonii		Acinetobacter	0	0	0	0	0	0	0	0	0	0	0	0		0	3	0	0	0			0	0	0	0	0	0	0	0	0	0			0	0	0		0	0	0	0		3
357693	Pseudoxanthomonas	daejeonensis		Pseudoxanthomonas	0	0	0	0	0	3	0	0	0	0	0	0		0	0	0	0	0			0	0	0	0	0	0	0	0	0	0			0	0	0		0	0	0	0		3
369678	Klebsiella	pneumoniae	pneumoniae	Klebsiella	0	0	0	0	0	0	0	0	0	0	0	3		0	0	0	0	0			0	0	0	0	0	0	0	0	0	0			0	0	0		0	0	0	0		3
405425	Acinetobacter	johnsonii		Acinetobacter	0	0	0	0	0	0	0	0	0	0	0	0		0	0	3	0	0			0	0	0	0	0	0	0	0	0	0			0	0	0		0	0	0	0		3
414197	Acinetobacter	sp.		Acinetobacter	0	0	0	0	0	0	0	0	0	0	0	0		0	0	0	0	0			0	0	0	0	0	0	0	0	0	0			0	0	0		0	3	0	0		3
433080	Aeromonas	veronii		Aeromonas	0	0	0	0	0	0	0	0	0	0	0	0		0	0	0	0	0			0	0	0	0	3	0	0	0	0	0			0	0	0		0	0	0	0		3
435592	Acinetobacter	sp.		Acinetobacter	0	0	0	0	0	0	0	0	0	0	0	0		0	0	0	0	0			0	0	0	0	0	0	0	0	0	0			0	3	0		0	0	0	0		3
445671	Streptococcus	thermophilus	18311.revcomp	Streptococcus	0	0	0	0	0	0	0	0	0	0	0	0		0	0	0	0	0			0	0	0	0	0	0	0	0	0	0			0	0	0		0	3	0	0		3
450250	Acinetobacter	johnsonii		Acinetobacter	0	0	0	0	0	0	0	0	0	0	0	0		0	0	3	0	0			0	0	0	0	0	0	0	0	0	0			0	0	0		0	0	0	0		3
455246	Pseudomonas	entomophila		Pseudomonas	0	0	0	0	0	0	0	0	0	0	0	0		0	0	3	0	0			0	0	0	0	0	0	0	0	0	0			0	0	0		0	0	0	0		3
467255	Acinetobacter	sp.		Acinetobacter	0	0	0	0	0	0	0	0	0	0	0	0		0	0	0	0	0			0	0	0	0	0	0	0	0	0	0			0	0	0		0	3	0	0		3
468365	Acinetobacter	sp.		Acinetobacter	0	0	0	0	0	0	0	0	0	0	0	0		0	0	0	0	0			0	0	0	0	0	0	0	0	0	0			0	0	0		0	3	0	0		3
486265	Flectobacillus	major		Flectobacillus	0	0	0	0	0	0	0	0	0	0	0	0		0	0	0	0	0			0	0	0	0	0	0	0	0	0	0			0	0	0		3	0	0	0		3
521730	Synechococcus	sp.	7002.revcomp	Synechococcus	0	0	0	0	0	3	0	0	0	0	0	0		0	0	0	0	0			0	0	0	0	0	0	0	0	0	0			0	0	0		0	0	0	0		3
531274	Propioniferax	innocua		Propioniferax	0	0	0	0	0	3	0	0	0	0	0	0		0	0	0	0	0			0	0	0	0	0	0	0	0	0	0			0	0	0		0	0	0	0		3
533765	Streptococcus	thermophilus	18311.revcomp	Streptococcus	0	0	0	0	0	0	0	0	0	0	0	0		0	0	0	0	0			0	0	0	0	0	0	0	0	0	0			0	0	0		0	3	0	0		3
534020	Pseudomonas	flavescens		Pseudomonas	0	0	0	0	0	0	0	0	0	0	0	0		0	3	0	0	0			0	0	0	0	0	0	0	0	0	0			0	0	0		0	0	0	0		3
542656	Pseudomonas	flavescens		Pseudomonas	0	0	0	0	0	0	0	0	0	0	0	0		0	3	0	0	0			0	0	0	0	0	0	0	0	0	0			0	0	0		0	0	0	0		3
543359	Prosthecobacter	dejongeii		Prosthecobacter	0	0	0	0	0	3	0	0	0	0	0	0		0	0	0	0	0			0	0	0	0	0	0	0	0	0	0			0	0	0		0	0	0	0		3
554887	Acetivibrio	cellulolyticus		Acetivibrio	0	0	0	0	0	3	0	0	0	0	0	0		0	0	0	0	0			0	0	0	0	0	0	0	0	0	0			0	0	0		0	0	0	0		3
559706	Phascolarctobacterium	faecium		Phascolarctobacterium	0	0	0	0	0	0	0	0	0	0	0	0		0	0	0	0	0			0	0	0	0	0	0	0	0	0	0			0	0	0		3	0	0	0		3
560977	Rickettsia	montanensis		Rickettsia	0	0	0	0	0	3	0	0	0	0	0	0		0	0	0	0	0			0	0	0	0	0	0	0	0	0	0			0	0	0		0	0	0	0		3
575673	Roseobacter	litoralis		Roseobacter	0	0	3	0	0	0	0	0	0	0	0	0		0	0	0	0	0			0	0	0	0	0	0	0	0	0	0			0	0	0		0	0	0	0		3
576548	Pseudomonas	entomophila		Pseudomonas	0	0	0	0	0	0	0	0	0	0	0	0		0	0	3	0	0			0	0	0	0	0	0	0	0	0	0			0	0	0		0	0	0	0		3
583388	Flavobacterium	suncheonense		Flavobacterium	0	0	0	0	0	3	0	0	0	0	0	0		0	0	0	0	0			0	0	0	0	0	0	0	0	0	0			0	0	0		0	0	0	0		3
586134	Proteiniphilum	acetatigenes		Proteiniphilum	0	0	0	0	0	3	0	0	0	0	0	0		0	0	0	0	0			0	0	0	0	0	0	0	0	0	0			0	0	0		0	0	0	0		3
622654	Clostridium	alkalicellum		Clostridium	0	0	0	0	0	3	0	0	0	0	0	0		0	0	0	0	0			0	0	0	0	0	0	0	0	0	0			0	0	0		0	0	0	0		3
667082	Kluyvera	cryocrescens		Kluyvera	0	0	0	0	0	0	0	0	0	0	0	0		0	0	0	3	0			0	0	0	0	0	0	0	0	0	0			0	0	0		0	0	0	0		3
676571	Acinetobacter	johnsonii		Acinetobacter	0	0	0	0	0	0	0	0	0	0	0	0		0	3	0	0	0			0	0	0	0	0	0	0	0	0	0			0	0	0		0	0	0	0		3
701129	Leuconostoc	mesenteroides	mesenteroides	Leuconostoc	0	0	0	0	0	0	0	0	0	0	0	0		0	0	0	0	0			0	0	0	0	0	0	0	0	0	0			0	0	0		0	0	0	3		3
720093	Clostridium	straminisolvens		Clostridium	0	0	0	0	0	0	0	0	0	0	0	0		3	0	0	0	0			0	0	0	0	0	0	0	0	0	0			0	0	0		0	0	0	0		3
723368	Acetobacter	cibinongensis		Acetobacter	0	0	0	0	0	0	0	0	0	0	0	0		0	0	0	0	0			0	0	0	0	0	0	0	0	0	0			0	0	0		3	0	0	0		3
732292	Flavobacterium	succinicans		Flavobacterium	0	0	0	0	0	3	0	0	0	0	0	0		0	0	0	0	0			0	0	0	0	0	0	0	0	0	0			0	0	0		0	0	0	0		3
733341	Raoultella	ornithinolytica		Raoultella	0	0	0	0	0	0	0	0	0	0	0	0		0	0	0	0	0			0	0	0	0	3	0	0	0	0	0			0	0	0		0	0	0	0		3
767825	Klebsiella	granulomatis		Klebsiella	0	0	0	0	0	0	0	0	0	0	0	0		0	0	0	0	0			0	0	0	0	3	0	0	0	0	0			0	0	0		0	0	0	0		3
790432	Acetobacterium	carbinolicum		Acetobacterium	0	0	0	0	0	3	0	0	0	0	0	0		0	0	0	0	0			0	0	0	0	0	0	0	0	0	0			0	0	0		0	0	0	0		3
801959	Algoriphagus	mannitolivorans		Algoriphagus	0	0	0	0	0	3	0	0	0	0	0	0		0	0	0	0	0			0	0	0	0	0	0	0	0	0	0			0	0	0		0	0	0	0		3
803934	Curvibacter	gracilis		Curvibacter	0	0	0	0	0	3	0	0	0	0	0	0		0	0	0	0	0			0	0	0	0	0	0	0	0	0	0			0	0	0		0	0	0	0		3
809016	Enterobacter	asburiae		Enterobacter	0	0	0	0	0	0	0	0	0	0	0	0		0	0	0	3	0			0	0	0	0	0	0	0	0	0	0			0	0	0		0	0	0	0		3
814296	Rhodoferax	ferrireducens		Rhodoferax	0	0	0	0	0	3	0	0	0	0	0	0		0	0	0	0	0			0	0	0	0	0	0	0	0	0	0			0	0	0		0	0	0	0		3
815566	Terracoccus	luteus		Terracoccus	0	0	0	0	0	3	0	0	0	0	0	0		0	0	0	0	0			0	0	0	0	0	0	0	0	0	0			0	0	0		0	0	0	0		3
816470	Bacillus	weihenstephanensis		Bacillus	0	0	0	0	3	0	0	0	0	0	0	0		0	0	0	0	0			0	0	0	0	0	0	0	0	0	0			0	0	0		0	0	0	0		3
823917	Leuconostoc	inhae		Leuconostoc	0	0	0	0	0	0	0	0	0	0	0	0		0	0	0	0	0			0	0	0	3	0	0	0	0	0	0			0	0	0		0	0	0	0		3
829899	Enterobacter	cowanii		Enterobacter	0	0	0	0	0	0	0	0	0	0	0	0		0	0	0	3	0			0	0	0	0	0	0	0	0	0	0			0	0	0		0	0	0	0		3
838599	Pseudomonas	flavescens		Pseudomonas	0	0	0	0	0	0	0	0	0	0	0	0		0	0	3	0	0			0	0	0	0	0	0	0	0	0	0			0	0	0		0	0	0	0		3
840471	Terracoccus	luteus		Terracoccus	0	0	0	0	0	3	0	0	0	0	0	0		0	0	0	0	0			0	0	0	0	0	0	0	0	0	0			0	0	0		0	0	0	0		3
852764	Streptococcus	thermophilus	18311.revcomp	Streptococcus	0	0	0	0	0	0	0	0	0	0	0	0		0	0	0	0	0			0	0	0	0	0	0	0	0	0	0			0	0	0		0	3	0	0		3
856128	Acinetobacter	sp.		Acinetobacter	0	0	0	0	0	0	0	0	0	0	0	0		0	0	0	0	0			0	0	0	0	0	0	0	0	0	0			0	0	0		0	3	0	0		3
856192	Acinetobacter	johnsonii		Acinetobacter	0	0	0	0	0	0	0	0	0	0	0	0		0	0	3	0	0			0	0	0	0	0	0	0	0	0	0			0	0	0		0	0	0	0		3
859279	Pantoea	agglomerans		Pantoea	0	0	0	0	0	0	0	0	0	0	0	0		3	0	0	0	0			0	0	0	0	0	0	0	0	0	0			0	0	0		0	0	0	0		3
859450	Streptococcus	thermophilus	18311.revcomp	Streptococcus	0	0	0	0	0	0	0	0	0	0	0	0		0	0	0	0	0			0	0	0	0	0	0	0	0	0	0			0	0	0		3	0	0	0		3
873251	Acinetobacter	sp.		Acinetobacter	0	0	0	0	0	0	0	0	0	0	0	0		0	0	0	0	0			0	0	0	0	0	0	0	0	0	0			0	0	0		0	3	0	0		3
887266	Streptococcus	thermophilus	18311.revcomp	Streptococcus	0	0	0	0	0	0	0	0	0	0	0	0		0	0	0	0	0			0	0	0	0	0	0	0	0	0	0			0	0	0		0	3	0	0		3
924679	Acinetobacter	calcoaceticus		Acinetobacter	0	0	0	0	0	0	0	0	0	0	0	0		0	0	3	0	0			0	0	0	0	0	0	0	0	0	0			0	0	0		0	0	0	0		3
940025	Pseudomonas	entomophila		Pseudomonas	0	0	0	0	0	0	0	0	0	0	0	0		0	3	0	0	0			0	0	0	0	0	0	0	0	0	0			0	0	0		0	0	0	0		3
942596	Streptococcus	thermophilus	18311.revcomp	Streptococcus	0	0	0	0	0	0	0	0	0	0	0	0		0	0	0	0	0			0	0	0	0	0	0	0	0	0	0			0	0	0		0	3	0	0		3
947379	Pseudomonas	entomophila		Pseudomonas	0	0	0	0	0	0	0	0	0	0	0	0		0	0	3	0	0			0	0	0	0	0	0	0	0	0	0			0	0	0		0	0	0	0		3
949488	Enterobacter	asburiae		Enterobacter	0	0	0	0	0	0	0	0	0	0	0	0		0	0	0	0	0			0	0	0	0	0	0	0	0	0	3			0	0	0		0	0	0	0		3
950196	Paenibacillus	brasilensis		Paenibacillus	0	0	0	0	0	0	0	0	0	0	0	0		0	3	0	0	0			0	0	0	0	0	0	0	0	0	0			0	0	0		0	0	0	0		3
955822	Pseudomonas	entomophila		Pseudomonas	0	0	0	0	0	0	0	0	0	0	0	0		0	0	3	0	0			0	0	0	0	0	0	0	0	0	0			0	0	0		0	0	0	0		3
960176	Acinetobacter	johnsonii		Acinetobacter	0	0	0	0	0	0	0	0	0	0	0	0		0	3	0	0	0			0	0	0	0	0	0	0	0	0	0			0	0	0		0	0	0	0		3
973942	Rubritalea	marina		Rubritalea	0	0	0	0	0	3	0	0	0	0	0	0		0	0	0	0	0			0	0	0	0	0	0	0	0	0	0			0	0	0		0	0	0	0		3
979114	Acinetobacter	sp.		Acinetobacter	0	0	0	0	0	0	0	0	0	0	0	0		0	0	0	0	0			0	0	0	0	0	0	0	0	0	0			0	0	0		0	3	0	0		3
1000114	Acinetobacter	johnsonii		Acinetobacter	0	0	0	3	0	0	0	0	0	0	0	0		0	0	0	0	0			0	0	0	0	0	0	0	0	0	0			0	0	0		0	0	0	0		3
1009930	Acinetobacter	lwoffii		Acinetobacter	0	0	0	0	0	0	0	0	0	0	0	0		3	0	0	0	0			0	0	0	0	0	0	0	0	0	0			0	0	0		0	0	0	0		3
1010843	Acinetobacter	sp.		Acinetobacter	0	0	0	0	0	0	0	0	0	0	0	0		0	0	0	0	0			0	0	0	0	0	0	0	0	0	0			0	0	0		0	3	0	0		3
1017318	Kaistella	koreensis		Kaistella	0	0	0	0	0	0	0	0	0	0	0	0		3	0	0	0	0			0	0	0	0	0	0	0	0	0	0			0	0	0		0	0	0	0		3
1021819	Streptococcus	thermophilus	18311.revcomp	Streptococcus	0	0	0	0	0	0	0	0	0	0	0	0		0	0	0	0	0			0	0	0	0	0	0	0	0	0	0			0	0	3		0	0	0	0		3
1023616	Acinetobacter	junii		Acinetobacter	0	0	0	0	0	0	0	0	0	0	0	0		0	0	3	0	0			0	0	0	0	0	0	0	0	0	0			0	0	0		0	0	0	0		3
1026813	Opitutus	terrae		Opitutus	0	0	0	0	0	3	0	0	0	0	0	0		0	0	0	0	0			0	0	0	0	0	0	0	0	0	0			0	0	0		0	0	0	0		3
1030404	Acinetobacter	johnsonii		Acinetobacter	0	0	0	0	0	0	0	0	0	0	0	0		0	3	0	0	0			0	0	0	0	0	0	0	0	0	0			0	0	0		0	0	0	0		3
1034966	Pseudomonas	entomophila		Pseudomonas	0	0	0	0	0	0	0	0	0	0	0	0		0	0	3	0	0			0	0	0	0	0	0	0	0	0	0			0	0	0		0	0	0	0		3
1036464	Kurthia	gibsonii		Kurthia	0	0	0	0	0	0	0	0	0	0	0	0		0	3	0	0	0			0	0	0	0	0	0	0	0	0	0			0	0	0		0	0	0	0		3
1073167	Streptococcus	thermophilus	18311.revcomp	Streptococcus	0	0	0	0	0	0	0	0	0	0	0	0		0	0	0	0	0			0	0	0	0	0	0	0	0	0	0			0	0	0		0	3	0	0		3
1076902	Acinetobacter	lwoffii		Acinetobacter	0	0	0	0	0	0	0	0	0	0	0	0		3	0	0	0	0			0	0	0	0	0	0	0	0	0	0			0	0	0		0	0	0	0		3
1078553	Streptococcus	thermophilus	18311.revcomp	Streptococcus	0	0	0	0	0	0	0	0	0	0	0	0		0	0	0	0	0			0	0	0	0	0	0	0	0	0	0			0	0	0		3	0	0	0		3
1080087	Acinetobacter	calcoaceticus		Acinetobacter	0	0	0	0	0	0	0	0	0	0	0	0		0	3	0	0	0			0	0	0	0	0	0	0	0	0	0			0	0	0		0	0	0	0		3
1084018	Acinetobacter	schindleri		Acinetobacter	0	0	0	0	0	0	0	0	0	0	0	0		3	0	0	0	0			0	0	0	0	0	0	0	0	0	0			0	0	0		0	0	0	0		3
1085799	Streptococcus	thermophilus	18311.revcomp	Streptococcus	0	0	0	0	0	0	0	0	0	0	0	0		0	0	0	0	0			0	0	0	0	0	0	0	0	0	0			0	0	0		3	0	0	0		3
1091889	Enterobacter	asburiae		Enterobacter	0	0	0	0	0	0	0	0	0	0	0	0		0	0	0	0	0			0	0	0	0	3	0	0	0	0	0			0	0	0		0	0	0	0		3
1094792	Pseudomonas	entomophila		Pseudomonas	0	0	0	0	0	0	0	0	0	0	0	0		0	3	0	0	0			0	0	0	0	0	0	0	0	0	0			0	0	0		0	0	0	0		3
1094923	Tetrasphaera	australiensis		Tetrasphaera	0	0	0	0	0	3	0	0	0	0	0	0		0	0	0	0	0			0	0	0	0	0	0	0	0	0	0			0	0	0		0	0	0	0		3
1097523	Fusobacterium	necrophorum	necrophorum	Fusobacterium	0	0	0	0	0	0	0	0	0	0	0	0		0	0	3	0	0			0	0	0	0	0	0	0	0	0	0			0	0	0		0	0	0	0		3
1098530	Streptococcus	thermophilus	18311.revcomp	Streptococcus	0	0	0	0	0	0	0	0	0	0	0	0		0	0	0	0	0			0	0	0	0	0	0	0	0	0	0			0	0	0		3	0	0	0		3
1104883	Prochlorococcus	marinus	MIT	Prochlorococcus	0	0	0	0	0	3	0	0	0	0	0	0		0	0	0	0	0			0	0	0	0	0	0	0	0	0	0			0	0	0		0	0	0	0		3
1108070	Arcicella	aquatica		Arcicella	0	0	0	0	0	3	0	0	0	0	0	0		0	0	0	0	0			0	0	0	0	0	0	0	0	0	0			0	0	0		0	0	0	0		3
1109119	Pseudomonas	entomophila		Pseudomonas	0	0	0	0	0	0	0	0	0	0	0	0		0	3	0	0	0			0	0	0	0	0	0	0	0	0	0			0	0	0		0	0	0	0		3
1109956	Serratia	rubidaea		Serratia	0	0	0	0	0	0	0	0	0	0	0	0		0	0	0	0	0			0	0	0	0	3	0	0	0	0	0			0	0	0		0	0	0	0		3
1110192	Brachybacterium	paraconglomeratum		Brachybacterium	0	0	0	0	3	0	0	0	0	0	0	0		0	0	0	0	0			0	0	0	0	0	0	0	0	0	0			0	0	0		0	0	0	0		3
1111212	Sphingomonas	faeni		Sphingomonas	0	0	0	0	0	3	0	0	0	0	0	0		0	0	0	0	0			0	0	0	0	0	0	0	0	0	0			0	0	0		0	0	0	0		3
1111592	Bacillus	mojavensis		Bacillus	0	0	0	0	0	0	0	0	0	0	0	0		0	3	0	0	0			0	0	0	0	0	0	0	0	0	0			0	0	0		0	0	0	0		3
1700920	Solibacter	usitatus		Solibacter	0	0	0	0	0	3	0	0	0	0	0	0		0	0	0	0	0			0	0	0	0	0	0	0	0	0	0			0	0	0		0	0	0	0		3
2065203	Acinetobacter	johnsonii		Acinetobacter	0	0	0	0	0	0	0	0	0	0	0	0		0	3	0	0	0			0	0	0	0	0	0	0	0	0	0			0	0	0		0	0	0	0		3
3308038	Streptococcus	thermophilus	18311.revcomp	Streptococcus	0	0	0	0	0	0	0	0	0	0	0	0		0	0	0	0	0			0	0	0	0	0	0	0	0	0	0			0	0	0		0	3	0	0		3
3799793	Acinetobacter	johnsonii		Acinetobacter	0	0	0	0	0	0	0	0	0	0	0	0		0	3	0	0	0			0	0	0	0	0	0	0	0	0	0			0	0	0		0	0	0	0		3
4287754	Kluyvera	cryocrescens		Kluyvera	0	0	0	0	0	0	0	0	0	0	0	0		0	0	0	0	0			0	0	0	0	3	0	0	0	0	0			0	0	0		0	0	0	0		3
4309216	Pseudomonas	flavescens		Pseudomonas	0	0	0	0	0	0	0	0	0	0	0	0		0	0	3	0	0			0	0	0	0	0	0	0	0	0	0			0	0	0		0	0	0	0		3
4339213	Pseudomonas	flavescens		Pseudomonas	0	0	0	0	0	0	0	0	0	0	0	0		0	0	3	0	0			0	0	0	0	0	0	0	0	0	0			0	0	0		0	0	0	0		3
4341785	Acinetobacter	baumannii		Acinetobacter	0	0	0	0	0	0	0	0	0	0	0	0		0	0	0	3	0			0	0	0	0	0	0	0	0	0	0			0	0	0		0	0	0	0		3
New.14.CleanUp.ReferenceOTU1122	Adhaeribacter	aquaticus		Adhaeribacter	0	0	0	0	0	0	0	0	0	0	0	0		3	0	0	0	0			0	0	0	0	0	0	0	0	0	0			0	0	0		0	0	0	0		3
New.24.CleanUp.ReferenceOTU43	Anaerolinea	thermophila		Anaerolinea	0	0	0	0	0	3	0	0	0	0	0	0		0	0	0	0	0			0	0	0	0	0	0	0	0	0	0			0	0	0		0	0	0	0		3
New.24.CleanUp.ReferenceOTU46	Lactococcus	lactis	cremoris	Lactococcus	0	0	0	0	0	3	0	0	0	0	0	0		0	0	0	0	0			0	0	0	0	0	0	0	0	0	0			0	0	0		0	0	0	0		3
New.24.CleanUp.ReferenceOTU77	Flexibacter	canadensis		Flexibacter	0	0	0	0	0	3	0	0	0	0	0	0		0	0	0	0	0			0	0	0	0	0	0	0	0	0	0			0	0	0		0	0	0	0		3
New.11.CleanUp.ReferenceOTU333	Unknown			Unknown	0	0	0	0	0	0	0	0	0	0	0	0		0	0	0	0	0			0	0	0	0	0	0	0	0	0	0			0	0	0		3	0	0	0		3
New.14.CleanUp.ReferenceOTU1040	Unknown			Unknown	0	0	0	0	0	0	0	0	0	0	0	0		3	0	0	0	0			0	0	0	0	0	0	0	0	0	0			0	0	0		0	0	0	0		3
New.14.CleanUp.ReferenceOTU1064	Unknown			Unknown	0	0	0	0	0	0	0	0	0	0	0	0		3	0	0	0	0			0	0	0	0	0	0	0	0	0	0			0	0	0		0	0	0	0		3
New.14.CleanUp.ReferenceOTU1075	Unknown			Unknown	0	0	0	0	0	0	0	0	0	0	0	0		3	0	0	0	0			0	0	0	0	0	0	0	0	0	0			0	0	0		0	0	0	0		3
New.14.CleanUp.ReferenceOTU1076	Unknown			Unknown	0	0	0	0	0	0	0	0	0	0	0	0		3	0	0	0	0			0	0	0	0	0	0	0	0	0	0			0	0	0		0	0	0	0		3
New.14.CleanUp.ReferenceOTU121	Unknown			Unknown	0	0	0	0	0	0	0	0	0	0	0	0		3	0	0	0	0			0	0	0	0	0	0	0	0	0	0			0	0	0		0	0	0	0		3
New.14.CleanUp.ReferenceOTU132	Unknown			Unknown	0	0	0	0	0	0	0	0	0	0	0	0		3	0	0	0	0			0	0	0	0	0	0	0	0	0	0			0	0	0		0	0	0	0		3
New.14.CleanUp.ReferenceOTU1350	Unknown			Unknown	0	0	0	0	0	0	0	0	0	0	0	0		3	0	0	0	0			0	0	0	0	0	0	0	0	0	0			0	0	0		0	0	0	0		3
New.14.CleanUp.ReferenceOTU1383	Unknown			Unknown	0	0	0	0	0	0	0	0	0	0	0	0		3	0	0	0	0			0	0	0	0	0	0	0	0	0	0			0	0	0		0	0	0	0		3
New.14.CleanUp.ReferenceOTU1404	Unknown			Unknown	0	0	0	0	0	0	0	0	0	0	0	0		3	0	0	0	0			0	0	0	0	0	0	0	0	0	0			0	0	0		0	0	0	0		3
New.14.CleanUp.ReferenceOTU1504	Unknown			Unknown	0	0	0	0	0	0	0	0	0	0	0	0		3	0	0	0	0			0	0	0	0	0	0	0	0	0	0			0	0	0		0	0	0	0		3
New.14.CleanUp.ReferenceOTU1519	Unknown			Unknown	0	0	0	0	0	0	0	0	0	0	0	0		3	0	0	0	0			0	0	0	0	0	0	0	0	0	0			0	0	0		0	0	0	0		3
New.14.CleanUp.ReferenceOTU1545	Unknown			Unknown	0	0	0	0	0	0	0	0	0	0	0	0		3	0	0	0	0			0	0	0	0	0	0	0	0	0	0			0	0	0		0	0	0	0		3
New.14.CleanUp.ReferenceOTU175	Unknown			Unknown	0	0	0	0	0	0	0	0	0	0	0	0		3	0	0	0	0			0	0	0	0	0	0	0	0	0	0			0	0	0		0	0	0	0		3
New.14.CleanUp.ReferenceOTU210	Unknown			Unknown	0	0	0	0	0	0	0	0	0	0	0	0		3	0	0	0	0			0	0	0	0	0	0	0	0	0	0			0	0	0		0	0	0	0		3
New.14.CleanUp.ReferenceOTU28	Unknown			Unknown	0	0	0	0	0	0	0	0	0	0	0	0		3	0	0	0	0			0	0	0	0	0	0	0	0	0	0			0	0	0		0	0	0	0		3
New.14.CleanUp.ReferenceOTU299	Unknown			Unknown	0	0	0	0	0	0	0	0	0	0	0	0		3	0	0	0	0			0	0	0	0	0	0	0	0	0	0			0	0	0		0	0	0	0		3
New.14.CleanUp.ReferenceOTU304	Unknown			Unknown	0	0	0	0	0	0	0	0	0	0	0	0		3	0	0	0	0			0	0	0	0	0	0	0	0	0	0			0	0	0		0	0	0	0		3
New.14.CleanUp.ReferenceOTU34	Unknown			Unknown	0	0	0	0	0	0	0	0	0	0	0	0		3	0	0	0	0			0	0	0	0	0	0	0	0	0	0			0	0	0		0	0	0	0		3
New.14.CleanUp.ReferenceOTU401	Unknown			Unknown	0	0	0	0	0	0	0	0	0	0	0	0		3	0	0	0	0			0	0	0	0	0	0	0	0	0	0			0	0	0		0	0	0	0		3
New.14.CleanUp.ReferenceOTU541	Unknown			Unknown	0	0	0	0	0	0	0	0	0	0	0	0		3	0	0	0	0			0	0	0	0	0	0	0	0	0	0			0	0	0		0	0	0	0		3
New.14.CleanUp.ReferenceOTU558	Unknown			Unknown	0	0	0	0	0	0	0	0	0	0	0	0		3	0	0	0	0			0	0	0	0	0	0	0	0	0	0			0	0	0		0	0	0	0		3
New.14.CleanUp.ReferenceOTU561	Unknown			Unknown	0	0	0	0	0	0	0	0	0	0	0	0		3	0	0	0	0			0	0	0	0	0	0	0	0	0	0			0	0	0		0	0	0	0		3
New.14.CleanUp.ReferenceOTU568	Unknown			Unknown	0	0	0	0	0	0	0	0	0	0	0	0		3	0	0	0	0			0	0	0	0	0	0	0	0	0	0			0	0	0		0	0	0	0		3
New.14.CleanUp.ReferenceOTU595	Unknown			Unknown	0	0	0	0	0	0	0	0	0	0	0	0		3	0	0	0	0			0	0	0	0	0	0	0	0	0	0			0	0	0		0	0	0	0		3
New.14.CleanUp.ReferenceOTU640	Unknown			Unknown	0	0	0	0	0	0	0	0	0	0	0	0		3	0	0	0	0			0	0	0	0	0	0	0	0	0	0			0	0	0		0	0	0	0		3
New.14.CleanUp.ReferenceOTU652	Unknown			Unknown	0	0	0	0	0	0	0	0	0	0	0	0		3	0	0	0	0			0	0	0	0	0	0	0	0	0	0			0	0	0		0	0	0	0		3
New.14.CleanUp.ReferenceOTU677	Unknown			Unknown	0	0	0	0	0	0	0	0	0	0	0	0		3	0	0	0	0			0	0	0	0	0	0	0	0	0	0			0	0	0		0	0	0	0		3
New.14.CleanUp.ReferenceOTU724	Unknown			Unknown	0	0	0	0	0	0	0	0	0	0	0	0		3	0	0	0	0			0	0	0	0	0	0	0	0	0	0			0	0	0		0	0	0	0		3
New.14.CleanUp.ReferenceOTU767	Unknown			Unknown	0	0	0	0	0	0	0	0	0	0	0	0		3	0	0	0	0			0	0	0	0	0	0	0	0	0	0			0	0	0		0	0	0	0		3
New.14.CleanUp.ReferenceOTU769	Unknown			Unknown	0	0	0	0	0	0	0	0	0	0	0	0		3	0	0	0	0			0	0	0	0	0	0	0	0	0	0			0	0	0		0	0	0	0		3
New.14.CleanUp.ReferenceOTU771	Unknown			Unknown	0	0	0	0	0	0	0	0	0	0	0	0		3	0	0	0	0			0	0	0	0	0	0	0	0	0	0			0	0	0		0	0	0	0		3
New.14.CleanUp.ReferenceOTU783	Unknown			Unknown	0	0	0	0	0	0	0	0	0	0	0	0		3	0	0	0	0			0	0	0	0	0	0	0	0	0	0			0	0	0		0	0	0	0		3
New.14.CleanUp.ReferenceOTU793	Unknown			Unknown	0	0	0	0	0	0	0	0	0	0	0	0		3	0	0	0	0			0	0	0	0	0	0	0	0	0	0			0	0	0		0	0	0	0		3
New.14.CleanUp.ReferenceOTU825	Unknown			Unknown	0	0	0	0	0	0	0	0	0	0	0	0		3	0	0	0	0			0	0	0	0	0	0	0	0	0	0			0	0	0		0	0	0	0		3
New.14.CleanUp.ReferenceOTU878	Unknown			Unknown	0	0	0	0	0	0	0	0	0	0	0	0		3	0	0	0	0			0	0	0	0	0	0	0	0	0	0			0	0	0		0	0	0	0		3
New.14.CleanUp.ReferenceOTU971	Unknown			Unknown	0	0	0	0	0	0	0	0	0	0	0	0		3	0	0	0	0			0	0	0	0	0	0	0	0	0	0			0	0	0		0	0	0	0		3
New.19.CleanUp.ReferenceOTU139	Unknown			Unknown	0	0	0	0	0	0	0	0	0	0	0	0		0	0	0	0	0			0	0	0	0	0	0	0	0	0	0			0	3	0		0	0	0	0		3
New.19.CleanUp.ReferenceOTU187	Unknown			Unknown	0	0	0	0	0	0	0	0	0	0	0	0		0	0	0	0	0			0	0	0	0	0	0	0	0	0	0			0	3	0		0	0	0	0		3
New.19.CleanUp.ReferenceOTU246	Unknown			Unknown	0	0	0	0	0	0	0	0	0	0	0	0		0	0	0	0	0			0	0	0	0	0	0	0	0	0	0			0	3	0		0	0	0	0		3
New.19.CleanUp.ReferenceOTU256	Unknown			Unknown	0	0	0	0	0	0	0	0	0	0	0	0		0	0	0	0	0			0	0	0	0	0	0	0	0	0	0			0	3	0		0	0	0	0		3
New.19.CleanUp.ReferenceOTU258	Unknown			Unknown	0	0	0	0	0	0	0	0	0	0	0	0		0	0	0	0	0			0	0	0	0	0	0	0	0	0	0			0	3	0		0	0	0	0		3
New.19.CleanUp.ReferenceOTU262	Unknown			Unknown	0	0	0	0	0	0	0	0	0	0	0	0		0	0	0	0	0			0	0	0	0	0	0	0	0	0	0			0	3	0		0	0	0	0		3
New.19.CleanUp.ReferenceOTU269	Unknown			Unknown	0	0	0	0	0	0	0	0	0	0	0	0		0	0	0	0	0			0	0	0	0	0	0	0	0	0	0			0	3	0		0	0	0	0		3
New.19.CleanUp.ReferenceOTU276	Unknown			Unknown	0	0	0	0	0	0	0	0	0	0	0	0		0	0	0	0	0			0	0	0	0	0	0	0	0	0	0			0	3	0		0	0	0	0		3
New.19.CleanUp.ReferenceOTU413	Unknown			Unknown	0	0	0	0	0	0	0	0	0	0	0	0		0	0	0	0	0			0	0	0	0	0	0	0	0	0	0			0	3	0		0	0	0	0		3
New.19.CleanUp.ReferenceOTU455	Unknown			Unknown	0	0	0	0	0	0	0	0	0	0	0	0		0	0	0	0	0			0	0	0	0	0	0	0	0	0	0			0	3	0		0	0	0	0		3
New.19.CleanUp.ReferenceOTU491	Unknown			Unknown	0	0	0	0	0	0	0	0	0	0	0	0		0	0	0	0	0			0	0	0	0	0	0	0	0	0	0			0	3	0		0	0	0	0		3
New.19.CleanUp.ReferenceOTU624	Unknown			Unknown	0	0	0	0	0	0	0	0	0	0	0	0		0	0	0	0	0			0	0	0	0	0	0	0	0	0	0			0	3	0		0	0	0	0		3
New.19.CleanUp.ReferenceOTU629	Unknown			Unknown	0	0	0	0	0	0	0	0	0	0	0	0		0	0	0	0	0			0	0	0	0	0	0	0	0	0	0			0	3	0		0	0	0	0		3
New.19.CleanUp.ReferenceOTU668	Unknown			Unknown	0	0	0	0	0	0	0	0	0	0	0	0		0	0	0	0	0			0	0	0	0	0	0	0	0	0	0			0	3	0		0	0	0	0		3
New.2.CleanUp.ReferenceOTU4	Unknown			Unknown	0	0	0	0	0	0	0	0	0	0	0	0		0	0	0	0	0			0	0	3	0	0	0	0	0	0	0			0	0	0		0	0	0	0		3
New.21.CleanUp.ReferenceOTU12	Unknown			Unknown	0	0	0	0	0	0	0	0	0	0	0	0		0	0	0	0	0			0	0	0	0	0	0	3	0	0	0			0	0	0		0	0	0	0		3
New.21.CleanUp.ReferenceOTU28	Unknown			Unknown	0	0	0	0	0	0	0	0	0	0	0	0		0	0	0	0	0			0	0	0	0	0	0	3	0	0	0			0	0	0		0	0	0	0		3
New.22.CleanUp.ReferenceOTU109	Unknown			Unknown	0	0	0	3	0	0	0	0	0	0	0	0		0	0	0	0	0			0	0	0	0	0	0	0	0	0	0			0	0	0		0	0	0	0		3
New.22.CleanUp.ReferenceOTU141	Unknown			Unknown	0	0	0	3	0	0	0	0	0	0	0	0		0	0	0	0	0			0	0	0	0	0	0	0	0	0	0			0	0	0		0	0	0	0		3
New.22.CleanUp.ReferenceOTU197	Unknown			Unknown	0	0	0	3	0	0	0	0	0	0	0	0		0	0	0	0	0			0	0	0	0	0	0	0	0	0	0			0	0	0		0	0	0	0		3
New.22.CleanUp.ReferenceOTU213	Unknown			Unknown	0	0	0	3	0	0	0	0	0	0	0	0		0	0	0	0	0			0	0	0	0	0	0	0	0	0	0			0	0	0		0	0	0	0		3
New.22.CleanUp.ReferenceOTU298	Unknown			Unknown	0	0	0	3	0	0	0	0	0	0	0	0		0	0	0	0	0			0	0	0	0	0	0	0	0	0	0			0	0	0		0	0	0	0		3
New.22.CleanUp.ReferenceOTU324	Unknown			Unknown	0	0	0	3	0	0	0	0	0	0	0	0		0	0	0	0	0			0	0	0	0	0	0	0	0	0	0			0	0	0		0	0	0	0		3
New.22.CleanUp.ReferenceOTU4	Unknown			Unknown	0	0	0	3	0	0	0	0	0	0	0	0		0	0	0	0	0			0	0	0	0	0	0	0	0	0	0			0	0	0		0	0	0	0		3
New.22.CleanUp.ReferenceOTU443	Unknown			Unknown	0	0	0	3	0	0	0	0	0	0	0	0		0	0	0	0	0			0	0	0	0	0	0	0	0	0	0			0	0	0		0	0	0	0		3
New.22.CleanUp.ReferenceOTU480	Unknown			Unknown	0	0	0	3	0	0	0	0	0	0	0	0		0	0	0	0	0			0	0	0	0	0	0	0	0	0	0			0	0	0		0	0	0	0		3
New.3.CleanUp.ReferenceOTU312	Unknown			Unknown	0	0	0	0	0	0	0	0	0	0	0	0		0	0	0	0	0			0	0	0	3	0	0	0	0	0	0			0	0	0		0	0	0	0		3
New.3.CleanUp.ReferenceOTU98	Unknown			Unknown	0	0	0	0	0	0	0	0	0	0	0	0		0	0	0	0	0			0	0	0	3	0	0	0	0	0	0			0	0	0		0	0	0	0		3
207560	Lactococcus	lactis	cremoris	Lactococcus	0	0	0	0	0	0	0	0	0	0	0	0		0	0	0	0	0			0	0	0	0	0	0	0	0	0	0			0	0	0		0	0	0	2		2
4312452	Lactococcus	lactis	cremoris	Lactococcus	0	0	0	0	0	0	0	0	0	0	0	0		0	0	0	0	0			0	0	0	0	0	0	0	0	0	0			0	0	0		0	0	0	2		2
4422981	Lactococcus	lactis	cremoris	Lactococcus	0	0	0	0	0	0	0	0	2	0	0	0		0	0	0	0	0			0	0	0	0	0	0	0	0	0	0			0	0	0		0	0	0	0		2
839003	Acetobacter	cibinongensis		Acetobacter	0	0	0	0	0	0	0	0	0	0	0	0		0	0	0	0	0			0	0	0	0	0	0	0	0	0	0			0	0	0		2	0	0	0		2
141047	Lactococcus	lactis	cremoris	Lactococcus	0	0	0	0	2	0	0	0	0	0	0	0		0	0	0	0	0			0	0	0	0	0	0	0	0	0	0			0	0	0		0	0	0	0		2
824890	Lactococcus	lactis	cremoris	Lactococcus	0	0	0	0	0	0	0	0	0	0	0	0		0	0	0	0	0			0	0	0	0	0	0	0	0	0	0			0	0	0		0	0	0	2		2
New.19.CleanUp.ReferenceOTU452	Acinetobacter	sp.		Acinetobacter	0	0	0	0	0	0	0	0	0	0	0	0		0	0	0	0	0			0	0	0	0	0	0	0	0	0	0			0	2	0		0	0	0	0		2
222717	Lactococcus	lactis	cremoris	Lactococcus	0	0	0	0	0	0	0	0	0	0	0	0		0	0	0	0	0			0	0	0	0	0	0	0	0	0	0			0	0	0		0	0	2	0		2
251236	Lactococcus	lactis	cremoris	Lactococcus	0	0	0	0	0	0	0	0	0	0	0	0		0	0	0	0	0			0	0	0	0	0	0	0	0	0	0			0	0	0		0	0	0	2		2
385215	Lactococcus	lactis	cremoris	Lactococcus	0	0	0	0	0	0	0	0	0	0	0	0		0	0	0	0	0			0	0	0	0	0	0	2	0	0	0			0	0	0		0	0	0	0		2
1094550	Streptococcus	thermophilus	18311.revcomp	Streptococcus	0	0	0	0	0	0	0	0	0	0	0	0		0	0	0	0	0			0	0	0	0	0	0	0	0	0	0			0	0	0		2	0	0	0		2
855383	Lactococcus	lactis	cremoris	Lactococcus	0	0	0	0	0	2	0	0	0	0	0	0		0	0	0	0	0			0	0	0	0	0	0	0	0	0	0			0	0	0		0	0	0	0		2
417969	Lactococcus	lactis	cremoris	Lactococcus	0	0	0	0	0	2	0	0	0	0	0	0		0	0	0	0	0			0	0	0	0	0	0	0	0	0	0			0	0	0		0	0	0	0		2
4329320	Lactococcus	lactis	cremoris	Lactococcus	0	0	0	0	0	0	0	0	0	0	0	0		0	0	0	0	0			0	0	0	0	0	0	0	0	0	0			0	0	0		0	0	0	2		2
571744	Lactococcus	lactis	cremoris	Lactococcus	0	0	0	0	0	0	0	0	0	0	0	0		0	0	0	0	0			0	0	0	0	0	0	0	0	0	0			0	0	0		0	0	0	2		2
880683	Streptococcus	dysgalactiae	dysgalactiae	Streptococcus	0	0	0	0	0	0	0	0	0	0	0	0		0	0	0	0	0			0	0	0	0	0	0	2	0	0	0			0	0	0		0	0	0	0		2
873028	Streptococcus	thermophilus	18311.revcomp	Streptococcus	0	0	0	0	0	0	0	0	0	0	0	0		0	0	0	0	0			0	0	0	0	0	0	0	0	0	0			0	0	0		0	2	0	0		2
489225	Lactococcus	lactis	cremoris	Lactococcus	0	0	0	0	0	0	0	2	0	0	0	0		0	0	0	0	0			0	0	0	0	0	0	0	0	0	0			0	0	0		0	0	0	0		2
735652	Leuconostoc	mesenteroides	mesenteroides	Leuconostoc	0	0	0	0	0	0	0	0	0	0	0	0		0	0	0	0	0			0	0	0	2	0	0	0	0	0	0			0	0	0		0	0	0	0		2
868690	Streptococcus	thermophilus	18311.revcomp	Streptococcus	0	0	0	0	0	0	0	0	0	0	0	0		0	0	0	0	0			0	0	0	0	0	0	0	0	0	0			0	0	0		0	2	0	0		2
961744	Lactococcus	lactis	cremoris	Lactococcus	0	0	0	0	0	0	0	0	0	0	0	0		0	0	0	0	0			0	0	0	0	0	0	0	0	0	0			0	0	0		0	0	0	2		2
1039140	Streptococcus	thermophilus	18311.revcomp	Streptococcus	0	0	0	0	0	0	0	0	0	0	0	0		0	0	0	0	0			0	0	0	0	0	0	0	0	0	0			0	0	0		0	2	0	0		2
1106361	Lactococcus	lactis	cremoris	Lactococcus	0	0	0	0	0	0	0	0	0	0	0	0		0	0	0	0	0			0	0	0	0	0	0	2	0	0	0			0	0	0		0	0	0	0		2
227289	Raoultella	ornithinolytica		Raoultella	0	0	0	0	0	0	0	0	0	0	0	0		0	0	0	0	0			0	0	0	0	0	0	0	2	0	0			0	0	0		0	0	0	0		2
594031	Lactococcus	lactis	cremoris	Lactococcus	0	0	0	0	0	0	0	0	0	0	0	0		0	0	0	0	0			0	0	0	0	0	0	2	0	0	0			0	0	0		0	0	0	0		2
867935	Streptococcus	thermophilus	18311.revcomp	Streptococcus	0	0	0	0	0	0	0	0	0	0	0	0		0	0	0	0	0			0	0	0	0	0	0	0	0	0	0			0	0	0		0	2	0	0		2
984876	Streptococcus	thermophilus	18311.revcomp	Streptococcus	0	0	0	0	0	0	0	0	0	0	0	0		0	0	0	0	0			0	0	0	0	0	0	0	0	0	0			0	0	0		2	0	0	0		2
1003793	Streptococcus	thermophilus	18311.revcomp	Streptococcus	0	0	0	0	0	0	0	0	0	0	0	0		0	0	0	0	0			0	0	0	0	0	0	0	0	0	0			0	0	0		0	2	0	0		2
1023517	Streptococcus	thermophilus	18311.revcomp	Streptococcus	0	0	0	0	0	0	0	0	0	0	0	0		0	0	0	0	0			0	0	0	0	0	0	0	0	0	0			0	0	0		2	0	0	0		2
1028276	Streptococcus	thermophilus	18311.revcomp	Streptococcus	0	0	0	0	0	0	0	0	0	0	0	0		0	0	0	0	0			0	0	0	0	0	0	0	0	0	0			0	0	0		0	2	0	0		2
1514098	Streptococcus	thermophilus	18311.revcomp	Streptococcus	0	0	0	0	0	0	0	0	0	0	0	0		0	0	0	0	0			0	0	0	0	0	0	0	0	0	0			0	0	0		0	2	0	0		2
3495876	Acinetobacter	sp.		Acinetobacter	0	0	0	0	0	0	0	0	0	0	0	0		0	0	0	0	0			0	0	0	0	0	0	0	0	0	0			0	0	0		0	2	0	0		2
4350582	Streptococcus	thermophilus	18311.revcomp	Streptococcus	0	0	0	0	0	0	0	0	0	0	0	0		0	0	0	0	0			0	0	0	0	0	0	0	0	0	0			0	0	0		0	2	0	0		2
104570	Lactococcus	lactis	cremoris	Lactococcus	0	0	0	0	0	0	0	0	0	0	0	0		0	0	0	0	0			0	0	0	0	0	0	2	0	0	0			0	0	0		0	0	0	0		2
173259	Lactococcus	lactis	cremoris	Lactococcus	0	0	0	0	0	0	0	0	0	0	0	0		0	0	0	0	0			0	0	0	2	0	0	0	0	0	0			0	0	0		0	0	0	0		2
197286	Enterobacter	asburiae		Enterobacter	0	0	0	0	0	0	0	0	0	0	0	0		0	0	0	0	0			0	0	0	0	2	0	0	0	0	0			0	0	0		0	0	0	0		2
206315	Acinetobacter	sp.		Acinetobacter	0	0	0	0	0	0	0	0	0	0	0	0		0	0	0	0	0			0	0	0	0	0	0	0	0	0	0			0	0	0		0	2	0	0		2
253688	Leuconostoc	mesenteroides	mesenteroides	Leuconostoc	0	0	0	0	0	0	0	0	0	0	0	0		0	0	0	0	0			0	0	0	0	0	0	0	0	0	0			0	0	0		0	0	0	2		2
300796	Leuconostoc	mesenteroides	mesenteroides	Leuconostoc	0	0	0	0	0	0	0	0	0	0	0	0		0	0	0	0	0			0	0	0	0	0	0	0	0	0	0			0	0	0		0	0	0	2		2
385557	Klebsiella	granulomatis		Klebsiella	0	0	0	0	0	0	0	0	0	0	0	0		0	0	0	0	0			0	0	0	0	0	2	0	0	0	0			0	0	0		0	0	0	0		2
410058	Streptococcus	thermophilus	18311.revcomp	Streptococcus	0	0	0	0	0	0	0	0	0	0	0	0		0	0	0	0	0			0	0	0	0	0	0	0	0	0	0			0	0	0		2	0	0	0		2
582722	Streptococcus	thermophilus	18311.revcomp	Streptococcus	0	0	0	0	0	0	0	0	0	0	0	0		0	0	0	0	0			0	0	0	0	0	0	0	0	0	0			0	0	0		0	2	0	0		2
805603	Lactococcus	lactis	cremoris	Lactococcus	0	0	0	0	0	0	0	0	0	0	0	0		0	0	0	0	0			0	0	0	0	0	0	2	0	0	0			0	0	0		0	0	0	0		2
869034	Streptococcus	thermophilus	18311.revcomp	Streptococcus	0	0	0	0	0	0	0	0	0	0	0	0		0	0	0	0	0			0	0	0	0	0	0	0	0	0	0			0	0	0		2	0	0	0		2
883261	Lactococcus	lactis	cremoris	Lactococcus	0	0	0	0	0	0	0	0	0	0	0	0		0	0	0	0	0			0	0	0	0	0	0	0	0	0	0			0	0	0		0	0	0	2		2
892675	Lactococcus	lactis	cremoris	Lactococcus	0	0	0	0	0	0	0	0	0	0	0	0		0	0	0	0	0			0	0	2	0	0	0	0	0	0	0			0	0	0		0	0	0	0		2
895995	Streptococcus	thermophilus	18311.revcomp	Streptococcus	0	0	0	0	0	0	0	0	0	0	0	0		0	0	0	0	0			0	0	0	0	0	0	0	0	0	0			0	0	0		2	0	0	0		2
907104	Streptococcus	thermophilus	18311.revcomp	Streptococcus	0	0	0	0	0	0	0	0	0	0	0	0		0	0	0	0	0			0	0	0	0	0	0	0	0	0	0			0	0	0		2	0	0	0		2
914008	Streptococcus	thermophilus	18311.revcomp	Streptococcus	0	0	0	0	0	0	0	0	0	0	0	0		0	0	0	0	0			0	0	0	0	0	0	0	0	0	0			0	0	2		0	0	0	0		2
926913	Streptococcus	thermophilus	18311.revcomp	Streptococcus	0	0	0	0	0	0	0	0	0	0	0	0		0	0	0	0	0			0	0	0	0	0	0	0	0	0	0			0	0	0		0	2	0	0		2
935087	Streptococcus	thermophilus	18311.revcomp	Streptococcus	0	0	0	0	0	0	0	0	0	0	0	0		0	0	0	0	0			0	0	0	0	0	0	0	0	0	0			0	0	0		0	2	0	0		2
937738	Kluyvera	cryocrescens		Kluyvera	0	0	0	0	0	0	0	0	0	0	0	0		0	0	0	2	0			0	0	0	0	0	0	0	0	0	0			0	0	0		0	0	0	0		2
938833	Lactococcus	lactis	cremoris	Lactococcus	0	0	0	0	0	0	2	0	0	0	0	0		0	0	0	0	0			0	0	0	0	0	0	0	0	0	0			0	0	0		0	0	0	0		2
945143	Streptococcus	thermophilus	18311.revcomp	Streptococcus	0	0	0	0	0	0	0	0	0	0	0	0		0	0	0	0	0			0	0	0	0	0	0	0	0	0	0			0	0	0		2	0	0	0		2
952915	Lactococcus	lactis	cremoris	Lactococcus	0	0	0	0	0	0	0	0	0	0	0	0		0	0	0	0	0			0	0	0	0	0	0	2	0	0	0			0	0	0		0	0	0	0		2
982893	Streptococcus	thermophilus	18311.revcomp	Streptococcus	0	0	0	0	0	0	0	0	0	0	0	0		0	0	0	0	0			0	0	0	0	0	0	0	0	0	0			0	0	0		2	0	0	0		2
999593	Streptococcus	thermophilus	18311.revcomp	Streptococcus	0	0	0	0	0	0	0	0	0	0	0	0		0	0	0	0	0			0	0	0	0	0	0	0	0	0	0			0	0	0		2	0	0	0		2
1003803	Lactococcus	lactis	cremoris	Lactococcus	0	0	0	0	0	0	0	0	2	0	0	0		0	0	0	0	0			0	0	0	0	0	0	0	0	0	0			0	0	0		0	0	0	0		2
1029394	Streptococcus	thermophilus	18311.revcomp	Streptococcus	0	0	0	0	0	0	0	0	0	0	0	0		0	0	0	0	0			0	0	0	0	0	0	0	0	0	0			0	0	0		2	0	0	0		2
1031614	Streptococcus	thermophilus	18311.revcomp	Streptococcus	0	0	0	0	0	0	0	0	0	0	0	0		0	0	0	0	0			0	0	0	0	0	0	0	0	0	0			0	0	0		0	2	0	0		2
1033220	Streptococcus	thermophilus	18311.revcomp	Streptococcus	0	0	0	0	0	0	0	0	0	0	0	0		0	0	0	0	0			0	0	0	0	0	0	0	0	0	0			0	0	0		0	2	0	0		2
1033292	Streptococcus	thermophilus	18311.revcomp	Streptococcus	0	0	0	0	0	0	0	0	0	0	0	0		0	0	0	0	0			0	0	0	0	0	0	0	0	0	0			0	0	0		0	2	0	0		2
1038396	Streptococcus	thermophilus	18311.revcomp	Streptococcus	0	0	0	0	0	0	0	0	0	0	0	0		0	0	0	0	0			0	0	0	0	0	0	0	0	0	0			0	0	0		0	2	0	0		2
1040548	Acinetobacter	sp.		Acinetobacter	0	0	0	0	0	0	0	0	0	0	0	0		0	0	0	0	0			0	0	0	0	0	0	0	0	0	0			0	2	0		0	0	0	0		2
1042800	Streptococcus	thermophilus	18311.revcomp	Streptococcus	0	0	0	0	0	0	0	0	0	0	0	0		0	0	0	0	0			0	0	0	0	0	0	0	0	0	0			0	0	0		0	2	0	0		2
1064211	Lactococcus	lactis	cremoris	Lactococcus	0	0	0	0	0	0	0	0	0	0	0	0		0	0	0	0	0			0	0	0	0	0	0	2	0	0	0			0	0	0		0	0	0	0		2
1069697	Streptococcus	thermophilus	18311.revcomp	Streptococcus	0	0	0	0	0	0	0	0	0	0	0	0		0	0	0	0	0			0	0	0	0	0	0	0	0	0	0			0	0	0		0	2	0	0		2
1084441	Streptococcus	thermophilus	18311.revcomp	Streptococcus	0	0	0	0	0	0	0	0	0	0	0	0		0	0	0	0	0			0	0	0	0	0	0	0	0	0	0			0	0	0		2	0	0	0		2
1098842	Streptococcus	thermophilus	18311.revcomp	Streptococcus	0	0	0	0	0	0	0	0	0	0	0	0		0	0	0	0	0			0	0	0	0	0	0	0	0	0	0			0	0	0		0	2	0	0		2
4184537	Streptococcus	thermophilus	18311.revcomp	Streptococcus	0	0	0	0	0	0	0	0	0	0	0	0		0	0	0	0	0			0	0	0	0	0	0	0	0	0	0			0	0	0		0	2	0	0		2
4337369	Acinetobacter	sp.		Acinetobacter	0	0	0	0	0	0	0	0	0	0	0	0		0	0	0	0	0			0	0	0	0	0	0	0	0	0	0			0	0	0		0	2	0	0		2
4352744	Kluyvera	cryocrescens		Kluyvera	0	0	0	0	0	0	0	0	0	0	0	0		0	0	0	0	0			0	0	0	0	2	0	0	0	0	0			0	0	0		0	0	0	0		2
4365724	Lactococcus	lactis	cremoris	Lactococcus	0	0	0	0	0	0	0	0	0	0	0	0		0	0	0	0	0			0	0	0	0	0	0	0	0	0	0			0	0	0		0	0	0	2		2
New.24.CleanUp.ReferenceOTU80	Lactococcus	lactis	cremoris	Lactococcus	0	0	0	0	0	2	0	0	0	0	0	0		0	0	0	0	0			0	0	0	0	0	0	0	0	0	0			0	0	0		0	0	0	0		2
New.11.CleanUp.ReferenceOTU351	Unknown			Unknown	0	0	0	0	0	0	0	0	0	0	0	0		0	0	0	0	0			0	0	0	0	0	0	0	0	0	0			0	0	0		2	0	0	0		2
New.14.CleanUp.ReferenceOTU134	Unknown			Unknown	0	0	0	0	0	0	0	0	0	0	0	0		2	0	0	0	0			0	0	0	0	0	0	0	0	0	0			0	0	0		0	0	0	0		2
New.14.CleanUp.ReferenceOTU136	Unknown			Unknown	0	0	0	0	0	0	0	0	0	0	0	0		2	0	0	0	0			0	0	0	0	0	0	0	0	0	0			0	0	0		0	0	0	0		2
New.14.CleanUp.ReferenceOTU385	Unknown			Unknown	0	0	0	0	0	0	0	0	0	0	0	0		2	0	0	0	0			0	0	0	0	0	0	0	0	0	0			0	0	0		0	0	0	0		2
New.14.CleanUp.ReferenceOTU4	Unknown			Unknown	0	0	0	0	0	0	0	0	0	0	0	0		2	0	0	0	0			0	0	0	0	0	0	0	0	0	0			0	0	0		0	0	0	0		2
New.14.CleanUp.ReferenceOTU660	Unknown			Unknown	0	0	0	0	0	0	0	0	0	0	0	0		2	0	0	0	0			0	0	0	0	0	0	0	0	0	0			0	0	0		0	0	0	0		2
New.14.CleanUp.ReferenceOTU792	Unknown			Unknown	0	0	0	0	0	0	0	0	0	0	0	0		2	0	0	0	0			0	0	0	0	0	0	0	0	0	0			0	0	0		0	0	0	0		2
New.19.CleanUp.ReferenceOTU2	Unknown			Unknown	0	0	0	0	0	0	0	0	0	0	0	0		0	0	0	0	0			0	0	0	0	0	0	0	0	0	0			0	2	0		0	0	0	0		2
New.21.CleanUp.ReferenceOTU10	Unknown			Unknown	0	0	0	0	0	0	0	0	0	0	0	0		0	0	0	0	0			0	0	0	0	0	0	2	0	0	0			0	0	0		0	0	0	0		2
New.27.CleanUp.ReferenceOTU51	Unknown			Unknown	0	0	0	0	0	0	0	0	2	0	0	0		0	0	0	0	0			0	0	0	0	0	0	0	0	0	0			0	0	0		0	0	0	0		2
8389	Acinetobacter	johnsonii		Acinetobacter	0	0	0	0	0	0	0	0	0	0	0	0		0	0	2	0	0			0	0	0	0	0	0	0	0	0	0			0	0	0		0	0	0	0		2
24848	Raoultella	ornithinolytica		Raoultella	0	0	0	0	0	0	0	0	0	0	0	0		0	0	0	0	0			0	0	0	0	2	0	0	0	0	0			0	0	0		0	0	0	0		2
27227	Bacillus	weihenstephanensis		Bacillus	0	0	0	0	2	0	0	0	0	0	0	0		0	0	0	0	0			0	0	0	0	0	0	0	0	0	0			0	0	0		0	0	0	0		2
44635	Klebsiella	granulomatis		Klebsiella	0	0	0	0	0	0	0	0	0	0	0	0		0	0	0	0	0			0	0	0	0	0	0	0	0	2	0			0	0	0		0	0	0	0		2
45232	Comamonas	testosteroni		Comamonas	0	0	0	0	0	0	0	0	0	0	0	0		0	0	2	0	0			0	0	0	0	0	0	0	0	0	0			0	0	0		0	0	0	0		2
45838	Leptothrix	mobilis		Leptothrix	0	0	0	0	0	2	0	0	0	0	0	0		0	0	0	0	0			0	0	0	0	0	0	0	0	0	0			0	0	0		0	0	0	0		2
58286	Enterobacter	hormaechei		Enterobacter	0	0	0	0	0	0	0	0	0	0	0	0		0	0	0	2	0			0	0	0	0	0	0	0	0	0	0			0	0	0		0	0	0	0		2
72830	Mannheimia	varigena		Mannheimia	0	0	0	2	0	0	0	0	0	0	0	0		0	0	0	0	0			0	0	0	0	0	0	0	0	0	0			0	0	0		0	0	0	0		2
91733	Klebsiella	granulomatis		Klebsiella	0	0	0	0	0	0	0	0	0	0	0	0		0	0	0	0	0			0	0	0	0	2	0	0	0	0	0			0	0	0		0	0	0	0		2
103411	Acinetobacter	johnsonii		Acinetobacter	0	0	0	0	0	0	0	0	0	0	0	0		0	0	2	0	0			0	0	0	0	0	0	0	0	0	0			0	0	0		0	0	0	0		2
138073	Bacillus	weihenstephanensis		Bacillus	0	0	0	0	0	0	0	0	0	0	0	0		0	0	0	0	0			0	0	0	0	2	0	0	0	0	0			0	0	0		0	0	0	0		2
139067	Kluyvera	cryocrescens		Kluyvera	0	0	0	0	0	0	0	0	0	0	0	0		0	0	0	0	2			0	0	0	0	0	0	0	0	0	0			0	0	0		0	0	0	0		2
139250	Lactococcus	lactis	cremoris	Lactococcus	0	0	0	0	0	0	0	0	2	0	0	0		0	0	0	0	0			0	0	0	0	0	0	0	0	0	0			0	0	0		0	0	0	0		2
143362	Acinetobacter	johnsonii		Acinetobacter	0	0	0	0	0	0	0	0	0	0	0	0		0	0	2	0	0			0	0	0	0	0	0	0	0	0	0			0	0	0		0	0	0	0		2
144075	Comamonas	testosteroni		Comamonas	0	0	0	0	0	0	0	0	0	0	0	0		0	0	2	0	0			0	0	0	0	0	0	0	0	0	0			0	0	0		0	0	0	0		2
144715	Pseudomonas	entomophila		Pseudomonas	0	0	0	0	0	0	0	0	0	0	0	0		0	2	0	0	0			0	0	0	0	0	0	0	0	0	0			0	0	0		0	0	0	0		2
146111	Roseobacter	litoralis		Roseobacter	0	0	2	0	0	0	0	0	0	0	0	0		0	0	0	0	0			0	0	0	0	0	0	0	0	0	0			0	0	0		0	0	0	0		2
149911	Synechocystis	sp.	6803.revcomp	Synechocystis	0	0	0	0	0	2	0	0	0	0	0	0		0	0	0	0	0			0	0	0	0	0	0	0	0	0	0			0	0	0		0	0	0	0		2
155859	Acinetobacter	johnsonii		Acinetobacter	0	0	0	0	0	0	0	0	0	0	0	0		2	0	0	0	0			0	0	0	0	0	0	0	0	0	0			0	0	0		0	0	0	0		2
162215	Raoultella	ornithinolytica		Raoultella	0	0	0	0	0	0	0	0	0	0	0	0		0	0	0	0	0			0	0	0	0	0	0	0	0	0	2			0	0	0		0	0	0	0		2
162230	Acinetobacter	johnsonii		Acinetobacter	0	0	0	0	0	0	0	0	0	0	0	0		0	0	2	0	0			0	0	0	0	0	0	0	0	0	0			0	0	0		0	0	0	0		2
168918	Streptococcus	thermophilus	18311.revcomp	Streptococcus	0	0	0	0	0	0	0	0	0	0	0	0		0	0	0	0	0			0	0	0	0	0	0	0	0	0	0			0	0	0		2	0	0	0		2
169155	Kluyvera	cryocrescens		Kluyvera	0	0	0	0	0	0	0	0	0	0	0	0		0	0	0	0	0			0	0	0	0	2	0	0	0	0	0			0	0	0		0	0	0	0		2
170222	Raoultella	ornithinolytica		Raoultella	0	0	0	0	0	0	0	0	0	0	0	0		0	0	0	0	0			0	0	0	0	0	0	2	0	0	0			0	0	0		0	0	0	0		2
172202	Acinetobacter	calcoaceticus		Acinetobacter	0	0	0	0	0	0	0	0	0	0	0	0		0	0	2	0	0			0	0	0	0	0	0	0	0	0	0			0	0	0		0	0	0	0		2
172987	Propionispora	hippei		Propionispora	0	0	0	0	0	0	0	0	0	0	0	0		0	0	0	0	0			0	0	0	0	0	0	0	0	0	0			0	2	0		0	0	0	0		2
173899	Pseudomonas	flavescens		Pseudomonas	0	0	0	0	0	0	0	0	0	2	0	0		0	0	0	0	0			0	0	0	0	0	0	0	0	0	0			0	0	0		0	0	0	0		2
200552	Pseudomonas	flavescens		Pseudomonas	0	0	0	0	0	0	0	0	0	0	0	0		0	0	2	0	0			0	0	0	0	0	0	0	0	0	0			0	0	0		0	0	0	0		2
208267	Acinetobacter	sp.		Acinetobacter	0	0	0	0	0	0	0	0	0	0	0	0		0	0	0	0	0			0	0	0	0	0	0	0	0	0	0			0	0	0		0	2	0	0		2
217863	Raoultella	ornithinolytica		Raoultella	0	0	0	0	0	0	0	0	0	0	0	0		0	0	0	0	0			0	0	0	0	0	0	0	0	0	2			0	0	0		0	0	0	0		2
218672	Citrobacter	werkmanii		Citrobacter	0	0	0	0	0	0	0	0	0	0	0	0		0	0	0	0	0			0	0	0	0	2	0	0	0	0	0			0	0	0		0	0	0	0		2
219607	Streptococcus	thermophilus	18311.revcomp	Streptococcus	0	0	0	0	0	0	0	0	0	0	0	0		0	0	0	0	0			0	0	0	0	0	0	0	0	0	0			0	0	0		2	0	0	0		2
219706	Acinetobacter	calcoaceticus		Acinetobacter	0	0	0	0	0	0	0	0	0	0	0	0		0	0	2	0	0			0	0	0	0	0	0	0	0	0	0			0	0	0		0	0	0	0		2
220261	Clostridium	hiranonis		Clostridium	2	0	0	0	0	0	0	0	0	0	0	0		0	0	0	0	0			0	0	0	0	0	0	0	0	0	0			0	0	0		0	0	0	0		2
222575	Raoultella	ornithinolytica		Raoultella	0	0	0	0	0	0	0	0	0	0	0	0		0	0	0	0	0			0	0	0	0	0	0	2	0	0	0			0	0	0		0	0	0	0		2
222727	Raoultella	ornithinolytica		Raoultella	0	0	0	0	0	0	0	0	0	0	0	0		0	0	0	0	0			0	0	0	0	0	0	2	0	0	0			0	0	0		0	0	0	0		2
223049	Acidobacteria	bacterium		Acidobacteria	0	0	0	0	0	0	0	0	0	0	0	0		2	0	0	0	0			0	0	0	0	0	0	0	0	0	0			0	0	0		0	0	0	0		2
223065	Pseudomonas	flavescens		Pseudomonas	0	0	0	0	0	0	0	0	0	0	0	0		0	0	2	0	0			0	0	0	0	0	0	0	0	0	0			0	0	0		0	0	0	0		2
227089	Caulobacter	leidyia		Caulobacter	0	0	0	0	0	0	0	0	0	0	0	0		0	0	0	0	0			0	0	0	0	0	0	0	0	0	0			0	0	0		0	2	0	0		2
227351	Enterobacter	kobei		Enterobacter	0	0	0	0	0	0	0	0	0	0	0	0		0	2	0	0	0			0	0	0	0	0	0	0	0	0	0			0	0	0		0	0	0	0		2
236616	Lactococcus	lactis	cremoris	Lactococcus	0	0	0	0	0	0	0	0	0	0	0	0		0	0	0	0	0			0	0	0	0	0	0	0	0	2	0			0	0	0		0	0	0	0		2
236850	Acinetobacter	johnsonii		Acinetobacter	0	0	0	0	0	0	0	0	0	0	0	0		0	2	0	0	0			0	0	0	0	0	0	0	0	0	0			0	0	0		0	0	0	0		2
239262	Synechococcus	sp.		Synechococcus	0	0	0	0	0	2	0	0	0	0	0	0		0	0	0	0	0			0	0	0	0	0	0	0	0	0	0			0	0	0		0	0	0	0		2
241718	Solibacter	usitatus		Solibacter	0	0	0	0	2	0	0	0	0	0	0	0		0	0	0	0	0			0	0	0	0	0	0	0	0	0	0			0	0	0		0	0	0	0		2
243594	Lactococcus	lactis	cremoris	Lactococcus	0	0	0	0	0	0	0	0	0	0	0	0		0	0	0	0	0			0	0	0	0	0	0	0	0	0	0			0	0	0		0	0	0	2		2
244164	Pseudomonas	flavescens		Pseudomonas	0	0	0	0	0	0	0	0	0	0	0	0		0	2	0	0	0			0	0	0	0	0	0	0	0	0	0			0	0	0		0	0	0	0		2
245224	Microbacterium	esteraromaticum		Microbacterium	0	0	0	0	0	0	0	0	0	0	0	0		0	0	0	0	0			0	0	0	0	0	0	0	0	0	0			0	0	0		2	0	0	0		2
250795	Leuconostoc	mesenteroides	mesenteroides	Leuconostoc	0	0	0	0	0	0	0	0	0	0	0	0		0	0	0	0	0			0	0	0	0	0	0	0	0	0	0			0	0	0		0	0	0	2		2
252813	Enterobacter	asburiae		Enterobacter	0	0	0	0	0	0	0	0	0	0	0	0		0	0	0	2	0			0	0	0	0	0	0	0	0	0	0			0	0	0		0	0	0	0		2
254830	Bacillus	thermoamylovorans		Bacillus	0	0	0	0	0	0	0	0	0	0	0	0		0	0	0	0	0			0	0	0	0	2	0	0	0	0	0			0	0	0		0	0	0	0		2
256821	Klebsiella	granulomatis		Klebsiella	0	0	0	0	0	0	0	0	0	0	0	0		0	0	0	0	0			0	0	0	0	0	0	2	0	0	0			0	0	0		0	0	0	0		2
257563	Citrobacter	freundii		Citrobacter	0	0	0	0	0	0	0	0	0	0	0	0		0	0	0	0	0			0	0	0	0	2	0	0	0	0	0			0	0	0		0	0	0	0		2
260191	Yeosuana	aromativorans		Yeosuana	0	0	0	0	0	0	0	0	0	0	0	0		0	0	0	0	0			0	0	0	0	0	0	0	0	0	0			0	0	0		0	0	0	2		2
262992	Enterobacter	asburiae		Enterobacter	0	0	0	0	0	0	0	0	0	0	0	0		0	0	0	0	0			0	0	0	0	2	0	0	0	0	0			0	0	0		0	0	0	0		2
263916	Bacillus	weihenstephanensis		Bacillus	0	0	0	0	0	0	0	0	0	0	0	0		0	0	0	0	0			0	0	0	0	2	0	0	0	0	0			0	0	0		0	0	0	0		2
269696	Klebsiella	granulomatis		Klebsiella	0	0	0	0	0	0	0	0	0	0	0	0		0	0	0	0	0			0	0	0	0	0	0	0	0	0	2			0	0	0		0	0	0	0		2
274140	Enterobacter	asburiae		Enterobacter	0	0	0	0	0	0	0	0	0	0	0	0		0	0	0	0	0			0	0	0	0	0	0	0	0	0	2			0	0	0		0	0	0	0		2
276042	Microbacterium	foliorum		Microbacterium	0	0	0	0	0	0	0	0	0	0	0	0		0	0	0	0	0			0	0	0	0	2	0	0	0	0	0			0	0	0		0	0	0	0		2
277868	Rhizobium	galegae		Rhizobium	0	0	0	0	0	2	0	0	0	0	0	0		0	0	0	0	0			0	0	0	0	0	0	0	0	0	0			0	0	0		0	0	0	0		2
279311	Pseudomonas	indica		Pseudomonas	0	0	0	0	0	0	0	0	0	0	0	0		0	0	0	0	0			0	0	0	0	0	0	0	0	0	0			0	0	0		0	2	0	0		2
285033	Prosthecobacter	fusiformis		Prosthecobacter	0	0	0	0	0	0	2	0	0	0	0	0		0	0	0	0	0			0	0	0	0	0	0	0	0	0	0			0	0	0		0	0	0	0		2
287362	Lactococcus	lactis	cremoris	Lactococcus	0	0	0	0	0	0	0	2	0	0	0	0		0	0	0	0	0			0	0	0	0	0	0	0	0	0	0			0	0	0		0	0	0	0		2
288680	Lactococcus	lactis	cremoris	Lactococcus	0	0	0	0	0	0	0	0	0	0	0	0		0	0	0	0	0			0	0	0	0	0	0	0	0	0	2			0	0	0		0	0	0	0		2
289967	Acinetobacter	johnsonii		Acinetobacter	0	0	0	0	0	0	0	0	0	0	0	0		0	2	0	0	0			0	0	0	0	0	0	0	0	0	0			0	0	0		0	0	0	0		2
297329	Lactococcus	lactis	cremoris	Lactococcus	0	0	0	0	0	0	0	0	0	0	0	0		0	0	0	0	0			0	0	0	0	0	0	2	0	0	0			0	0	0		0	0	0	0		2
297381	Leuconostoc	mesenteroides	mesenteroides	Leuconostoc	0	0	0	0	0	0	0	0	0	0	0	0		0	0	0	0	0			0	0	0	2	0	0	0	0	0	0			0	0	0		0	0	0	0		2
298045	Streptococcus	infantarius	infantarius	Streptococcus	0	0	0	0	0	0	0	0	0	0	0	0		0	0	0	0	0			0	0	0	0	0	0	0	0	0	0			0	0	0		0	2	0	0		2
298589	Algoriphagus	halophilus		Algoriphagus	0	0	0	0	0	2	0	0	0	0	0	0		0	0	0	0	0			0	0	0	0	0	0	0	0	0	0			0	0	0		0	0	0	0		2
300958	Microbacterium	aurum		Microbacterium	0	0	0	0	0	0	0	0	0	0	0	0		0	2	0	0	0			0	0	0	0	0	0	0	0	0	0			0	0	0		0	0	0	0		2
301637	Citrobacter	koseri		Citrobacter	0	0	0	0	0	0	0	0	0	0	0	0		0	0	0	2	0			0	0	0	0	0	0	0	0	0	0			0	0	0		0	0	0	0		2
303145	Escherichia	vulneris		Escherichia	0	0	0	2	0	0	0	0	0	0	0	0		0	0	0	0	0			0	0	0	0	0	0	0	0	0	0			0	0	0		0	0	0	0		2
303239	Leuconostoc	mesenteroides	mesenteroides	Leuconostoc	0	0	0	0	0	0	0	0	0	0	0	0		0	0	0	0	0			0	0	0	0	0	0	0	0	0	0			0	0	0		0	0	0	2		2
308808	Aphanizomenon	flos-aquae		Aphanizomenon	0	0	0	0	0	2	0	0	0	0	0	0		0	0	0	0	0			0	0	0	0	0	0	0	0	0	0			0	0	0		0	0	0	0		2
310046	Pseudomonas	flavescens		Pseudomonas	0	0	0	0	0	0	0	0	0	0	0	0		0	0	2	0	0			0	0	0	0	0	0	0	0	0	0			0	0	0		0	0	0	0		2
310643	Acinetobacter	johnsonii		Acinetobacter	0	0	0	0	0	0	0	0	0	0	0	0		0	0	2	0	0			0	0	0	0	0	0	0	0	0	0			0	0	0		0	0	0	0		2
312899	Bacillus	weihenstephanensis		Bacillus	0	0	0	0	0	0	0	0	0	0	0	0		0	0	0	0	0			0	0	0	0	2	0	0	0	0	0			0	0	0		0	0	0	0		2
318292	Streptococcus	thermophilus	18311.revcomp	Streptococcus	0	0	0	0	0	0	0	0	0	0	0	0		0	0	0	0	0			0	0	0	0	0	0	0	0	0	0			0	0	0		2	0	0	0		2
326744	Tolumonas	auensis		Tolumonas	0	0	0	0	0	0	0	0	0	0	0	0		0	0	0	0	0			0	0	0	0	0	0	0	0	0	0			0	0	0		0	2	0	0		2
336507	Acinetobacter	johnsonii		Acinetobacter	0	0	0	0	0	0	0	0	0	0	0	0		0	0	2	0	0			0	0	0	0	0	0	0	0	0	0			0	0	0		0	0	0	0		2
337657	Pseudomonas	graminis		Pseudomonas	0	0	0	0	0	0	0	0	0	0	0	0		0	0	0	2	0			0	0	0	0	0	0	0	0	0	0			0	0	0		0	0	0	0		2
338298	Acinetobacter	johnsonii		Acinetobacter	0	0	0	0	0	0	0	0	0	0	0	0		0	2	0	0	0			0	0	0	0	0	0	0	0	0	0			0	0	0		0	0	0	0		2
339869	Acinetobacter	johnsonii		Acinetobacter	0	0	0	0	0	0	0	0	0	0	0	0		0	2	0	0	0			0	0	0	0	0	0	0	0	0	0			0	0	0		0	0	0	0		2
341355	Thermosediminibacter	litoriperuensis		Thermosediminibacter	0	0	0	0	0	0	0	0	0	0	0	0		2	0	0	0	0			0	0	0	0	0	0	0	0	0	0			0	0	0		0	0	0	0		2
342464	Bacteroides	capillosus	29799.revcomp	Bacteroides	0	0	0	0	0	0	0	0	0	0	0	0		0	0	0	0	0			0	0	0	0	0	0	0	0	0	0			0	0	0		0	2	0	0		2
348740	Bacillus	odysseyi		Bacillus	0	0	0	0	0	0	0	0	0	0	0	0		0	2	0	0	0			0	0	0	0	0	0	0	0	0	0			0	0	0		0	0	0	0		2
349981	Pseudomonas	flavescens		Pseudomonas	0	0	0	0	0	0	0	0	0	0	0	0		0	0	2	0	0			0	0	0	0	0	0	0	0	0	0			0	0	0		0	0	0	0		2
351239	Pseudomonas	flavescens		Pseudomonas	0	0	0	0	0	0	0	0	0	0	0	0		0	2	0	0	0			0	0	0	0	0	0	0	0	0	0			0	0	0		0	0	0	0		2
355491	Acinetobacter	johnsonii		Acinetobacter	0	0	0	0	0	0	0	0	0	0	0	0		0	2	0	0	0			0	0	0	0	0	0	0	0	0	0			0	0	0		0	0	0	0		2
355704	Rhizobium	radiobacter		Rhizobium	0	0	0	0	0	2	0	0	0	0	0	0		0	0	0	0	0			0	0	0	0	0	0	0	0	0	0			0	0	0		0	0	0	0		2
356063	Pseudomonas	entomophila		Pseudomonas	0	0	0	0	0	0	0	0	0	0	0	0		0	0	2	0	0			0	0	0	0	0	0	0	0	0	0			0	0	0		0	0	0	0		2
356356	Acinetobacter	johnsonii		Acinetobacter	0	0	0	0	0	0	0	0	0	0	0	0		0	0	2	0	0			0	0	0	0	0	0	0	0	0	0			0	0	0		0	0	0	0		2
362115	Gemmata	obscuriglobus		Gemmata	0	0	0	0	0	0	0	0	0	0	0	0		0	0	0	0	0			0	0	0	0	0	0	0	0	0	0			0	0	0		2	0	0	0		2
372382	Acinetobacter	lwoffii		Acinetobacter	0	0	0	0	0	0	0	0	0	0	0	0		0	2	0	0	0			0	0	0	0	0	0	0	0	0	0			0	0	0		0	0	0	0		2
382441	Enterobacter	hormaechei		Enterobacter	0	0	0	0	0	0	0	0	0	0	0	0		0	0	0	2	0			0	0	0	0	0	0	0	0	0	0			0	0	0		0	0	0	0		2
382660	Enterobacter	asburiae		Enterobacter	0	0	0	0	0	0	0	0	0	0	0	0		0	0	0	0	0			0	0	0	0	0	0	0	0	0	0			0	0	0		2	0	0	0		2
384167	Acinetobacter	johnsonii		Acinetobacter	0	0	0	0	0	0	0	0	0	0	0	0		0	0	2	0	0			0	0	0	0	0	0	0	0	0	0			0	0	0		0	0	0	0		2
392581	Klebsiella	granulomatis		Klebsiella	0	0	0	0	0	0	0	0	0	0	0	0		0	0	0	0	0			0	0	0	0	2	0	0	0	0	0			0	0	0		0	0	0	0		2
400155	Enterobacter	sakazakii	BAA-894.revcomp	Enterobacter	0	0	0	0	0	0	0	0	0	0	0	0		0	0	0	0	0			0	0	0	0	0	0	0	0	0	2			0	0	0		0	0	0	0		2
409501	Pseudomonas	flavescens		Pseudomonas	0	0	0	0	0	0	0	0	0	0	0	0		0	2	0	0	0			0	0	0	0	0	0	0	0	0	0			0	0	0		0	0	0	0		2
413180	Escherichia	vulneris		Escherichia	0	0	0	2	0	0	0	0	0	0	0	0		0	0	0	0	0			0	0	0	0	0	0	0	0	0	0			0	0	0		0	0	0	0		2
415524	Enterobacter	asburiae		Enterobacter	0	0	0	0	0	0	0	0	0	0	0	0		0	0	0	0	0			0	0	0	0	2	0	0	0	0	0			0	0	0		0	0	0	0		2
416173	Chondromyces	apiculatus		Chondromyces	0	0	0	0	0	0	0	0	0	0	0	0		0	0	0	0	0			0	0	0	0	0	0	0	0	0	0			0	0	0		0	2	0	0		2
416299	Kluyvera	cryocrescens		Kluyvera	0	0	0	0	0	0	0	0	0	0	0	0		0	0	0	0	0			0	0	0	0	2	0	0	0	0	0			0	0	0		0	0	0	0		2
417156	Streptococcus	thermophilus	18311.revcomp	Streptococcus	0	0	0	0	0	0	0	0	0	0	0	0		0	0	0	0	0			0	0	0	0	0	0	0	0	0	0			0	0	0		0	2	0	0		2
430096	Acinetobacter	johnsonii		Acinetobacter	0	0	0	0	0	0	0	0	0	0	0	0		0	2	0	0	0			0	0	0	0	0	0	0	0	0	0			0	0	0		0	0	0	0		2
430884	Acinetobacter	johnsonii		Acinetobacter	0	0	0	0	0	0	0	0	0	0	0	0		0	0	2	0	0			0	0	0	0	0	0	0	0	0	0			0	0	0		0	0	0	0		2
430986	Lactococcus	lactis	cremoris	Lactococcus	0	0	0	0	0	0	0	0	0	0	0	0		0	0	0	0	0			0	0	0	0	0	0	0	0	0	0			0	0	0		0	0	0	2		2
433643	Acinetobacter	johnsonii		Acinetobacter	0	0	0	0	0	0	0	0	0	0	0	0		0	0	2	0	0			0	0	0	0	0	0	0	0	0	0			0	0	0		0	0	0	0		2
439603	Pseudomonas	entomophila		Pseudomonas	0	0	0	0	0	0	0	0	0	0	0	0		0	0	2	0	0			0	0	0	0	0	0	0	0	0	0			0	0	0		0	0	0	0		2
447260	Pseudomonas	entomophila		Pseudomonas	0	0	0	0	0	0	0	0	0	0	0	0		0	0	2	0	0			0	0	0	0	0	0	0	0	0	0			0	0	0		0	0	0	0		2
462723	Escherichia	vulneris		Escherichia	0	0	0	2	0	0	0	0	0	0	0	0		0	0	0	0	0			0	0	0	0	0	0	0	0	0	0			0	0	0		0	0	0	0		2
464794	Acinetobacter	sp.		Acinetobacter	0	0	0	0	0	0	0	0	0	0	0	0		0	0	0	0	0			0	0	0	0	0	0	0	0	0	0			0	0	0		0	2	0	0		2
490239	Streptococcus	thermophilus	18311.revcomp	Streptococcus	0	0	0	0	0	0	0	0	0	0	0	0		0	0	0	0	0			0	0	0	0	0	0	0	0	0	0			0	0	0		0	2	0	0		2
493263	Enterobacter	hormaechei		Enterobacter	0	0	0	0	0	0	0	0	0	0	0	0		0	0	0	2	0			0	0	0	0	0	0	0	0	0	0			0	0	0		0	0	0	0		2
493345	Acinetobacter	johnsonii		Acinetobacter	0	0	0	0	0	0	0	0	0	0	0	0		0	2	0	0	0			0	0	0	0	0	0	0	0	0	0			0	0	0		0	0	0	0		2
494428	Pseudomonas	entomophila		Pseudomonas	0	0	0	0	0	0	0	0	0	0	0	0		0	0	2	0	0			0	0	0	0	0	0	0	0	0	0			0	0	0		0	0	0	0		2
499932	Algoriphagus	terrigena		Algoriphagus	0	0	0	2	0	0	0	0	0	0	0	0		0	0	0	0	0			0	0	0	0	0	0	0	0	0	0			0	0	0		0	0	0	0		2
514835	Lactococcus	lactis	cremoris	Lactococcus	0	0	0	0	0	0	0	0	0	0	0	0		0	0	0	0	0			0	0	0	0	0	2	0	0	0	0			0	0	0		0	0	0	0		2
526836	Streptococcus	thermophilus	18311.revcomp	Streptococcus	0	0	0	0	0	0	0	0	0	0	0	0		0	0	0	0	0			0	0	0	0	0	0	0	0	0	0			0	0	0		2	0	0	0		2
528250	Propionivibrio	limicola		Propionivibrio	0	0	0	0	0	0	0	0	0	0	0	0		0	0	0	0	0			0	0	0	0	0	0	0	0	0	0			0	2	0		0	0	0	0		2
529444	Salinibacterium	amurskyense		Salinibacterium	0	0	0	0	0	0	0	0	0	0	0	0		2	0	0	0	0			0	0	0	0	0	0	0	0	0	0			0	0	0		0	0	0	0		2
531489	Pseudomonas	entomophila		Pseudomonas	0	0	0	0	0	0	0	0	0	0	0	0		0	0	2	0	0			0	0	0	0	0	0	0	0	0	0			0	0	0		0	0	0	0		2
531855	Brooklawnia	cerclae		Brooklawnia	2	0	0	0	0	0	0	0	0	0	0	0		0	0	0	0	0			0	0	0	0	0	0	0	0	0	0			0	0	0		0	0	0	0		2
534128	Enterobacter	asburiae		Enterobacter	0	0	0	0	0	0	0	0	0	0	0	0		0	0	0	0	2			0	0	0	0	0	0	0	0	0	0			0	0	0		0	0	0	0		2
538876	Yaniella	flava		Yaniella	0	0	0	0	0	0	0	0	0	0	0	0		2	0	0	0	0			0	0	0	0	0	0	0	0	0	0			0	0	0		0	0	0	0		2
541486	Enterobacter	cloacae	cloacae	Enterobacter	0	0	0	0	0	0	0	0	0	0	0	0		0	0	0	0	0			0	0	0	0	0	0	0	0	0	2			0	0	0		0	0	0	0		2
545685	Enterobacter	kobei		Enterobacter	0	0	0	0	0	0	0	0	0	0	0	0		0	0	0	2	0			0	0	0	0	0	0	0	0	0	0			0	0	0		0	0	0	0		2
548253	Ochrobactrum	grignonense		Ochrobactrum	0	0	0	0	0	2	0	0	0	0	0	0		0	0	0	0	0			0	0	0	0	0	0	0	0	0	0			0	0	0		0	0	0	0		2
549684	Planctomyces	maris		Planctomyces	0	0	0	0	0	2	0	0	0	0	0	0		0	0	0	0	0			0	0	0	0	0	0	0	0	0	0			0	0	0		0	0	0	0		2
550810	Bacillus	massiliensis		Bacillus	0	0	0	0	0	0	0	0	0	0	0	0		0	2	0	0	0			0	0	0	0	0	0	0	0	0	0			0	0	0		0	0	0	0		2
552883	Streptomyces	scabrisporus		Streptomyces	0	0	0	0	0	2	0	0	0	0	0	0		0	0	0	0	0			0	0	0	0	0	0	0	0	0	0			0	0	0		0	0	0	0		2
553615	Acinetobacter	johnsonii		Acinetobacter	0	0	0	0	0	0	0	0	0	0	0	0		0	0	2	0	0			0	0	0	0	0	0	0	0	0	0			0	0	0		0	0	0	0		2
555179	Pantoea	ananatis		Pantoea	0	0	0	0	0	0	0	0	0	0	0	0		0	0	0	0	0			0	0	0	0	2	0	0	0	0	0			0	0	0		0	0	0	0		2
555516	Klebsiella	pneumoniae	pneumoniae	Klebsiella	0	0	0	2	0	0	0	0	0	0	0	0		0	0	0	0	0			0	0	0	0	0	0	0	0	0	0			0	0	0		0	0	0	0		2
556417	Bacillus	massiliensis		Bacillus	0	0	0	0	0	0	0	0	0	0	0	0		0	2	0	0	0			0	0	0	0	0	0	0	0	0	0			0	0	0		0	0	0	0		2
557978	Streptococcus	thermophilus	18311.revcomp	Streptococcus	0	0	0	0	0	0	0	0	0	0	0	0		0	0	0	0	0			0	0	0	0	0	0	0	0	0	0			0	0	0		2	0	0	0		2
558760	Escherichia	vulneris		Escherichia	0	0	0	2	0	0	0	0	0	0	0	0		0	0	0	0	0			0	0	0	0	0	0	0	0	0	0			0	0	0		0	0	0	0		2
564486	Acinetobacter	sp.		Acinetobacter	0	0	0	0	0	0	0	0	0	0	0	0		0	0	0	0	0			0	0	0	0	0	0	0	0	0	0			0	0	0		0	2	0	0		2
567453	Levilinea	saccharolytica		Levilinea	0	0	0	0	0	2	0	0	0	0	0	0		0	0	0	0	0			0	0	0	0	0	0	0	0	0	0			0	0	0		0	0	0	0		2
569388	Acinetobacter	sp.		Acinetobacter	0	0	0	0	0	0	0	0	0	0	0	0		0	0	0	0	0			0	0	0	0	0	0	0	0	0	0			0	0	0		0	2	0	0		2
569499	Pseudomonas	flavescens		Pseudomonas	0	0	0	0	0	0	0	0	0	0	0	0		0	2	0	0	0			0	0	0	0	0	0	0	0	0	0			0	0	0		0	0	0	0		2
569935	Kluyvera	cryocrescens		Kluyvera	0	0	0	0	0	0	0	0	0	0	0	0		0	0	0	0	0			0	0	0	0	0	0	2	0	0	0			0	0	0		0	0	0	0		2
570614	Sphingopyxis	flavimaris		Sphingopyxis	0	0	0	0	0	0	0	0	0	0	0	0		0	0	0	0	0			0	0	0	0	0	0	0	0	0	0			0	2	0		0	0	0	0		2
572751	Clostridium	sp.	(T).revcomp	Clostridium	0	0	0	0	0	2	0	0	0	0	0	0		0	0	0	0	0			0	0	0	0	0	0	0	0	0	0			0	0	0		0	0	0	0		2
576274	Acinetobacter	johnsonii		Acinetobacter	0	0	0	0	0	0	0	0	0	0	0	0		0	0	2	0	0			0	0	0	0	0	0	0	0	0	0			0	0	0		0	0	0	0		2
577238	Kribbella	swartbergensis		Kribbella	0	0	0	0	0	2	0	0	0	0	0	0		0	0	0	0	0			0	0	0	0	0	0	0	0	0	0			0	0	0		0	0	0	0		2
578645	Salinicoccus	alkaliphilus		Salinicoccus	0	0	0	0	0	0	0	0	0	0	0	0		0	2	0	0	0			0	0	0	0	0	0	0	0	0	0			0	0	0		0	0	0	0		2
581021	Erwinia	tasmaniensis	99.revcomp	Erwinia	0	0	0	0	0	0	0	0	0	0	0	0		0	0	0	0	2			0	0	0	0	0	0	0	0	0	0			0	0	0		0	0	0	0		2
582668	Acidothermus	cellulolyticus		Acidothermus	0	0	0	0	0	0	0	0	0	0	0	0		0	0	0	0	0			0	0	0	0	0	0	0	0	0	0			0	0	0		2	0	0	0		2
585586	Raoultella	ornithinolytica		Raoultella	0	0	0	0	0	0	0	0	0	0	0	0		0	0	0	0	0			0	0	0	0	0	0	2	0	0	0			0	0	0		0	0	0	0		2
585652	Ruminococcus	albus		Ruminococcus	0	0	0	0	0	2	0	0	0	0	0	0		0	0	0	0	0			0	0	0	0	0	0	0	0	0	0			0	0	0		0	0	0	0		2
586562	Sporobacter	termitidis		Sporobacter	0	0	0	2	0	0	0	0	0	0	0	0		0	0	0	0	0			0	0	0	0	0	0	0	0	0	0			0	0	0		0	0	0	0		2
590096	Lactobacillus	rossii		Lactobacillus	0	0	0	0	0	0	0	0	0	0	0	0		0	0	0	0	0			0	0	0	0	0	0	0	0	0	0			0	0	0		2	0	0	0		2
590954	Porphyromonas	gulae		Porphyromonas	0	0	0	0	0	0	0	0	0	0	0	0		2	0	0	0	0			0	0	0	0	0	0	0	0	0	0			0	0	0		0	0	0	0		2
591219	Klebsiella	granulomatis		Klebsiella	0	0	0	0	0	0	0	0	0	0	0	0		0	0	0	0	0			0	0	0	0	2	0	0	0	0	0			0	0	0		0	0	0	0		2
606191	Pseudomonas	flavescens		Pseudomonas	0	0	0	0	0	0	0	0	0	0	0	0		0	2	0	0	0			0	0	0	0	0	0	0	0	0	0			0	0	0		0	0	0	0		2
608821	Acinetobacter	sp.		Acinetobacter	0	0	0	0	0	0	0	0	0	0	0	0		0	0	0	0	0			0	0	0	0	0	0	0	0	0	0			0	0	0		0	2	0	0		2
613181	Salmonella	enterica	enterica	Salmonella	0	0	0	0	0	0	0	0	0	0	0	0		0	0	0	0	0			0	0	0	0	2	0	0	0	0	0			0	0	0		0	0	0	0		2
613280	Anoxynatronum	sibiricum		Anoxynatronum	0	0	0	0	0	2	0	0	0	0	0	0		0	0	0	0	0			0	0	0	0	0	0	0	0	0	0			0	0	0		0	0	0	0		2
615767	Acinetobacter	sp.		Acinetobacter	0	0	0	0	0	0	0	0	0	0	0	0		0	0	0	0	0			0	0	0	0	0	0	0	0	0	0			0	0	0		0	2	0	0		2
638573	Acetobacter	cibinongensis		Acetobacter	0	0	0	0	0	0	0	0	0	0	0	0		0	0	0	0	0			0	0	0	0	0	0	0	0	0	0			0	0	0		2	0	0	0		2
644254	Acinetobacter	johnsonii		Acinetobacter	0	0	0	0	0	0	0	0	0	0	0	0		0	0	2	0	0			0	0	0	0	0	0	0	0	0	0			0	0	0		0	0	0	0		2
650673	Klebsiella	pneumoniae	pneumoniae	Klebsiella	0	0	0	0	0	0	0	0	0	0	0	0		0	0	0	0	0			0	0	0	0	0	0	2	0	0	0			0	0	0		0	0	0	0		2
650712	Acinetobacter	calcoaceticus		Acinetobacter	0	0	0	0	0	0	0	0	0	0	0	0		0	0	2	0	0			0	0	0	0	0	0	0	0	0	0			0	0	0		0	0	0	0		2
664383	Comamonas	kerstersii		Comamonas	0	0	0	0	0	0	0	0	0	0	0	0		0	0	0	0	0			0	0	0	0	0	0	0	0	0	0			0	2	0		0	0	0	0		2
664996	Pseudomonas	flavescens		Pseudomonas	0	0	0	0	0	0	0	0	0	0	0	0		0	2	0	0	0			0	0	0	0	0	0	0	0	0	0			0	0	0		0	0	0	0		2
671110	Acinetobacter	johnsonii		Acinetobacter	0	0	0	0	0	0	0	0	0	0	0	0		0	2	0	0	0			0	0	0	0	0	0	0	0	0	0			0	0	0		0	0	0	0		2
681138	Pseudomonas	entomophila		Pseudomonas	0	0	0	0	0	0	0	0	0	0	0	0		0	0	2	0	0			0	0	0	0	0	0	0	0	0	0			0	0	0		0	0	0	0		2
684420	Acinetobacter	calcoaceticus		Acinetobacter	0	0	0	0	0	0	0	0	0	0	0	0		0	0	2	0	0			0	0	0	0	0	0	0	0	0	0			0	0	0		0	0	0	0		2
687142	Enterobacter	kobei		Enterobacter	0	0	0	0	0	0	0	0	0	0	0	0		0	0	0	0	2			0	0	0	0	0	0	0	0	0	0			0	0	0		0	0	0	0		2
687707	Ralstonia	metallidurans		Ralstonia	2	0	0	0	0	0	0	0	0	0	0	0		0	0	0	0	0			0	0	0	0	0	0	0	0	0	0			0	0	0		0	0	0	0		2
692961	Chlorogloeopsis	fritschii	6912	Chlorogloeopsis	0	0	0	0	0	2	0	0	0	0	0	0		0	0	0	0	0			0	0	0	0	0	0	0	0	0	0			0	0	0		0	0	0	0		2
693877	Clostridium	stercorarium	leptospartum	Clostridium	0	0	0	0	0	2	0	0	0	0	0	0		0	0	0	0	0			0	0	0	0	0	0	0	0	0	0			0	0	0		0	0	0	0		2
694597	Acinetobacter	johnsonii		Acinetobacter	0	0	0	2	0	0	0	0	0	0	0	0		0	0	0	0	0			0	0	0	0	0	0	0	0	0	0			0	0	0		0	0	0	0		2
697648	Acinetobacter	sp.		Acinetobacter	0	0	0	0	0	0	0	0	0	0	0	0		0	0	0	0	0			0	0	0	0	0	0	0	0	0	0			0	0	0		0	2	0	0		2
704553	Kluyvera	cryocrescens		Kluyvera	0	0	0	0	0	0	0	0	0	0	0	0		0	0	0	0	0			0	0	0	0	2	0	0	0	0	0			0	0	0		0	0	0	0		2
706425	Klebsiella	granulomatis		Klebsiella	0	0	0	0	0	0	0	0	0	0	0	0		0	0	0	0	0			0	0	0	0	2	0	0	0	0	0			0	0	0		0	0	0	0		2
706820	Clostridium	cellobioparum		Clostridium	0	0	0	0	0	2	0	0	0	0	0	0		0	0	0	0	0			0	0	0	0	0	0	0	0	0	0			0	0	0		0	0	0	0		2
710381	Pseudomonas	entomophila		Pseudomonas	0	0	0	0	0	0	0	0	0	0	0	0		0	0	2	0	0			0	0	0	0	0	0	0	0	0	0			0	0	0		0	0	0	0		2
714383	Citrobacter	koseri		Citrobacter	0	0	0	0	0	0	0	0	0	0	0	0		0	0	0	2	0			0	0	0	0	0	0	0	0	0	0			0	0	0		0	0	0	0		2
715174	Garciella	nitratireducens		Garciella	0	0	0	0	0	2	0	0	0	0	0	0		0	0	0	0	0			0	0	0	0	0	0	0	0	0	0			0	0	0		0	0	0	0		2
735303	Algoriphagus	halophilus		Algoriphagus	0	0	0	0	0	2	0	0	0	0	0	0		0	0	0	0	0			0	0	0	0	0	0	0	0	0	0			0	0	0		0	0	0	0		2
736338	Proteiniphilum	acetatigenes		Proteiniphilum	0	0	0	0	0	2	0	0	0	0	0	0		0	0	0	0	0			0	0	0	0	0	0	0	0	0	0			0	0	0		0	0	0	0		2
741945	Pirellula	staleyi		Pirellula	0	0	0	0	0	2	0	0	0	0	0	0		0	0	0	0	0			0	0	0	0	0	0	0	0	0	0			0	0	0		0	0	0	0		2
745369	Acinetobacter	johnsonii		Acinetobacter	0	0	0	0	0	0	0	0	0	0	0	0		0	2	0	0	0			0	0	0	0	0	0	0	0	0	0			0	0	0		0	0	0	0		2
745536	Clostridium	josui		Clostridium	0	0	0	0	0	0	0	2	0	0	0	0		0	0	0	0	0			0	0	0	0	0	0	0	0	0	0			0	0	0		0	0	0	0		2
753315	Escherichia	vulneris		Escherichia	0	0	0	0	0	0	0	0	0	0	0	0		0	0	0	0	2			0	0	0	0	0	0	0	0	0	0			0	0	0		0	0	0	0		2
753393	Bacteroides	nordii		Bacteroides	0	0	0	0	0	2	0	0	0	0	0	0		0	0	0	0	0			0	0	0	0	0	0	0	0	0	0			0	0	0		0	0	0	0		2
770509	Flavobacterium	succinicans		Flavobacterium	0	0	0	0	0	2	0	0	0	0	0	0		0	0	0	0	0			0	0	0	0	0	0	0	0	0	0			0	0	0		0	0	0	0		2
771840	Enterobacter	hormaechei		Enterobacter	0	0	0	0	2	0	0	0	0	0	0	0		0	0	0	0	0			0	0	0	0	0	0	0	0	0	0			0	0	0		0	0	0	0		2
779376	Acinetobacter	johnsonii		Acinetobacter	0	0	0	0	0	0	0	0	0	0	0	0		0	0	2	0	0			0	0	0	0	0	0	0	0	0	0			0	0	0		0	0	0	0		2
780305	Acinetobacter	schindleri		Acinetobacter	0	0	0	0	0	0	0	0	0	0	0	0		0	0	2	0	0			0	0	0	0	0	0	0	0	0	0			0	0	0		0	0	0	0		2
782455	Lactobacillus	plantarum		Lactobacillus	0	0	0	0	0	0	0	0	0	0	0	0		0	0	0	0	0			0	0	0	0	0	0	2	0	0	0			0	0	0		0	0	0	0		2
788269	Pseudomonas	entomophila		Pseudomonas	0	0	0	0	0	0	0	0	0	0	0	0		0	2	0	0	0			0	0	0	0	0	0	0	0	0	0			0	0	0		0	0	0	0		2
789812	Enterobacter	hormaechei		Enterobacter	0	0	0	0	0	0	0	0	0	0	0	0		0	0	0	0	2			0	0	0	0	0	0	0	0	0	0			0	0	0		0	0	0	0		2
795968	Thermanaeromonas	toyohensis		Thermanaeromonas	0	0	0	0	0	2	0	0	0	0	0	0		0	0	0	0	0			0	0	0	0	0	0	0	0	0	0			0	0	0		0	0	0	0		2
801003	Tetrasphaera	australiensis		Tetrasphaera	0	0	0	0	0	2	0	0	0	0	0	0		0	0	0	0	0			0	0	0	0	0	0	0	0	0	0			0	0	0		0	0	0	0		2
809213	Citrobacter	freundii		Citrobacter	0	0	0	0	0	0	0	0	0	0	0	0		0	0	0	2	0			0	0	0	0	0	0	0	0	0	0			0	0	0		0	0	0	0		2
812401	Bacillus	massiliensis		Bacillus	0	0	0	0	0	0	0	0	0	0	0	0		2	0	0	0	0			0	0	0	0	0	0	0	0	0	0			0	0	0		0	0	0	0		2
812569	Klebsiella	pneumoniae	pneumoniae	Klebsiella	0	0	0	0	0	0	0	0	0	0	0	2		0	0	0	0	0			0	0	0	0	0	0	0	0	0	0			0	0	0		0	0	0	0		2
812915	Caulobacter	leidyia		Caulobacter	0	0	0	0	0	0	0	0	0	0	0	0		0	0	0	0	0			0	0	0	0	0	0	0	0	0	0			0	0	0		2	0	0	0		2
813598	Klebsiella	pneumoniae	pneumoniae	Klebsiella	0	0	0	0	0	0	0	0	0	0	0	0		0	0	0	0	0			0	0	0	0	0	0	2	0	0	0			0	0	0		0	0	0	0		2
815693	Enterobacter	cloacae	cloacae	Enterobacter	0	0	0	0	0	0	0	0	0	0	0	0		0	0	0	0	0			0	0	0	0	2	0	0	0	0	0			0	0	0		0	0	0	0		2
815832	Opitutaceae	bacterium		Opitutaceae	0	0	0	0	0	2	0	0	0	0	0	0		0	0	0	0	0			0	0	0	0	0	0	0	0	0	0			0	0	0		0	0	0	0		2
816743	Enterobacter	asburiae		Enterobacter	0	0	0	0	0	0	0	0	0	0	0	0		0	0	0	0	0			0	0	0	0	2	0	0	0	0	0			0	0	0		0	0	0	0		2
817692	Leucobacter	aridicollis		Leucobacter	0	0	0	0	0	2	0	0	0	0	0	0		0	0	0	0	0			0	0	0	0	0	0	0	0	0	0			0	0	0		0	0	0	0		2
820111	Pseudomonas	chlororaphis	aureofaciens	Pseudomonas	0	0	0	0	0	0	0	0	0	0	0	0		0	0	2	0	0			0	0	0	0	0	0	0	0	0	0			0	0	0		0	0	0	0		2
820898	Enterobacter	kobei		Enterobacter	0	0	0	0	0	0	0	0	0	0	0	0		0	0	0	2	0			0	0	0	0	0	0	0	0	0	0			0	0	0		0	0	0	0		2
821830	Citrobacter	farmeri		Citrobacter	0	0	0	0	0	0	0	0	0	0	0	0		0	0	0	2	0			0	0	0	0	0	0	0	0	0	0			0	0	0		0	0	0	0		2
823780	Enterobacter	hormaechei		Enterobacter	0	0	0	0	2	0	0	0	0	0	0	0		0	0	0	0	0			0	0	0	0	0	0	0	0	0	0			0	0	0		0	0	0	0		2
824471	Acinetobacter	calcoaceticus		Acinetobacter	0	0	0	0	0	0	0	0	0	0	0	0		0	2	0	0	0			0	0	0	0	0	0	0	0	0	0			0	0	0		0	0	0	0		2
825107	Lactococcus	lactis	cremoris	Lactococcus	0	0	0	0	2	0	0	0	0	0	0	0		0	0	0	0	0			0	0	0	0	0	0	0	0	0	0			0	0	0		0	0	0	0		2
828429	Ferribacterium	limneticum		Ferribacterium	0	0	0	0	0	0	0	0	0	0	0	0		2	0	0	0	0			0	0	0	0	0	0	0	0	0	0			0	0	0		0	0	0	0		2
829143	Clostridium	ganghwense		Clostridium	0	0	0	0	0	0	0	0	2	0	0	0		0	0	0	0	0			0	0	0	0	0	0	0	0	0	0			0	0	0		0	0	0	0		2
829333	Citrobacter	freundii		Citrobacter	0	0	0	0	0	0	0	0	0	0	0	0		0	0	0	0	0			0	0	0	0	2	0	0	0	0	0			0	0	0		0	0	0	0		2
831711	Leifsonia	xyli	xyli	Leifsonia	0	2	0	0	0	0	0	0	0	0	0	0		0	0	0	0	0			0	0	0	0	0	0	0	0	0	0			0	0	0		0	0	0	0		2
833544	Burkholderia	tropica		Burkholderia	0	0	0	0	0	2	0	0	0	0	0	0		0	0	0	0	0			0	0	0	0	0	0	0	0	0	0			0	0	0		0	0	0	0		2
835847	Enterobacter	asburiae		Enterobacter	0	0	0	0	0	0	0	0	0	0	0	0		0	0	0	2	0			0	0	0	0	0	0	0	0	0	0			0	0	0		0	0	0	0		2
839001	Candidatus	Pelagibacter	HTCC1062.revcomp	Candidatus	0	0	0	0	0	2	0	0	0	0	0	0		0	0	0	0	0			0	0	0	0	0	0	0	0	0	0			0	0	0		0	0	0	0		2
839660	Hallella	seregens		Hallella	0	0	0	0	0	0	0	0	0	0	0	0		0	0	0	0	0			0	0	0	0	0	0	0	0	0	0			0	0	0		2	0	0	0		2
841106	Clostridium	asparagiforme	15981.revcomp	Clostridium	0	0	0	0	0	0	2	0	0	0	0	0		0	0	0	0	0			0	0	0	0	0	0	0	0	0	0			0	0	0		0	0	0	0		2
842540	Brooklawnia	cerclae		Brooklawnia	0	0	0	0	0	2	0	0	0	0	0	0		0	0	0	0	0			0	0	0	0	0	0	0	0	0	0			0	0	0		0	0	0	0		2
846500	Escherichia	vulneris		Escherichia	0	0	0	2	0	0	0	0	0	0	0	0		0	0	0	0	0			0	0	0	0	0	0	0	0	0	0			0	0	0		0	0	0	0		2
849649	Alistipes	shahii		Alistipes	0	0	0	0	0	0	0	0	0	0	0	0		0	0	0	0	0			0	0	0	0	0	0	2	0	0	0			0	0	0		0	0	0	0		2
851509	Bacteroides	vulgatus	8482.revcomp	Bacteroides	0	0	0	0	0	2	0	0	0	0	0	0		0	0	0	0	0			0	0	0	0	0	0	0	0	0	0			0	0	0		0	0	0	0		2
851920	Eggerthella	lenta		Eggerthella	0	0	0	2	0	0	0	0	0	0	0	0		0	0	0	0	0			0	0	0	0	0	0	0	0	0	0			0	0	0		0	0	0	0		2
854254	Acinetobacter	johnsonii		Acinetobacter	0	0	0	0	0	0	0	0	0	0	0	0		0	2	0	0	0			0	0	0	0	0	0	0	0	0	0			0	0	0		0	0	0	0		2
857159	Klebsiella	pneumoniae	pneumoniae	Klebsiella	0	0	0	0	0	0	0	0	0	0	0	0		0	0	0	0	0			0	0	0	0	2	0	0	0	0	0			0	0	0		0	0	0	0		2
857263	Parabacteroides	sp.		Parabacteroides	0	0	0	0	0	2	0	0	0	0	0	0		0	0	0	0	0			0	0	0	0	0	0	0	0	0	0			0	0	0		0	0	0	0		2
858691	Acinetobacter	lwoffii		Acinetobacter	0	0	0	0	0	0	0	0	0	0	0	0		0	2	0	0	0			0	0	0	0	0	0	0	0	0	0			0	0	0		0	0	0	0		2
862753	Acinetobacter	johnsonii		Acinetobacter	0	0	0	0	0	0	0	0	0	0	0	0		0	0	2	0	0			0	0	0	0	0	0	0	0	0	0			0	0	0		0	0	0	0		2
863357	Enterobacter	asburiae		Enterobacter	0	0	0	0	0	0	0	0	0	0	0	0		0	0	0	0	0			0	0	0	0	2	0	0	0	0	0			0	0	0		0	0	0	0		2
864872	Klebsiella	granulomatis		Klebsiella	0	0	0	0	0	0	0	0	0	0	0	0		0	0	0	0	0			0	0	0	0	2	0	0	0	0	0			0	0	0		0	0	0	0		2
865662	Corynebacterium	halotolerans		Corynebacterium	0	0	0	0	0	0	0	0	0	0	0	0		0	0	0	0	0			0	0	0	0	0	0	0	0	0	0			0	0	0		0	2	0	0		2
865728	Pseudomonas	entomophila		Pseudomonas	0	0	0	0	0	0	0	0	0	0	0	0		0	0	2	0	0			0	0	0	0	0	0	0	0	0	0			0	0	0		0	0	0	0		2
870075	Lactococcus	lactis	cremoris	Lactococcus	0	0	0	0	0	0	0	0	0	0	0	0		0	0	0	0	0			0	0	0	0	0	0	2	0	0	0			0	0	0		0	0	0	0		2
870297	Pseudomonas	entomophila		Pseudomonas	0	0	0	0	0	0	0	0	0	0	0	0		0	0	2	0	0			0	0	0	0	0	0	0	0	0	0			0	0	0		0	0	0	0		2
870334	Lactococcus	lactis	cremoris	Lactococcus	0	0	0	0	0	0	0	0	0	0	0	0		0	0	0	0	0			0	0	0	0	0	0	2	0	0	0			0	0	0		0	0	0	0		2
870833	Empedobacter	brevis		Empedobacter	0	0	0	0	0	0	0	0	0	0	0	0		2	0	0	0	0			0	0	0	0	0	0	0	0	0	0			0	0	0		0	0	0	0		2
874740	Citrobacter	freundii		Citrobacter	0	0	0	0	0	0	0	0	0	0	0	0		0	0	0	0	0			0	0	0	0	0	0	0	0	0	2			0	0	0		0	0	0	0		2
877609	Enterobacter	hormaechei		Enterobacter	0	0	0	0	0	0	0	0	0	0	0	0		0	2	0	0	0			0	0	0	0	0	0	0	0	0	0			0	0	0		0	0	0	0		2
880100	Acinetobacter	johnsonii		Acinetobacter	0	0	0	0	0	0	0	0	0	0	0	0		0	0	0	2	0			0	0	0	0	0	0	0	0	0	0			0	0	0		0	0	0	0		2
882657	Acinetobacter	sp.	RUH2624.revcomp	Acinetobacter	0	0	0	0	0	0	0	0	0	0	0	0		0	0	0	0	0			0	0	0	0	0	0	0	0	0	0			0	0	0		0	2	0	0		2
895559	Acinetobacter	lwoffii		Acinetobacter	0	0	0	0	0	0	0	0	0	0	0	0		0	2	0	0	0			0	0	0	0	0	0	0	0	0	0			0	0	0		0	0	0	0		2
900071	Kluyvera	cryocrescens		Kluyvera	0	0	0	0	0	0	0	0	0	0	0	0		0	0	0	0	0			0	0	0	0	2	0	0	0	0	0			0	0	0		0	0	0	0		2
900829	Acinetobacter	johnsonii		Acinetobacter	0	0	0	0	0	0	0	0	0	0	0	0		0	0	2	0	0			0	0	0	0	0	0	0	0	0	0			0	0	0		0	0	0	0		2
902933	Staphylococcus	aureus	aureus	Staphylococcus	0	0	0	0	0	0	0	0	0	0	0	0		0	0	0	0	0			0	0	0	0	0	0	0	0	0	0			0	0	0		0	2	0	0		2
904277	Acinetobacter	sp.		Acinetobacter	0	0	0	0	0	0	0	0	0	0	0	0		0	0	0	0	0			0	0	0	0	0	0	0	0	0	0			0	0	0		0	2	0	0		2
904702	Lactococcus	lactis	cremoris	Lactococcus	0	0	0	0	0	0	0	0	0	0	0	0		0	0	0	0	0			0	0	0	0	0	0	2	0	0	0			0	0	0		0	0	0	0		2
904768	Acinetobacter	johnsonii		Acinetobacter	0	0	0	0	0	0	0	0	0	0	0	0		0	2	0	0	0			0	0	0	0	0	0	0	0	0	0			0	0	0		0	0	0	0		2
905377	Acinetobacter	sp.		Acinetobacter	0	0	0	0	0	0	0	0	0	0	0	0		0	0	0	0	0			0	0	0	0	0	0	0	0	0	0			0	0	0		0	2	0	0		2
905390	Acinetobacter	johnsonii		Acinetobacter	0	0	0	0	0	0	0	0	0	0	0	0		0	0	2	0	0			0	0	0	0	0	0	0	0	0	0			0	0	0		0	0	0	0		2
911907	Pseudomonas	flavescens		Pseudomonas	0	0	0	0	0	0	0	0	0	2	0	0		0	0	0	0	0			0	0	0	0	0	0	0	0	0	0			0	0	0		0	0	0	0		2
913147	Streptococcus	thermophilus	18311.revcomp	Streptococcus	0	0	0	0	0	0	0	0	0	0	0	0		0	0	0	0	0			0	0	0	0	0	0	0	0	0	0			0	0	0		0	2	0	0		2
914369	Rubrivivax	gelatinosus		Rubrivivax	2	0	0	0	0	0	0	0	0	0	0	0		0	0	0	0	0			0	0	0	0	0	0	0	0	0	0			0	0	0		0	0	0	0		2
914387	Citrobacter	freundii		Citrobacter	0	0	0	0	0	0	0	0	0	0	0	0		0	0	0	0	0			0	0	0	0	0	0	0	0	0	2			0	0	0		0	0	0	0		2
916143	Phascolarctobacterium	faecium		Phascolarctobacterium	0	0	0	0	0	0	0	0	0	0	0	0		0	0	0	0	0			0	0	0	0	0	0	0	0	0	0			0	0	0		2	0	0	0		2
916611	Klebsiella	pneumoniae	pneumoniae	Klebsiella	0	0	0	0	0	0	0	0	0	0	0	0		0	0	0	0	0			0	0	0	0	2	0	0	0	0	0			0	0	0		0	0	0	0		2
916838	Streptococcus	thermophilus	18311.revcomp	Streptococcus	0	0	0	0	0	0	0	0	0	0	0	0		0	0	0	0	0			0	0	0	0	0	0	0	0	0	0			0	0	0		2	0	0	0		2
918080	Acinetobacter	baumannii		Acinetobacter	0	0	0	0	0	0	0	0	0	0	0	0		0	0	2	0	0			0	0	0	0	0	0	0	0	0	0			0	0	0		0	0	0	0		2
921752	Acinetobacter	sp.		Acinetobacter	0	0	0	0	0	0	0	0	0	0	0	0		0	0	0	0	0			0	0	0	0	0	0	0	0	0	0			0	0	0		0	2	0	0		2
925230	Enterobacter	asburiae		Enterobacter	0	0	0	0	0	0	0	0	0	0	0	0		0	0	0	0	0			0	0	0	0	2	0	0	0	0	0			0	0	0		0	0	0	0		2
925948	Acinetobacter	lwoffii		Acinetobacter	0	0	0	0	0	0	0	0	0	0	0	0		0	2	0	0	0			0	0	0	0	0	0	0	0	0	0			0	0	0		0	0	0	0		2
930178	Streptococcus	thermophilus	18311.revcomp	Streptococcus	0	0	0	0	0	0	0	0	0	0	0	0		0	0	0	0	0			0	0	0	0	0	0	0	0	0	0			0	0	0		0	2	0	0		2
931497	Streptococcus	thermophilus	18311.revcomp	Streptococcus	0	0	0	0	0	0	0	0	0	0	0	0		0	0	0	0	0			0	0	0	0	0	0	0	0	0	0			0	0	0		2	0	0	0		2
932850	Klebsiella	granulomatis		Klebsiella	0	0	0	0	0	0	0	0	0	0	0	0		0	0	0	0	0			0	0	0	0	2	0	0	0	0	0			0	0	0		0	0	0	0		2
933812	Acinetobacter	johnsonii		Acinetobacter	0	0	0	2	0	0	0	0	0	0	0	0		0	0	0	0	0			0	0	0	0	0	0	0	0	0	0			0	0	0		0	0	0	0		2
935860	Acinetobacter	calcoaceticus		Acinetobacter	0	0	0	0	0	0	0	0	0	0	0	0		0	0	2	0	0			0	0	0	0	0	0	0	0	0	0			0	0	0		0	0	0	0		2
942082	Streptococcus	thermophilus	18311.revcomp	Streptococcus	0	0	0	0	0	0	0	0	0	0	0	0		0	0	0	0	0			0	0	0	0	0	0	0	0	0	0			0	0	0		0	2	0	0		2
946321	Paenibacillus	wynnii		Paenibacillus	0	0	0	0	0	0	0	0	0	0	0	0		0	2	0	0	0			0	0	0	0	0	0	0	0	0	0			0	0	0		0	0	0	0		2
946938	Acinetobacter	johnsonii		Acinetobacter	0	0	0	0	0	0	0	0	0	0	0	0		0	2	0	0	0			0	0	0	0	0	0	0	0	0	0			0	0	0		0	0	0	0		2
951214	Saccharopolyspora	gregorii		Saccharopolyspora	0	0	0	0	0	0	0	0	0	0	0	0		0	0	0	0	0			0	0	0	0	0	0	0	0	0	0			0	0	0		2	0	0	0		2
952452	Pseudomonas	entomophila		Pseudomonas	0	0	0	0	0	0	0	0	0	0	0	0		0	2	0	0	0			0	0	0	0	0	0	0	0	0	0			0	0	0		0	0	0	0		2
955626	Klebsiella	pneumoniae	pneumoniae	Klebsiella	0	0	0	0	0	0	0	0	0	0	0	0		0	0	0	0	0			0	0	0	0	2	0	0	0	0	0			0	0	0		0	0	0	0		2
956894	Klebsiella	pneumoniae	pneumoniae	Klebsiella	0	0	0	0	0	0	0	0	0	0	0	0		0	0	0	0	0			0	0	0	0	0	0	2	0	0	0			0	0	0		0	0	0	0		2
960487	Pseudomonas	entomophila		Pseudomonas	0	0	0	0	0	0	0	0	0	0	0	0		0	2	0	0	0			0	0	0	0	0	0	0	0	0	0			0	0	0		0	0	0	0		2
962937	Sphingobacterium	thalpophilum		Sphingobacterium	0	0	0	0	0	0	0	0	0	0	0	0		0	0	2	0	0			0	0	0	0	0	0	0	0	0	0			0	0	0		0	0	0	0		2
966332	Acinetobacter	lwoffii		Acinetobacter	0	0	0	0	0	0	0	0	0	0	0	0		0	2	0	0	0			0	0	0	0	0	0	0	0	0	0			0	0	0		0	0	0	0		2
968471	Deinococcus	ficus		Deinococcus	2	0	0	0	0	0	0	0	0	0	0	0		0	0	0	0	0			0	0	0	0	0	0	0	0	0	0			0	0	0		0	0	0	0		2
970027	Citrobacter	freundii		Citrobacter	0	0	0	0	0	0	0	0	0	0	0	0		0	0	0	0	0			0	0	0	0	0	0	2	0	0	0			0	0	0		0	0	0	0		2
971814	Propioniferax	innocua		Propioniferax	0	0	0	0	0	2	0	0	0	0	0	0		0	0	0	0	0			0	0	0	0	0	0	0	0	0	0			0	0	0		0	0	0	0		2
972349	Achromobacter	insolitus		Achromobacter	0	0	0	0	0	0	0	0	0	0	0	0		0	0	2	0	0			0	0	0	0	0	0	0	0	0	0			0	0	0		0	0	0	0		2
973007	Kurthia	sibirica		Kurthia	0	0	0	0	0	0	0	0	0	0	0	0		2	0	0	0	0			0	0	0	0	0	0	0	0	0	0			0	0	0		0	0	0	0		2
979152	Acinetobacter	johnsonii		Acinetobacter	0	0	0	2	0	0	0	0	0	0	0	0		0	0	0	0	0			0	0	0	0	0	0	0	0	0	0			0	0	0		0	0	0	0		2
980892	Pseudomonas	flavescens		Pseudomonas	0	0	0	0	0	0	0	0	0	0	0	0		0	2	0	0	0			0	0	0	0	0	0	0	0	0	0			0	0	0		0	0	0	0		2
981451	Acinetobacter	johnsonii		Acinetobacter	0	0	0	0	0	0	0	0	0	0	0	0		0	2	0	0	0			0	0	0	0	0	0	0	0	0	0			0	0	0		0	0	0	0		2
982687	Bacillus	weihenstephanensis		Bacillus	0	0	0	0	0	0	0	0	0	0	0	0		0	0	0	0	0			0	0	0	0	2	0	0	0	0	0			0	0	0		0	0	0	0		2
983798	Pseudomonas	entomophila		Pseudomonas	0	0	0	0	0	0	0	0	0	0	0	0		0	2	0	0	0			0	0	0	0	0	0	0	0	0	0			0	0	0		0	0	0	0		2
985518	Lysinibacillus	sphaericus		Lysinibacillus	0	0	0	0	0	0	0	0	0	0	0	0		0	2	0	0	0			0	0	0	0	0	0	0	0	0	0			0	0	0		0	0	0	0		2
986383	Acinetobacter	johnsonii		Acinetobacter	0	0	0	0	0	0	0	0	0	0	0	0		0	0	2	0	0			0	0	0	0	0	0	0	0	0	0			0	0	0		0	0	0	0		2
989140	Acinetobacter	junii		Acinetobacter	0	0	0	0	0	0	0	0	0	0	0	0		0	0	2	0	0			0	0	0	0	0	0	0	0	0	0			0	0	0		0	0	0	0		2
990700	Pseudomonas	flavescens		Pseudomonas	0	0	0	0	0	0	0	0	0	0	0	0		0	0	2	0	0			0	0	0	0	0	0	0	0	0	0			0	0	0		0	0	0	0		2
992110	Pantoea	ananatis		Pantoea	0	0	0	0	0	0	0	0	0	0	0	0		0	0	0	0	0			0	0	0	0	2	0	0	0	0	0			0	0	0		0	0	0	0		2
993147	Streptococcus	thermophilus	18311.revcomp	Streptococcus	0	0	0	0	0	0	0	0	0	0	0	0		0	0	0	0	0			0	0	0	0	0	0	0	0	0	0			0	0	0		0	2	0	0		2
993185	Acinetobacter	sp.		Acinetobacter	0	0	0	0	0	0	0	0	0	0	0	0		0	0	0	0	0			0	0	0	0	0	0	0	0	0	0			0	0	0		0	2	0	0		2
995383	Streptococcus	thermophilus	18311.revcomp	Streptococcus	0	0	0	0	0	0	0	0	0	0	0	0		0	0	0	0	0			0	0	0	0	0	0	0	0	0	0			0	0	0		2	0	0	0		2
995951	Leuconostoc	mesenteroides	mesenteroides	Leuconostoc	0	0	0	0	0	0	0	0	0	0	0	0		0	0	0	0	0			0	0	0	0	0	0	0	0	0	0			0	0	0		0	0	0	2		2
997048	Pseudomonas	flavescens		Pseudomonas	0	0	0	0	0	0	0	0	0	0	0	0		0	2	0	0	0			0	0	0	0	0	0	0	0	0	0			0	0	0		0	0	0	0		2
997116	Streptococcus	thermophilus	18311.revcomp	Streptococcus	0	0	0	0	0	0	0	0	0	0	0	0		0	0	0	0	0			0	0	0	0	0	0	0	0	0	0			0	0	0		0	2	0	0		2
999110	Pseudoxanthomonas	japonensis		Pseudoxanthomonas	0	0	0	0	0	2	0	0	0	0	0	0		0	0	0	0	0			0	0	0	0	0	0	0	0	0	0			0	0	0		0	0	0	0		2
999855	Acinetobacter	lwoffii		Acinetobacter	0	0	0	0	0	0	0	0	0	0	0	0		2	0	0	0	0			0	0	0	0	0	0	0	0	0	0			0	0	0		0	0	0	0		2
1001129	Coxiella	burnetii	331.revcomp	Coxiella	0	0	0	0	2	0	0	0	0	0	0	0		0	0	0	0	0			0	0	0	0	0	0	0	0	0	0			0	0	0		0	0	0	0		2
1002180	Enterobacter	asburiae		Enterobacter	0	0	0	0	0	0	0	0	0	0	0	0		0	0	0	0	0			0	0	0	0	2	0	0	0	0	0			0	0	0		0	0	0	0		2
1003541	Devosia	neptuniae		Devosia	0	0	0	0	0	0	0	0	0	0	0	0		2	0	0	0	0			0	0	0	0	0	0	0	0	0	0			0	0	0		0	0	0	0		2
1003543	Bacillus	massiliensis		Bacillus	0	0	0	0	0	0	0	0	0	0	0	0		2	0	0	0	0			0	0	0	0	0	0	0	0	0	0			0	0	0		0	0	0	0		2
1004653	Acinetobacter	johnsonii		Acinetobacter	0	0	0	0	0	0	0	0	0	0	0	0		0	2	0	0	0			0	0	0	0	0	0	0	0	0	0			0	0	0		0	0	0	0		2
1009938	Streptococcus	thermophilus	18311.revcomp	Streptococcus	0	0	0	0	0	0	0	0	0	0	0	0		0	0	0	0	0			0	0	0	0	0	0	0	0	0	0			0	0	0		0	2	0	0		2
1010721	Chryseobacterium	taiwanense		Chryseobacterium	0	0	0	0	0	0	0	0	0	0	0	0		0	0	2	0	0			0	0	0	0	0	0	0	0	0	0			0	0	0		0	0	0	0		2
1012842	Acinetobacter	calcoaceticus		Acinetobacter	0	0	0	0	0	0	0	0	0	0	0	0		0	0	2	0	0			0	0	0	0	0	0	0	0	0	0			0	0	0		0	0	0	0		2
1013129	Acinetobacter	johnsonii		Acinetobacter	0	0	0	0	0	0	0	0	0	0	0	0		0	0	2	0	0			0	0	0	0	0	0	0	0	0	0			0	0	0		0	0	0	0		2
1014670	Pseudomonas	entomophila		Pseudomonas	0	0	0	0	0	0	0	0	0	0	0	0		0	0	2	0	0			0	0	0	0	0	0	0	0	0	0			0	0	0		0	0	0	0		2
1017432	Acinetobacter	johnsonii		Acinetobacter	0	0	0	0	0	0	0	0	0	0	0	0		0	2	0	0	0			0	0	0	0	0	0	0	0	0	0			0	0	0		0	0	0	0		2
1017720	Acinetobacter	calcoaceticus		Acinetobacter	0	0	0	0	0	0	0	0	0	0	0	0		0	0	2	0	0			0	0	0	0	0	0	0	0	0	0			0	0	0		0	0	0	0		2
1018373	Comamonas	testosteroni		Comamonas	0	0	0	0	0	0	0	0	0	0	0	0		2	0	0	0	0			0	0	0	0	0	0	0	0	0	0			0	0	0		0	0	0	0		2
1018914	Acinetobacter	lwoffii		Acinetobacter	0	0	0	0	0	0	0	0	0	0	0	0		0	0	2	0	0			0	0	0	0	0	0	0	0	0	0			0	0	0		0	0	0	0		2
1022951	Comamonas	testosteroni		Comamonas	0	0	0	0	0	0	0	0	0	0	0	0		0	2	0	0	0			0	0	0	0	0	0	0	0	0	0			0	0	0		0	0	0	0		2
1023028	Akkermansia	muciniphila	BAA-835.revcomp	Akkermansia	0	0	0	0	0	2	0	0	0	0	0	0		0	0	0	0	0			0	0	0	0	0	0	0	0	0	0			0	0	0		0	0	0	0		2
1023331	Enterobacter	asburiae		Enterobacter	0	0	0	0	0	0	0	0	0	0	0	0		0	0	0	0	0			0	0	0	0	2	0	0	0	0	0			0	0	0		0	0	0	0		2
1025815	Acinetobacter	calcoaceticus		Acinetobacter	0	0	0	0	0	0	0	0	0	0	0	0		0	0	2	0	0			0	0	0	0	0	0	0	0	0	0			0	0	0		0	0	0	0		2
1028032	Acinetobacter	johnsonii		Acinetobacter	0	0	0	0	0	0	0	0	0	0	0	0		0	2	0	0	0			0	0	0	0	0	0	0	0	0	0			0	0	0		0	0	0	0		2
1028482	Streptococcus	thermophilus	18311.revcomp	Streptococcus	0	0	0	0	0	0	0	0	0	0	0	0		0	0	0	0	0			0	0	0	0	0	0	0	0	0	0			0	0	0		2	0	0	0		2
1034964	Streptococcus	thermophilus	18311.revcomp	Streptococcus	0	0	0	0	0	0	0	0	0	0	0	0		0	0	0	0	0			0	0	0	0	0	0	0	0	0	0			0	0	0		0	2	0	0		2
1035684	Corynebacterium	testudinoris		Corynebacterium	0	0	0	0	0	0	0	0	0	0	0	0		0	0	0	0	0			0	0	0	0	0	0	0	0	0	0			0	0	0		2	0	0	0		2
1036234	Kluyvera	cryocrescens		Kluyvera	0	0	0	0	0	0	0	0	0	0	0	0		0	0	0	0	0			0	0	0	0	0	0	0	0	2	0			0	0	0		0	0	0	0		2
1037420	Streptococcus	thermophilus	18311.revcomp	Streptococcus	0	0	0	0	0	0	0	0	0	0	0	0		0	0	0	0	0			0	0	0	0	0	0	0	0	0	0			0	0	0		2	0	0	0		2
1037987	Klebsiella	pneumoniae	pneumoniae	Klebsiella	0	0	0	0	0	0	0	0	0	0	0	0		0	0	0	0	0			0	0	0	0	2	0	0	0	0	0			0	0	0		0	0	0	0		2
1038210	Aquabacterium	parvum		Aquabacterium	0	0	0	0	0	2	0	0	0	0	0	0		0	0	0	0	0			0	0	0	0	0	0	0	0	0	0			0	0	0		0	0	0	0		2
1040395	Clostridium	sp.	(T).revcomp	Clostridium	0	0	0	0	0	2	0	0	0	0	0	0		0	0	0	0	0			0	0	0	0	0	0	0	0	0	0			0	0	0		0	0	0	0		2
1041304	Streptococcus	thermophilus	18311.revcomp	Streptococcus	0	0	0	0	0	0	0	0	0	0	0	0		0	0	0	0	0			0	0	0	0	0	0	0	0	0	0			0	0	0		2	0	0	0		2
1041337	Streptococcus	thermophilus	18311.revcomp	Streptococcus	0	0	0	0	0	0	0	0	0	0	0	0		0	0	0	0	0			0	0	0	0	0	0	0	0	0	0			0	0	0		2	0	0	0		2
1041968	Pedobacter	piscium		Pedobacter	0	0	0	0	0	2	0	0	0	0	0	0		0	0	0	0	0			0	0	0	0	0	0	0	0	0	0			0	0	0		0	0	0	0		2
1043392	Bacillus	weihenstephanensis		Bacillus	0	0	0	0	0	0	0	0	0	0	0	0		0	0	0	0	0			0	0	0	0	2	0	0	0	0	0			0	0	0		0	0	0	0		2
1043935	Acinetobacter	johnsonii		Acinetobacter	0	0	0	0	0	0	0	0	0	0	0	0		0	0	2	0	0			0	0	0	0	0	0	0	0	0	0			0	0	0		0	0	0	0		2
1044401	Klebsiella	pneumoniae	pneumoniae	Klebsiella	0	0	0	2	0	0	0	0	0	0	0	0		0	0	0	0	0			0	0	0	0	0	0	0	0	0	0			0	0	0		0	0	0	0		2
1045035	Enterobacter	asburiae		Enterobacter	0	0	0	0	0	0	0	0	0	0	0	0		0	0	0	0	0			0	0	0	0	0	0	0	0	0	2			0	0	0		0	0	0	0		2
1045056	Raoultella	ornithinolytica		Raoultella	0	0	0	0	0	0	0	0	0	0	0	0		0	0	0	0	0			0	0	0	0	0	0	2	0	0	0			0	0	0		0	0	0	0		2
1045404	Acinetobacter	lwoffii		Acinetobacter	0	0	0	0	0	0	0	0	0	0	0	0		0	0	0	2	0			0	0	0	0	0	0	0	0	0	0			0	0	0		0	0	0	0		2
1047662	Caulobacter	leidyia		Caulobacter	0	0	0	0	0	0	0	0	0	0	0	0		0	0	0	0	0			0	0	0	0	0	0	0	0	0	0			0	0	0		2	0	0	0		2
1048825	Klebsiella	pneumoniae	pneumoniae	Klebsiella	0	0	0	0	0	0	0	0	0	0	0	0		0	0	0	0	0			0	0	0	0	0	0	2	0	0	0			0	0	0		0	0	0	0		2
1049816	Streptococcus	thermophilus	18311.revcomp	Streptococcus	0	0	0	0	0	0	0	0	0	0	0	0		0	0	0	0	0			0	0	0	0	0	0	0	0	0	0			0	0	0		0	2	0	0		2
1049893	Acinetobacter	johnsonii		Acinetobacter	0	0	0	0	0	0	0	0	0	0	0	0		0	0	0	2	0			0	0	0	0	0	0	0	0	0	0			0	0	0		0	0	0	0		2
1053109	Klebsiella	pneumoniae	pneumoniae	Klebsiella	0	0	0	0	0	0	0	0	0	0	0	0		0	0	0	0	0			0	0	0	0	2	0	0	0	0	0			0	0	0		0	0	0	0		2
1053349	Pseudomonas	entomophila		Pseudomonas	0	0	0	0	0	0	0	0	0	0	0	0		0	2	0	0	0			0	0	0	0	0	0	0	0	0	0			0	0	0		0	0	0	0		2
1053827	Acinetobacter	johnsonii		Acinetobacter	0	0	0	0	0	0	0	0	0	0	0	0		0	2	0	0	0			0	0	0	0	0	0	0	0	0	0			0	0	0		0	0	0	0		2
1054344	Streptococcus	thermophilus	18311.revcomp	Streptococcus	0	0	0	0	0	0	0	0	0	0	0	0		0	0	0	0	0			0	0	0	0	0	0	0	0	0	0			0	0	2		0	0	0	0		2
1055086	Streptococcus	thermophilus	18311.revcomp	Streptococcus	0	0	0	0	0	0	0	0	0	0	0	0		0	0	0	0	0			0	0	0	0	0	0	0	0	0	0			0	0	0		0	2	0	0		2
1055707	Acinetobacter	calcoaceticus		Acinetobacter	0	0	0	0	0	0	0	0	0	0	0	0		0	2	0	0	0			0	0	0	0	0	0	0	0	0	0			0	0	0		0	0	0	0		2
1056851	Acinetobacter	calcoaceticus		Acinetobacter	0	0	0	0	0	0	0	0	0	0	0	0		0	0	2	0	0			0	0	0	0	0	0	0	0	0	0			0	0	0		0	0	0	0		2
1057361	Klebsiella	pneumoniae	pneumoniae	Klebsiella	0	0	0	2	0	0	0	0	0	0	0	0		0	0	0	0	0			0	0	0	0	0	0	0	0	0	0			0	0	0		0	0	0	0		2
1058135	Sphingomonas	abaci		Sphingomonas	0	0	0	0	2	0	0	0	0	0	0	0		0	0	0	0	0			0	0	0	0	0	0	0	0	0	0			0	0	0		0	0	0	0		2
1058374	Comamonas	testosteroni		Comamonas	0	0	0	0	0	0	0	0	0	0	0	0		0	2	0	0	0			0	0	0	0	0	0	0	0	0	0			0	0	0		0	0	0	0		2
1058487	Acinetobacter	lwoffii		Acinetobacter	0	0	0	0	0	0	0	0	0	0	0	0		0	0	2	0	0			0	0	0	0	0	0	0	0	0	0			0	0	0		0	0	0	0		2
1059707	Acinetobacter	baumannii		Acinetobacter	0	0	0	0	0	0	0	0	0	0	0	0		0	2	0	0	0			0	0	0	0	0	0	0	0	0	0			0	0	0		0	0	0	0		2
1060049	Streptococcus	thermophilus	18311.revcomp	Streptococcus	0	0	0	0	0	0	0	0	0	0	0	0		0	0	0	0	0			0	0	0	0	0	0	0	0	0	0			0	0	0		0	2	0	0		2
1064244	Methylobacterium	adhaesivum		Methylobacterium	0	0	0	0	0	0	0	0	0	2	0	0		0	0	0	0	0			0	0	0	0	0	0	0	0	0	0			0	0	0		0	0	0	0		2
1072520	Acinetobacter	calcoaceticus		Acinetobacter	0	0	0	0	0	0	0	0	0	0	0	0		0	2	0	0	0			0	0	0	0	0	0	0	0	0	0			0	0	0		0	0	0	0		2
1072690	Pseudomonas	entomophila		Pseudomonas	0	0	0	0	0	0	0	0	0	0	0	0		0	0	2	0	0			0	0	0	0	0	0	0	0	0	0			0	0	0		0	0	0	0		2
1072961	Acinetobacter	sp.		Acinetobacter	0	0	0	0	0	0	0	0	0	0	0	0		0	0	0	0	0			0	0	0	0	0	0	0	0	0	0			0	0	0		0	2	0	0		2
1074409	Phyllobacterium	brassicacearum		Phyllobacterium	0	0	0	0	0	0	0	0	0	0	0	0		0	0	0	0	0			0	0	0	0	0	0	0	0	0	0			0	0	0		2	0	0	0		2
1074828	Acinetobacter	sp.		Acinetobacter	0	0	0	0	0	0	0	0	0	0	0	0		0	0	0	0	0			0	0	0	0	0	0	0	0	0	0			0	0	0		0	2	0	0		2
1074980	Cellvibrio	fibrivorans		Cellvibrio	0	0	0	0	0	2	0	0	0	0	0	0		0	0	0	0	0			0	0	0	0	0	0	0	0	0	0			0	0	0		0	0	0	0		2
1075623	Acinetobacter	lwoffii		Acinetobacter	0	0	0	0	0	0	0	0	0	0	0	0		0	2	0	0	0			0	0	0	0	0	0	0	0	0	0			0	0	0		0	0	0	0		2
1076255	Acinetobacter	sp.	RUH2624.revcomp	Acinetobacter	0	0	0	0	0	0	0	0	0	0	0	0		0	2	0	0	0			0	0	0	0	0	0	0	0	0	0			0	0	0		0	0	0	0		2
1076381	Pantoea	agglomerans		Pantoea	0	0	0	0	2	0	0	0	0	0	0	0		0	0	0	0	0			0	0	0	0	0	0	0	0	0	0			0	0	0		0	0	0	0		2
1078253	Acinetobacter	lwoffii		Acinetobacter	0	0	0	0	0	0	0	0	0	0	0	0		0	0	2	0	0			0	0	0	0	0	0	0	0	0	0			0	0	0		0	0	0	0		2
1079354	Kurthia	gibsonii		Kurthia	0	0	0	0	0	0	0	0	0	0	0	0		0	2	0	0	0			0	0	0	0	0	0	0	0	0	0			0	0	0		0	0	0	0		2
1079860	Acinetobacter	schindleri		Acinetobacter	0	0	0	0	0	0	0	0	0	0	0	0		0	0	2	0	0			0	0	0	0	0	0	0	0	0	0			0	0	0		0	0	0	0		2
1081293	Acinetobacter	schindleri		Acinetobacter	0	0	0	0	0	0	0	0	0	0	0	0		0	2	0	0	0			0	0	0	0	0	0	0	0	0	0			0	0	0		0	0	0	0		2
1083815	Acinetobacter	schindleri		Acinetobacter	0	0	0	0	0	0	0	0	0	0	0	0		0	0	2	0	0			0	0	0	0	0	0	0	0	0	0			0	0	0		0	0	0	0		2
1084049	Methylobacterium	organophilum		Methylobacterium	0	0	0	0	0	0	0	0	0	0	0	0		0	0	0	0	0			0	0	2	0	0	0	0	0	0	0			0	0	0		0	0	0	0		2
1085841	Pseudomonas	flavescens		Pseudomonas	0	0	0	0	0	0	0	0	0	0	0	0		0	0	2	0	0			0	0	0	0	0	0	0	0	0	0			0	0	0		0	0	0	0		2
1087503	Staphylococcus	aureus	aureus	Staphylococcus	0	0	0	2	0	0	0	0	0	0	0	0		0	0	0	0	0			0	0	0	0	0	0	0	0	0	0			0	0	0		0	0	0	0		2
1088022	Diaphorobacter	nitroreducens		Diaphorobacter	0	0	0	0	0	0	0	0	0	0	0	0		0	2	0	0	0			0	0	0	0	0	0	0	0	0	0			0	0	0		0	0	0	0		2
1089032	Kocuria	kristinae		Kocuria	0	0	0	0	0	0	0	0	0	0	0	0		0	2	0	0	0			0	0	0	0	0	0	0	0	0	0			0	0	0		0	0	0	0		2
1089230	Fusobacterium	nucleatum	animalis	Fusobacterium	0	0	0	0	0	2	0	0	0	0	0	0		0	0	0	0	0			0	0	0	0	0	0	0	0	0	0			0	0	0		0	0	0	0		2
1089344	Acinetobacter	junii		Acinetobacter	0	0	0	0	0	0	0	0	0	0	0	0		0	0	2	0	0			0	0	0	0	0	0	0	0	0	0			0	0	0		0	0	0	0		2
1091612	Blastococcus	aggregatus		Blastococcus	0	0	0	0	2	0	0	0	0	0	0	0		0	0	0	0	0			0	0	0	0	0	0	0	0	0	0			0	0	0		0	0	0	0		2
1092287	Staphylococcus	aureus	aureus	Staphylococcus	0	0	0	0	0	0	0	0	0	0	0	0		0	0	0	0	0			0	0	0	0	0	0	0	0	0	0			0	2	0		0	0	0	0		2
1092600	Streptococcus	thermophilus	18311.revcomp	Streptococcus	0	0	0	0	0	0	0	0	0	0	0	0		0	0	0	0	0			0	0	0	0	0	0	0	0	0	0			0	0	0		2	0	0	0		2
1093430	Pseudomonas	entomophila		Pseudomonas	0	0	0	0	0	0	0	0	0	0	0	0		0	0	2	0	0			0	0	0	0	0	0	0	0	0	0			0	0	0		0	0	0	0		2
1093505	Raoultella	ornithinolytica		Raoultella	0	0	0	0	0	0	0	0	0	0	0	0		0	0	0	0	0			0	0	0	0	0	0	2	0	0	0			0	0	0		0	0	0	0		2
1094264	Erwinia	tasmaniensis	99.revcomp	Erwinia	0	0	0	0	0	0	0	0	0	0	0	0		0	2	0	0	0			0	0	0	0	0	0	0	0	0	0			0	0	0		0	0	0	0		2
1094862	Enterobacter	hormaechei		Enterobacter	0	0	0	0	0	0	0	0	0	0	0	0		0	0	0	0	0			0	0	0	0	2	0	0	0	0	0			0	0	0		0	0	0	0		2
1095256	Bacillus	nealsonii		Bacillus	0	0	0	0	0	0	0	0	0	0	0	0		0	2	0	0	0			0	0	0	0	0	0	0	0	0	0			0	0	0		0	0	0	0		2
1096507	Xanthomonas	cynarae		Xanthomonas	0	0	0	0	0	0	0	0	0	0	0	0		2	0	0	0	0			0	0	0	0	0	0	0	0	0	0			0	0	0		0	0	0	0		2
1097622	Rheinheimera	perlucida		Rheinheimera	0	0	0	0	0	0	0	0	0	0	0	0		2	0	0	0	0			0	0	0	0	0	0	0	0	0	0			0	0	0		0	0	0	0		2
1098449	Hydrogenophilus	thermoluteolus		Hydrogenophilus	0	0	0	0	0	0	0	0	0	0	0	0		0	0	2	0	0			0	0	0	0	0	0	0	0	0	0			0	0	0		0	0	0	0		2
1099342	Bacillus	vireti		Bacillus	0	0	0	0	0	0	0	0	0	0	0	0		0	2	0	0	0			0	0	0	0	0	0	0	0	0	0			0	0	0		0	0	0	0		2
1099784	Hymenobacter	rigui		Hymenobacter	0	0	0	0	0	0	0	0	0	0	0	0		0	0	2	0	0			0	0	0	0	0	0	0	0	0	0			0	0	0		0	0	0	0		2
1099973	Agrococcus	jenensis		Agrococcus	0	0	0	0	2	0	0	0	0	0	0	0		0	0	0	0	0			0	0	0	0	0	0	0	0	0	0			0	0	0		0	0	0	0		2
1100776	Pseudomonas	entomophila		Pseudomonas	0	0	0	0	0	0	0	0	0	0	0	0		0	0	2	0	0			0	0	0	0	0	0	0	0	0	0			0	0	0		0	0	0	0		2
[truncated: 520 more rows]

## Sheet: Supplemental figure appendix C
#SampledID					21A	51A	71A	91A	121AL	525A	555A	575A	575AL	997A	1057AL	A4L	132B	142B	232B	232BL	160T11B	160B11B	162T11B	162B11B	164T11B	164B11B	164T11BL	164B11BL	X40l	X164Th	B8L	253C	363C	363CL	1128C	1188CL	C12L	464D	504D	504DL	149T10D	149B10D	149T10DL	149B10DL	X34l	X149Bh	D16L	636E	656E
Type				Container type	Calabash	Calabash	Calabash	Calabash	Calabash	Calabash	Calabash	Calabash	Calabash	Calabash	Calabash	Calabash	Bucket	Bucket	Bucket	Bucket	Bucket	Bucket	Bucket	Bucket	Bucket	Bucket	Bucket	Bucket	Calabash	Calabash	Bucket	Bucket	Bucket	Bucket	Bucket	Bucket	Bucket	Calabash	Calabash	Calabash	Calabash	Calabash	Calabash	Calabash	Calabash	Calabash	Calabash	Calabash	Calabash
Sample				Way sample was preserved prior to analysis	Paper	Paper	Paper	Paper	Liquid	Paper	Paper	Paper	Liquid	Paper	Liquid	Liquid	Paper	Paper	Paper	Liquid	Paper	Paper	Paper	Paper	Paper	Paper	Liquid	Liquid	Paper	Paper	Liquid	Paper	Paper	Liquid	Paper	Liquid	Liquid	Paper	Paper	Liquid	Paper	Paper	Liquid	Liquid	Paper	Paper	Liquid	Paper	Paper
Time				Time after start of fermentation cycle that sample was taken (hours)	0-2	0-2	5-8	24-28	67-69	0-2	16-20	40-43	40-43	0-2	45-48	45-48	0-2	0-2	45-48	45-48	16-20	16-20	24-28	24-28	40-43	40-43	40-43	40-43	40-43	40-43	45-48	0-2	45-48	45-48	0-2	45-48	45-48	24-28	67-69	67-69	40-43	40-43	40-43	40-43	40-43	40-43	45-48	0-2	5-8
Cycle				Number of fermentation cycles that the fermentation vessel was used	1	1	1	1	1	2	2	2	2	3	3	4	1	1	1	1	2	2	2	2	2	2	2	2	2	2	3	1	1	1	2	2	3	1	1	1	2	2	2	2	2	2	3	1	1
Container				Container label	A	A	A	A	A	A	A	A	A	A	A	A	B	B	B	B	B	B	B	B	B	B	B	B	B	B	B	C	C	C	C	C	C	D	D	D	D	D	D	D	D	D	D	E	E
					308	164	5848	11325	16218	11580	11890	55408	4396	30591	4966	16613	168	213	5978	34848	8763	17392	23118	21928	15534	13791	45756	40349	9140	4807	12807	548	5156	25111	6293	39244	33120	14475	14532	25480	6379	37681	116606	27704	10595	18192	5218	7455	19989
1108210	Lactococcus	lactis	cremoris	Lactococcus	221	84	4355	5480	10234	2957	10867	42065	3005	4483	4386	12905	0	0	4536	30019	3893	13354	20292	20009	13864	11826	42137	37133	8052	4410	10157	113	2115	10989	112	29569	23058	953	6072	18590	3755	26208	104918	25247	8138	13054	4125	4	9
1104856	Leuconostoc	mesenteroides	mesenteroides	Leuconostoc	4	0	676	4989	1662	506	128	7893	490	458	79	2254	2	0	4	94	12	11	9	12	70	186	352	143	207	24	140	35	152	645	25	16	533	33	115	226	59	1100	1127	372	264	844	783	0	0
1104129	Streptococcus	thermophilus	18311.revcomp	Streptococcus	0	0	150	18	3	2286	24	274	8	2923	116	0	0	0	0	0	0	0	0	0	0	0	0	12	0	0	2	57	1262	1986	23	3025	2	0	0	0	0	0	0	0	0	0	0	0	0
1055299	Acinetobacter	calcoaceticus		Acinetobacter	0	0	0	0	0	3	0	0	0	20	0	15	0	0	0	0	26	0	0	0	0	2	0	0	0	0	0	0	0	0	14	0	16	4	0	0	0	0	0	0	0	0	0	371	4614
360440	Acinetobacter	calcoaceticus		Acinetobacter	0	0	0	0	0	0	0	0	0	8675	0	4	0	0	0	0	0	0	0	0	0	0	0	0	0	0	8	0	0	0	1938	0	38	0	0	0	0	0	0	0	0	0	0	231	71
1105325	Raoultella	ornithinolytica		Raoultella	0	0	0	0	0	0	0	0	0	0	0	5	0	0	90	250	3	69	0	5	2	40	0	2	2	0	0	0	0	0	0	0	4	1596	1668	1387	561	1910	851	153	373	825	0	0	10
717807	Acetobacter	cibinongensis		Acetobacter	0	0	6	16	1778	626	36	719	343	180	37	55	0	0	0	0	0	0	0	0	0	0	0	25	0	0	4	36	249	4478	277	730	0	0	0	2	0	0	0	0	0	0	0	0	2
1109480	Streptococcus	thermophilus	18311.revcomp	Streptococcus	0	0	129	10	4	1843	24	182	0	2160	77	3	0	0	0	0	4	2	0	0	0	2	2	7	0	0	0	48	832	1484	24	2211	0	0	0	2	0	0	2	0	0	0	0	0	0
819210	Acetobacter	cibinongensis		Acetobacter	0	0	6	9	1641	539	29	604	318	174	39	40	0	0	0	0	0	3	0	3	0	0	0	22	0	0	0	23	219	3879	264	750	2	0	0	0	0	0	0	0	0	0	0	2	2
1110785	Pseudomonas	entomophila		Pseudomonas	0	0	0	0	0	4	0	0	0	0	0	0	0	0	0	2	20	0	0	0	2	0	0	0	0	0	0	0	0	0	0	0	0	0	0	0	0	0	0	0	0	0	0	260	2959
1110553	Acinetobacter	sp.	RUH2624.revcomp	Acinetobacter	0	0	0	0	0	4	0	0	0	6830	0	3	0	0	0	0	0	0	24	0	0	0	0	0	0	0	10	0	0	0	38	0	33	0	0	0	0	0	0	0	0	0	0	266	181
919066	Raoultella	ornithinolytica		Raoultella	0	0	0	0	0	0	0	0	0	0	0	5	0	0	77	176	2	69	0	5	2	34	0	3	0	0	4	0	0	0	0	0	4	1334	1094	796	408	1279	483	98	279	618	0	0	10
1102541	Enterobacter	asburiae		Enterobacter	0	0	0	0	0	4	0	0	0	0	0	9	0	0	81	249	18	163	3	13	9	23	0	2	3	0	39	0	0	0	0	0	100	1529	1029	678	259	916	212	29	157	390	0	0	84
New.18.CleanUp.ReferenceOTU146	Acinetobacter	sp.		Acinetobacter	0	0	0	0	0	0	0	0	0	267	7	48	0	0	0	0	67	7	0	0	0	10	0	0	0	0	450	0	0	0	1785	24	2639	0	0	0	16	19	0	0	5	13	23	0	0
1111469	Kluyvera	cryocrescens		Kluyvera	0	0	0	0	0	6	0	0	0	2	0	9	0	0	51	126	26	5	0	23	0	12	0	0	2	0	30	0	0	0	2	0	71	1085	723	557	153	494	225	35	100	181	0	5	138
1102518	Kluyvera	cryocrescens		Kluyvera	0	0	0	2	0	2	0	0	0	3	0	11	0	0	34	112	29	6	0	0	0	16	0	0	0	0	19	3	0	0	0	0	38	1194	773	509	144	484	198	40	99	173	0	5	133
1087357	Enterobacter	asburiae		Enterobacter	0	0	0	0	0	100	10	63	0	16	0	74	0	0	45	97	160	412	16	73	168	132	103	9	96	44	20	0	0	0	2	0	57	733	192	105	107	355	101	18	50	111	0	6	93
1111528	Klebsiella	pneumoniae	pneumoniae	Klebsiella	0	0	0	0	2	48	0	7	0	9	0	5	0	0	82	199	740	33	11	14	6	270	4	22	2	0	110	10	0	0	5	0	268	651	208	111	150	726	116	21	123	258	12	6	30
3781411	Lactococcus	lactis	cremoris	Lactococcus	4	0	23	39	84	27	87	328	31	31	16	91	0	0	42	216	22	69	173	138	65	59	211	351	42	18	56	2	15	65	0	164	126	6	58	105	24	222	705	125	86	97	28	0	0
1110966	Pseudomonas	flavescens		Pseudomonas	0	0	0	0	0	14	0	0	0	2	0	0	0	0	0	0	0	0	0	0	0	0	3	0	0	0	0	0	0	0	0	0	0	0	0	0	0	0	0	0	0	0	0	158	1630
1111698	Enterobacter	asburiae		Enterobacter	0	0	0	2	0	30	4	13	0	10	0	10	0	2	162	443	187	36	3	5	6	48	0	3	3	0	143	22	0	0	0	2	306	639	248	172	78	358	56	15	65	146	11	7	94
1104112	Acinetobacter	johnsonii		Acinetobacter	0	0	0	0	0	5	0	0	0	0	0	0	0	0	2	2	175	0	0	2	0	0	0	0	0	0	5	0	0	0	2	0	7	4	0	0	0	0	2	0	0	0	2	393	1458
New.19.CleanUp.ReferenceOTU366	Acinetobacter	sp.		Acinetobacter	0	0	0	0	0	0	0	0	0	0	4	56	0	0	0	0	87	7	0	0	0	9	0	0	0	0	524	0	0	0	2	31	2988	0	0	0	14	20	0	0	0	25	16	0	0
1099164	Acinetobacter	johnsonii		Acinetobacter	0	0	0	0	0	3	0	0	0	2	0	0	0	0	0	0	110	2	0	2	0	3	0	0	0	0	0	0	0	0	0	0	16	3	0	0	0	0	2	0	0	0	0	271	1259
1098889	Enterobacter	cloacae	cloacae	Enterobacter	0	0	0	0	0	45	2	22	0	5	0	57	0	0	36	52	101	174	4	40	114	74	56	3	53	21	8	0	0	0	0	0	23	419	106	76	73	287	59	13	37	98	0	2	26
1104353	Acinetobacter	johnsonii		Acinetobacter	0	0	0	0	0	8	0	0	0	10	0	0	0	0	4	9	389	21	0	4	26	2	0	2	11	11	15	0	0	0	0	0	68	2	0	0	6	13	6	0	0	6	0	160	737
1106809	Enterobacter	cloacae	cloacae	Enterobacter	0	0	0	0	0	12	2	6	0	6	0	8	0	0	13	24	17	632	4	16	2	18	7	0	0	0	32	0	0	0	0	0	51	264	67	41	54	36	5	0	10	15	0	3	87
1108721	Klebsiella	granulomatis		Klebsiella	0	0	0	0	0	16	0	7	0	3	0	2	0	0	126	337	121	10	3	7	2	22	0	0	0	0	46	13	0	0	3	0	139	404	148	118	47	210	33	4	43	77	4	4	34
1074846	Caulobacter	leidyia		Caulobacter	0	0	0	0	0	406	0	0	0	369	2	6	0	0	0	0	0	233	0	40	8	0	0	0	0	0	8	0	0	7	0	25	10	0	0	0	0	12	7	0	0	4	0	383	146
934537	Lactococcus	lactis	cremoris	Lactococcus	0	0	19	13	17	7	30	104	6	12	15	30	0	0	12	81	8	33	42	45	30	32	82	121	21	7	25	0	7	33	0	55	49	2	17	44	11	68	324	85	20	17	11	0	0
991784	Lactococcus	lactis	cremoris	Lactococcus	2	0	7	19	14	7	23	96	10	10	15	26	0	0	13	53	7	32	58	32	26	39	103	83	15	17	28	0	5	28	0	75	69	4	24	43	13	58	231	60	23	28	12	0	0
1102404	Acinetobacter	johnsonii		Acinetobacter	0	0	0	0	0	0	0	0	0	3	0	0	0	0	0	0	112	0	0	3	6	2	0	0	0	0	0	0	0	0	2	0	9	0	0	0	0	0	0	0	0	0	0	137	598
1029824	Caulobacter	leidyia		Caulobacter	0	0	0	0	0	268	0	0	0	314	0	0	0	0	0	0	0	224	0	30	10	0	2	0	0	0	2	0	0	0	0	25	6	0	0	0	0	10	8	0	0	10	0	325	135
378959	Lactococcus	lactis	cremoris	Lactococcus	0	0	4	9	20	9	27	96	13	9	6	32	0	0	6	60	9	19	60	37	23	21	68	94	16	6	17	0	6	15	0	47	39	4	20	24	11	56	241	49	19	44	19	0	0
1111717	Escherichia	vulneris		Escherichia	0	0	3	0	0	2	0	0	0	5	0	0	0	0	14	25	492	156	16	20	28	71	6	2	7	6	15	0	8	0	0	0	26	10	3	12	3	6	2	0	0	2	0	0	52
569552	Lactococcus	lactis	cremoris	Lactococcus	0	0	4	7	24	5	25	75	9	9	11	23	0	0	12	62	5	21	51	43	24	19	71	78	13	6	17	0	5	12	0	46	37	3	16	29	8	44	229	41	13	19	6	0	0
1108633	Citrobacter	freundii		Citrobacter	0	0	0	0	0	0	0	0	0	0	0	0	0	0	71	77	0	2	0	0	2	0	0	0	0	0	15	17	0	0	0	0	40	300	234	179	3	74	4	2	12	31	2	0	2
1109667	Pseudomonas	flavescens		Pseudomonas	0	0	0	0	0	3	0	0	0	0	0	0	0	0	0	0	0	0	0	0	0	0	0	0	0	0	0	0	0	0	0	0	0	0	0	0	0	0	0	0	0	0	0	53	408
1110781	Citrobacter	freundii		Citrobacter	0	0	0	0	0	0	0	0	0	2	0	0	0	0	48	61	0	0	0	12	0	0	0	0	0	0	13	9	0	0	0	0	35	272	188	148	2	70	7	3	11	22	2	0	13
1103498	Klebsiella	pneumoniae	pneumoniae	Klebsiella	0	0	0	0	0	8	0	3	0	4	0	2	0	0	31	52	49	12	0	0	2	20	0	0	0	0	87	3	0	0	2	0	137	176	60	46	38	138	28	5	32	48	6	0	2
1110959	Acinetobacter	johnsonii		Acinetobacter	0	0	0	0	0	2	0	0	0	0	0	0	0	0	0	0	22	0	0	0	0	0	0	0	0	0	3	0	0	0	0	0	2	0	0	0	0	3	0	0	0	0	0	63	455
571287	Lactococcus	lactis	cremoris	Lactococcus	0	0	8	9	18	4	24	56	7	5	0	19	0	0	13	28	2	22	41	15	15	14	51	86	15	4	13	0	7	8	0	35	25	0	16	17	6	51	134	32	25	14	8	0	0
1103938	Acinetobacter	lwoffii		Acinetobacter	0	0	0	0	0	0	0	0	0	4	0	0	0	0	0	0	0	0	0	0	0	0	0	0	0	0	0	0	0	0	2	0	0	0	0	0	0	0	0	0	0	0	0	321	361
918269	Lactococcus	lactis	cremoris	Lactococcus	0	0	6	11	11	2	9	54	5	10	8	16	0	0	4	46	9	18	23	27	18	15	65	49	17	7	17	0	0	17	0	61	32	0	7	25	5	33	121	30	7	17	2	0	0
1108773	Acinetobacter	sp.		Acinetobacter	0	0	0	0	0	0	0	0	0	777	0	0	0	0	0	0	0	0	0	0	0	0	0	0	0	0	7	0	0	0	16	0	11	0	0	0	0	0	0	0	0	0	0	6	11
666843	Lactococcus	lactis	cremoris	Lactococcus	2	0	5	6	15	3	15	58	0	5	2	16	0	0	7	34	3	16	13	28	23	20	72	41	15	3	8	0	2	15	0	42	25	0	9	36	9	46	112	30	10	18	4	0	0
1030500	Lactococcus	lactis	cremoris	Lactococcus	0	0	6	11	12	4	10	45	5	8	6	12	0	0	7	34	3	12	21	15	14	15	55	39	13	9	15	0	3	11	0	40	27	0	11	23	3	35	144	22	10	15	5	0	0
355061	Klebsiella	pneumoniae	pneumoniae	Klebsiella	0	0	0	0	0	4	0	0	0	2	0	0	0	0	32	93	22	7	0	0	2	5	0	0	0	0	19	3	0	0	0	0	38	134	61	38	14	101	22	6	15	31	0	0	2
1109654	Enterobacter	kobei		Enterobacter	0	0	0	0	0	0	0	0	0	0	0	5	0	0	2	5	11	41	0	0	0	2	0	0	0	0	5	0	0	0	6	0	10	65	8	6	0	3	0	0	0	2	0	0	51
565118	Lactococcus	lactis	cremoris	Lactococcus	0	0	6	8	7	4	7	45	5	7	2	13	0	0	3	18	4	16	19	17	18	15	74	25	4	8	12	0	3	11	0	42	28	0	8	28	5	10	106	32	8	11	2	0	0
1084798	Streptococcus	thermophilus	18311.revcomp	Streptococcus	0	0	3	0	2	45	4	32	0	98	10	0	0	0	0	0	0	0	0	0	0	0	0	2	0	0	0	0	49	143	0	252	0	0	0	0	0	0	0	0	0	0	0	0	0
930922	Raoultella	ornithinolytica		Raoultella	0	0	0	0	0	0	0	0	0	0	0	2	0	0	16	20	0	27	0	2	0	3	0	0	0	0	0	0	0	0	0	0	0	143	53	33	47	139	51	7	28	69	0	0	0
945766	Lactococcus	lactis	cremoris	Lactococcus	0	0	5	9	13	6	13	38	0	3	2	22	0	0	6	24	3	16	12	20	14	4	41	28	8	0	6	0	2	12	0	28	16	3	5	13	0	36	106	23	3	14	2	0	0
1122317	Clostridium	ganghwense		Clostridium	7	4	19	29	0	22	6	10	0	16	0	4	12	35	8	0	21	15	2	23	25	15	2	5	4	5	9	31	2	12	24	5	28	25	0	0	2	17	6	2	0	6	0	44	12
1102349	Acinetobacter	johnsonii		Acinetobacter	0	0	0	0	0	0	0	0	0	0	0	0	0	0	0	0	15	0	0	0	0	0	0	0	0	0	0	0	0	0	0	0	2	0	0	0	2	0	0	0	0	0	0	15	339
216210	Acinetobacter	sp.		Acinetobacter	0	0	0	0	0	0	0	0	0	318	0	0	0	0	0	0	5	2	0	0	0	0	0	0	0	0	23	0	0	0	86	0	103	0	0	0	0	3	0	0	0	0	0	2	4
318763	Lactococcus	lactis	cremoris	Lactococcus	0	0	4	2	10	2	9	44	3	2	0	9	0	0	0	36	2	14	20	19	9	4	25	30	11	4	8	0	0	9	0	21	15	0	4	12	5	20	100	16	11	15	4	0	0
1023507	Lactococcus	lactis	cremoris	Lactococcus	0	0	3	11	11	3	14	24	0	4	4	12	0	0	0	20	4	13	21	14	13	2	34	34	9	5	15	0	3	10	0	28	20	0	3	13	9	25	79	19	8	7	5	0	0
297657	Lactococcus	lactis	cremoris	Lactococcus	0	0	4	3	6	3	10	47	3	3	3	12	0	0	3	20	2	14	15	23	6	12	39	31	3	4	11	0	4	8	0	21	29	0	5	21	0	22	83	15	5	12	3	0	0
New.0.CleanUp.ReferenceOTU52	Unknown			Unknown	19	8	19	12	0	68	0	0	0	22	0	0	32	18	0	0	96	11	0	0	0	0	0	0	2	0	6	16	0	0	33	0	10	0	0	0	0	2	0	0	0	0	2	127	15
1082522	Acinetobacter	johnsonii		Acinetobacter	0	0	0	0	0	0	0	0	0	0	0	0	0	0	0	0	53	0	0	2	0	0	0	0	0	0	0	0	0	0	0	0	0	0	0	0	0	2	0	0	0	0	0	68	218
586083	Lactococcus	lactis	cremoris	Lactococcus	0	0	8	4	7	3	11	29	2	2	0	11	0	0	5	28	0	8	22	12	8	7	28	46	4	0	3	0	0	3	0	23	15	0	12	10	5	18	85	14	13	11	4	0	0
1103718	Comamonas	testosteroni		Comamonas	0	0	0	0	0	3	0	0	0	0	0	0	0	0	0	0	0	0	0	0	0	0	0	0	0	0	0	0	0	0	0	0	0	0	0	0	0	0	0	0	0	0	0	77	228
2176060	Lactococcus	lactis	cremoris	Lactococcus	0	0	0	3	10	6	5	34	0	5	3	11	0	0	5	22	0	5	16	19	7	9	26	33	4	2	10	0	2	4	0	7	9	0	9	9	3	18	112	11	4	14	3	0	0
1108058	Acinetobacter	sp.		Acinetobacter	0	0	0	0	0	0	0	0	0	359	0	0	0	0	0	0	0	0	2	0	0	0	0	0	0	0	11	0	0	0	34	4	54	0	0	0	0	0	0	0	0	0	0	0	0
1111646	Bacillus	weihenstephanensis		Bacillus	0	0	0	0	0	0	0	0	0	0	0	0	0	0	0	0	5	106	0	2	0	0	0	0	0	0	0	0	0	0	0	0	0	268	54	11	0	0	0	0	0	0	0	3	0
934240	Lactococcus	lactis	cremoris	Lactococcus	0	0	0	5	8	3	15	26	0	4	4	15	0	0	7	23	0	4	21	20	6	8	21	34	2	3	5	0	0	6	0	13	11	0	6	5	3	20	71	11	2	16	5	0	0
1108738	Kluyvera	cryocrescens		Kluyvera	0	0	0	0	0	0	0	0	0	0	0	0	0	0	0	9	0	3	0	0	0	0	0	0	0	0	0	0	0	0	0	0	0	95	79	31	21	57	34	3	20	28	0	0	3
974514	Lactococcus	lactis	cremoris	Lactococcus	0	0	3	5	0	0	6	35	3	2	0	11	0	0	4	29	2	9	8	9	9	10	27	30	6	6	6	0	2	2	0	23	12	0	4	11	2	17	61	20	7	10	2	0	0
850878	Acetobacter	pasteurianus		Acetobacter	0	0	3	3	22	69	0	6	6	108	0	0	2	0	0	0	0	25	0	6	4	0	0	0	0	0	2	16	5	49	4	17	0	0	6	0	0	17	0	0	0	2	0	16	22
1105407	Lactococcus	lactis	cremoris	Lactococcus	0	0	3	4	8	0	10	27	3	3	2	9	0	0	4	23	3	9	8	15	4	3	23	31	4	2	6	0	0	5	0	14	7	0	5	5	2	17	84	10	3	6	2	0	0
727124	Acetobacter	cibinongensis		Acetobacter	0	0	0	0	88	19	2	25	21	9	3	0	0	0	0	0	0	0	0	0	0	0	0	0	0	0	0	3	12	188	12	28	0	0	0	0	0	0	0	0	0	0	0	0	0
984350	Lactococcus	lactis	cremoris	Lactococcus	0	0	0	5	6	3	8	29	3	4	0	6	0	0	3	19	2	6	19	14	3	3	23	45	4	0	7	0	0	3	0	9	12	0	7	5	3	14	65	10	11	3	0	0	0
1066369	Lactococcus	lactis	cremoris	Lactococcus	0	0	0	2	4	5	5	33	0	3	4	10	0	0	0	17	2	8	8	17	7	16	31	16	3	2	7	0	0	5	0	22	18	0	4	10	0	15	84	15	3	5	0	0	0
586387	Lactococcus	lactis	cremoris	Lactococcus	0	0	3	7	5	0	4	29	0	5	2	6	0	0	2	14	3	4	10	8	8	10	41	14	6	3	4	2	4	0	0	18	18	0	6	11	2	17	77	15	5	16	2	0	0
1110975	Klebsiella	granulomatis		Klebsiella	0	0	0	0	0	0	0	0	0	0	0	0	0	0	3	22	3	0	0	0	0	0	0	0	0	0	0	0	0	0	0	0	0	52	147	34	10	42	16	0	25	22	0	0	2
533450	Lactococcus	lactis	cremoris	Lactococcus	0	0	0	5	6	0	9	31	0	4	0	6	0	0	2	17	2	6	16	14	8	6	28	23	3	2	4	0	4	4	0	18	17	3	6	13	4	17	61	14	6	5	2	0	0
680184	Lactococcus	lactis	cremoris	Lactococcus	0	0	3	3	6	2	5	26	0	0	0	6	0	0	5	21	2	7	16	9	10	4	22	30	3	4	2	0	0	3	0	12	6	0	7	11	3	15	73	18	11	7	0	0	0
1111284	Lysinibacillus	sphaericus		Lysinibacillus	0	0	0	0	0	0	0	0	0	0	0	0	0	0	0	0	0	0	0	0	0	0	0	0	0	0	0	0	0	0	0	0	0	0	0	0	0	0	0	0	0	0	0	39	233
1069546	Enterobacter	hormaechei		Enterobacter	0	0	0	0	0	0	0	0	0	4	0	0	0	0	0	0	0	0	0	0	0	0	0	0	0	0	0	0	0	0	0	0	2	3	0	0	0	0	0	0	0	0	0	2	50
471518	Lactococcus	lactis	cremoris	Lactococcus	0	0	2	0	12	2	8	20	2	4	0	13	0	0	7	18	0	5	14	11	7	7	12	38	2	0	7	0	2	3	0	9	9	0	8	11	3	14	49	8	5	14	6	0	0
1109819	Leuconostoc	mesenteroides	mesenteroides	Leuconostoc	0	0	6	59	11	7	2	78	7	5	0	26	0	0	0	0	0	0	0	0	2	3	5	2	0	0	3	0	0	9	0	0	8	0	0	3	0	10	16	4	2	6	6	0	0
1115395	Lactococcus	lactis	cremoris	Lactococcus	0	0	4	5	3	3	0	36	0	0	3	9	0	0	5	17	0	6	13	7	6	7	19	33	4	2	5	0	0	5	0	11	8	0	3	10	2	14	51	6	9	10	2	0	0
561210	Mycoplasma	wenyonii		Mycoplasma	2	0	9	14	0	5	0	10	0	4	0	3	9	24	0	0	12	10	0	9	17	18	0	2	2	5	5	9	0	7	12	5	15	20	0	0	3	8	3	0	2	4	0	15	0
690116	Lactococcus	lactis	cremoris	Lactococcus	0	0	0	0	3	0	5	31	2	2	4	7	0	0	0	20	3	6	4	11	7	9	22	20	7	2	3	0	2	6	0	16	7	0	4	9	0	14	63	5	2	5	2	0	0
697063	Lactococcus	lactis	cremoris	Lactococcus	0	0	0	3	7	3	5	24	0	3	0	4	0	0	4	16	0	11	19	6	4	8	22	25	4	2	3	0	0	5	0	18	14	0	3	8	2	14	38	10	7	7	4	0	0
1108861	Acinetobacter	sp.	27244.revcomp	Acinetobacter	0	0	0	0	0	0	0	0	0	0	0	0	0	0	0	0	0	0	0	0	0	0	0	0	0	0	0	0	0	0	0	0	0	0	0	0	0	0	0	0	0	0	0	48	133
251182	Lactococcus	lactis	cremoris	Lactococcus	0	0	2	0	6	2	0	27	0	2	3	7	0	0	2	12	0	5	8	8	5	5	24	23	6	3	0	0	2	4	0	13	11	0	5	9	5	15	65	11	10	7	0	0	0
4435449	Lactococcus	lactis	cremoris	Lactococcus	0	0	2	2	3	0	3	21	0	0	0	8	0	0	3	20	6	10	8	18	12	8	29	13	2	0	6	0	0	9	0	24	11	0	0	9	0	10	48	12	2	6	0	0	0
765156	Aphanizomenon	flos-aquae		Aphanizomenon	0	0	0	0	0	0	0	0	0	0	0	0	0	0	0	0	0	0	330	0	0	0	0	0	0	0	0	0	0	0	0	0	0	0	0	0	0	0	0	0	0	0	0	0	0
1111419	Staphylococcus	aureus	aureus	Staphylococcus	0	0	0	0	0	0	0	0	0	117	0	0	0	0	0	2	61	18	0	8	0	9	0	0	3	0	0	0	0	0	59	0	3	0	4	0	5	10	4	0	0	7	0	0	0
513080	Lactococcus	lactis	cremoris	Lactococcus	0	0	7	5	12	0	8	14	0	3	0	10	0	0	4	17	2	8	13	13	5	4	20	17	4	2	5	0	2	4	0	4	8	0	3	9	2	11	40	9	5	10	2	0	0
929275	Lactococcus	lactis	cremoris	Lactococcus	0	0	4	3	2	0	2	18	0	0	4	8	0	0	3	8	2	5	6	5	9	8	31	9	10	2	6	0	0	7	0	17	12	0	2	18	2	9	39	20	5	0	2	0	0
New.0.CleanUp.ReferenceOTU50	Unknown			Unknown	3	4	7	17	0	51	0	0	0	19	0	0	5	8	0	0	30	6	0	0	0	0	0	0	0	0	5	2	0	0	35	0	9	0	0	0	0	0	0	0	0	0	2	86	6
593914	Lactococcus	lactis	cremoris	Lactococcus	0	0	2	6	4	0	5	17	2	2	0	4	0	0	3	17	0	6	12	9	4	6	19	16	2	6	4	0	0	4	0	9	9	0	5	11	3	12	52	8	2	7	2	0	0
1104409	Staphylococcus	aureus	aureus	Staphylococcus	0	0	0	0	0	0	0	0	0	99	0	0	0	0	0	0	46	14	2	9	2	13	0	2	0	2	0	0	0	0	74	0	2	0	4	2	0	12	3	0	0	5	0	0	0
1111591	Kluyvera	georgiana		Kluyvera	0	0	0	0	0	0	0	0	0	0	0	0	0	0	0	0	0	0	0	0	0	0	0	0	0	0	0	0	0	0	0	0	0	134	34	16	2	9	2	0	3	5	0	0	10
363473	Lactococcus	lactis	cremoris	Lactococcus	0	0	0	5	4	0	4	19	0	0	0	5	0	0	0	16	0	11	10	13	16	13	17	11	0	3	3	0	0	3	0	13	14	0	0	7	0	10	50	7	6	10	0	0	0
317522	Lactococcus	lactis	cremoris	Lactococcus	0	0	4	2	6	2	6	22	3	4	0	4	0	0	5	9	3	11	7	6	6	6	25	20	2	4	4	0	0	5	0	14	13	0	0	6	3	8	33	16	6	4	2	0	0
361179	Lactococcus	lactis	cremoris	Lactococcus	0	0	0	0	5	2	8	22	2	2	2	4	0	0	2	13	3	5	5	8	6	7	19	16	2	3	4	0	0	6	0	12	9	0	5	3	2	13	49	10	5	9	3	0	0
948453	Lactococcus	lactis	cremoris	Lactococcus	0	0	2	0	3	2	4	22	0	2	0	7	0	0	3	19	2	5	8	21	7	2	10	21	4	2	5	0	0	2	0	12	16	0	2	4	2	16	37	7	5	7	0	0	0
1087551	Lactococcus	lactis	cremoris	Lactococcus	0	0	0	3	7	0	3	22	0	0	0	4	0	0	0	18	0	4	10	6	4	5	12	14	0	2	10	0	3	3	0	12	8	0	0	7	2	11	56	20	6	2	0	0	0
1065994	Lactobacillus	delbrueckii	indicus	Lactobacillus	0	0	0	2	2	63	0	0	0	46	0	0	0	0	0	0	0	50	0	15	7	0	0	0	0	0	0	0	0	0	0	4	0	0	0	0	0	12	0	0	0	10	0	46	27
148821	Lactococcus	lactis	cremoris	Lactococcus	0	0	5	0	4	0	6	14	2	0	2	4	0	0	0	21	0	7	10	9	9	5	17	24	2	0	3	0	0	3	0	10	10	0	6	9	2	5	45	11	3	6	2	0	0
896624	Lactococcus	lactis	cremoris	Lactococcus	0	0	2	2	7	0	3	23	0	2	3	4	0	0	2	12	0	3	8	7	6	10	12	12	3	2	0	0	0	6	0	15	11	0	2	3	2	13	54	11	6	6	2	0	0
814805	Pseudomonas	flavescens		Pseudomonas	0	0	0	0	0	0	0	0	0	0	0	0	0	0	0	0	21	0	0	0	98	0	37	0	97	29	0	0	0	0	0	0	0	0	0	0	0	0	0	0	0	0	0	0	0
544419	Lactococcus	lactis	cremoris	Lactococcus	0	0	3	0	2	12	3	20	0	18	4	3	0	0	0	8	2	0	4	4	2	3	9	9	0	0	4	0	19	37	0	64	4	0	0	6	2	4	20	3	2	5	0	0	0
1093772	Comamonas	terrigena		Comamonas	0	0	0	0	0	8	0	0	0	0	0	0	0	0	0	0	0	0	0	0	0	0	0	0	0	0	0	0	0	0	0	0	0	0	0	0	0	0	0	0	0	0	0	60	110
1099398	Lactococcus	lactis	cremoris	Lactococcus	0	0	0	2	7	0	10	21	2	0	0	8	0	0	0	16	2	4	13	8	5	4	15	14	6	0	4	0	0	10	0	10	8	0	5	5	0	11	55	11	2	0	2	0	0
4446846	Mycoplasma	ovis		Mycoplasma	0	0	13	3	0	3	0	0	0	5	0	7	5	19	4	0	5	8	2	11	12	8	0	0	0	4	7	7	0	5	17	3	9	17	0	0	2	9	4	0	0	3	0	14	0
546836	Kluyvera	georgiana		Kluyvera	0	0	0	0	0	0	0	0	0	0	0	0	0	0	0	0	0	0	0	0	0	0	0	0	0	0	2	0	0	0	0	0	0	144	24	15	2	0	0	0	0	0	0	0	4
955160	Lactococcus	lactis	cremoris	Lactococcus	0	0	0	0	5	5	2	14	2	2	3	7	0	0	3	9	0	9	5	10	5	7	21	14	2	6	2	0	0	4	0	17	17	0	2	8	0	11	31	18	5	4	0	0	0
1074181	Enterobacter	asburiae		Enterobacter	0	0	0	0	0	6	0	4	0	0	0	7	0	0	5	10	0	35	5	8	2	9	0	0	0	2	2	0	0	0	0	0	2	66	17	18	4	31	2	0	6	11	0	0	4
439845	Lactococcus	lactis	cremoris	Lactococcus	0	0	0	3	7	3	6	16	0	5	0	4	0	0	4	9	0	9	7	12	12	5	13	21	4	2	3	0	0	5	0	7	10	0	4	9	0	16	38	10	4	5	0	0	0
580690	Lactococcus	lactis	cremoris	Lactococcus	0	0	2	0	8	0	3	10	2	0	2	8	0	0	3	10	0	5	8	11	6	7	16	20	0	0	6	0	0	6	0	16	9	0	0	7	0	16	56	12	0	3	0	0	0
1017883	Lactococcus	lactis	cremoris	Lactococcus	0	0	0	8	0	0	4	26	2	0	0	6	0	0	5	9	3	6	4	4	4	5	27	14	7	0	8	0	0	3	0	9	12	0	0	5	0	11	48	5	5	5	2	0	0
295291	Lactococcus	lactis	cremoris	Lactococcus	0	0	0	4	4	0	3	21	2	0	0	9	0	0	0	12	0	3	7	8	4	3	18	20	5	0	5	0	0	6	0	13	10	0	2	4	0	9	53	2	2	4	0	0	0
1057364	Lactococcus	lactis	cremoris	Lactococcus	0	0	0	0	4	2	3	15	2	3	0	4	0	0	2	8	0	5	5	6	3	4	12	32	2	0	0	0	0	3	0	3	0	0	2	7	0	9	86	8	5	4	0	0	0
1041578	Lactococcus	lactis	cremoris	Lactococcus	0	0	0	0	3	0	4	14	0	5	0	7	0	0	0	13	2	4	13	8	12	2	17	18	4	0	6	0	0	2	0	9	10	0	4	5	4	14	36	9	3	9	0	0	0
881716	Lactococcus	lactis	cremoris	Lactococcus	0	0	4	0	6	0	7	13	2	2	2	4	0	0	4	13	0	6	13	6	0	4	14	11	4	0	2	0	0	2	0	12	10	0	2	8	0	15	42	6	6	5	3	0	0
New.0.CleanUp.ReferenceOTU19	Unknown			Unknown	6	0	6	7	0	2	0	0	0	7	0	0	4	6	0	0	0	8	0	2	2	2	0	0	0	0	5	0	0	0	63	0	17	0	0	0	0	2	0	0	0	0	0	82	14
1110583	Enterobacter	asburiae		Enterobacter	0	0	0	0	0	2	0	0	0	0	0	2	0	0	2	2	31	4	0	2	27	10	22	0	15	5	0	0	0	0	0	0	0	32	16	5	2	14	7	0	8	2	0	0	2
985699	Lactococcus	lactis	cremoris	Lactococcus	0	0	0	2	3	0	2	18	0	3	3	5	0	0	2	10	0	10	8	7	0	5	18	13	4	0	8	0	0	3	0	11	10	0	2	3	2	10	41	11	8	4	0	0	0
1047619	Aeromonas	molluscorum		Aeromonas	0	0	0	0	0	0	0	0	0	0	0	0	0	0	4	0	44	0	0	0	0	0	0	0	0	0	0	0	0	0	0	0	0	170	5	11	0	0	0	0	0	0	0	0	8
220894	Lactococcus	lactis	cremoris	Lactococcus	0	0	0	2	4	2	4	23	0	2	3	4	0	0	3	10	3	4	7	9	7	2	13	11	4	0	4	0	0	2	0	16	6	2	2	7	0	10	48	6	4	4	2	0	0
851972	Lactococcus	lactis	cremoris	Lactococcus	0	0	0	0	4	0	6	19	0	3	2	5	0	0	6	10	0	2	7	5	5	2	20	20	4	0	4	0	0	6	0	12	6	0	6	7	0	15	32	8	4	0	6	0	0
1100986	Lactococcus	lactis	cremoris	Lactococcus	0	0	2	4	2	2	0	28	0	0	0	3	0	0	3	17	0	5	3	6	6	8	25	8	4	0	0	0	0	5	0	10	11	0	0	8	3	9	43	9	3	3	0	0	0
1110819	Aeromonas	veronii		Aeromonas	0	0	0	0	0	4	0	0	0	3	0	0	0	0	22	33	0	0	0	0	0	0	0	0	0	0	8	0	0	0	0	0	6	123	14	8	0	0	0	0	0	0	0	0	12
1094996	Lactococcus	lactis	cremoris	Lactococcus	0	0	0	0	5	2	2	17	0	2	3	4	0	0	2	11	4	7	6	10	2	3	13	18	3	0	5	0	0	9	0	13	9	0	0	9	2	5	40	12	3	3	3	0	0
366022	Lactococcus	lactis	cremoris	Lactococcus	0	0	0	4	4	0	2	18	2	0	0	2	0	0	0	15	2	9	5	5	3	5	24	7	2	3	5	0	0	7	0	10	13	0	4	10	0	5	36	6	6	3	3	0	0
716006	Lactococcus	lactis	cremoris	Lactococcus	0	0	4	2	3	0	6	25	2	3	0	3	0	0	2	5	3	3	7	6	5	4	17	14	4	0	4	0	0	2	0	8	10	0	2	12	2	5	34	11	4	5	0	0	0
818216	Lactococcus	lactis	cremoris	Lactococcus	0	0	0	3	2	2	0	12	3	0	0	6	0	0	2	3	0	7	6	4	8	7	11	18	4	0	5	0	0	10	0	9	10	0	4	5	0	16	47	6	2	3	0	0	0
1090179	Aeromonas	molluscorum		Aeromonas	0	0	0	0	0	0	0	0	0	0	0	0	0	0	0	0	39	0	0	0	0	0	0	0	0	0	0	0	0	0	0	0	0	170	9	8	0	0	0	0	0	0	0	0	3
1109303	Acinetobacter	johnsonii		Acinetobacter	0	0	0	0	0	0	0	0	0	0	0	0	0	0	0	0	3	0	0	0	0	0	0	0	0	0	0	0	0	0	4	0	3	0	0	0	0	0	0	0	0	0	0	20	72
1095061	Lactococcus	lactis	cremoris	Lactococcus	0	0	0	3	2	2	2	16	3	5	2	6	0	0	4	12	0	6	5	8	2	3	14	11	3	2	6	0	0	4	0	11	13	0	2	9	0	10	35	11	4	0	0	0	0
1074968	Lactococcus	lactis	cremoris	Lactococcus	0	0	3	0	7	0	5	14	0	0	2	5	0	0	3	5	0	7	11	10	8	6	14	12	2	2	2	0	0	6	0	4	0	0	0	9	2	17	48	3	0	2	0	0	0
939089	Lactococcus	lactis	cremoris	Lactococcus	0	0	0	3	6	0	8	20	0	4	0	2	0	0	0	11	3	8	6	6	7	6	14	15	0	0	0	0	0	3	0	9	7	0	2	6	0	8	39	7	4	6	2	0	0
815605	Lactococcus	lactis	cremoris	Lactococcus	0	0	2	0	2	0	0	18	0	2	0	4	0	0	2	19	0	4	4	8	9	3	14	13	2	0	5	0	0	7	0	7	6	0	0	7	0	13	41	13	3	7	0	0	0
860347	Raoultella	terrigena		Raoultella	0	0	0	0	0	0	0	0	0	0	0	0	0	0	0	12	0	2	0	0	0	0	0	0	0	0	0	0	0	0	0	0	0	36	26	11	12	41	6	0	6	19	0	0	0
500293	Lactococcus	lactis	cremoris	Lactococcus	0	0	3	3	3	0	3	12	0	0	0	4	0	0	0	9	0	8	5	7	2	2	17	9	0	0	3	0	0	6	0	14	9	0	0	11	2	12	45	7	2	7	2	0	0
430956	Pseudomonas	flavescens		Pseudomonas	0	0	0	0	0	0	0	0	0	0	0	0	0	0	0	0	24	0	0	0	76	0	41	0	61	19	0	0	0	0	0	0	0	0	0	0	0	0	0	0	0	0	0	0	0
572043	Lactococcus	lactis	cremoris	Lactococcus	0	0	3	0	3	0	3	13	2	2	3	9	0	0	0	11	0	5	11	4	5	7	20	11	0	3	4	0	3	3	0	13	6	0	3	4	2	8	27	15	0	5	0	0	0
4366767	Acinetobacter	junii		Acinetobacter	0	0	0	0	0	0	0	0	0	0	0	0	0	0	0	0	5	0	0	0	0	4	0	0	0	0	0	0	0	0	0	0	2	6	0	0	0	2	0	0	0	0	0	0	52
1076775	Lactococcus	lactis	cremoris	Lactococcus	0	0	0	2	0	0	3	18	0	2	0	4	0	0	3	9	0	7	5	5	6	6	14	11	6	2	2	0	2	3	0	15	13	0	4	7	0	10	21	8	0	8	0	0	0
1083692	Lactococcus	lactis	cremoris	Lactococcus	0	0	2	2	2	0	4	8	2	4	0	4	0	0	5	13	4	6	10	4	7	4	17	8	2	2	3	0	0	3	0	10	7	2	0	6	3	8	30	9	2	8	0	0	0
275315	Lactococcus	lactis	cremoris	Lactococcus	0	0	0	0	9	3	5	21	0	3	0	4	0	0	3	10	0	3	8	8	2	6	5	8	2	0	3	0	0	3	0	4	5	0	2	6	0	14	49	4	2	4	0	0	0
4406501	Lactococcus	lactis	cremoris	Lactococcus	0	0	0	2	4	0	6	19	0	3	4	6	0	0	2	8	0	5	7	10	4	4	17	17	0	0	3	0	0	3	0	6	12	0	4	5	0	10	28	5	3	4	0	0	0
4063227	Kluyvera	cryocrescens		Kluyvera	0	0	0	0	0	0	0	0	0	0	0	0	0	0	0	3	0	0	0	0	0	0	0	0	0	0	0	0	0	0	0	0	0	28	58	21	10	24	20	0	5	11	0	0	0
852891	Lactococcus	lactis	cremoris	Lactococcus	0	0	2	3	5	0	3	21	2	0	0	9	0	0	0	10	0	4	8	8	5	3	9	13	3	0	2	0	0	2	0	9	4	0	0	7	0	9	36	7	4	3	0	0	0
791322	Lactococcus	lactis	cremoris	Lactococcus	0	0	0	0	9	2	4	14	2	0	0	3	0	0	3	8	3	3	3	5	10	5	9	17	2	0	3	0	0	5	0	6	8	0	4	6	0	8	25	7	3	7	2	0	0
4404943	Lactococcus	lactis	cremoris	Lactococcus	0	0	0	0	5	0	6	18	0	0	0	4	0	0	2	8	0	4	12	3	4	3	11	15	2	0	0	0	0	4	0	7	6	0	3	3	3	9	42	3	3	6	0	0	0
1064362	Enterobacter	asburiae		Enterobacter	0	0	0	0	0	5	0	0	0	0	0	2	0	0	9	4	0	31	2	10	0	5	0	0	0	0	0	0	0	0	0	0	6	47	18	12	5	19	6	0	0	9	0	0	3
1107256	Aeromonas	veronii		Aeromonas	0	0	0	0	0	0	0	0	0	4	0	0	0	0	14	11	0	0	0	0	0	0	0	0	0	0	4	0	0	0	0	0	4	92	21	16	0	0	0	0	0	0	0	2	11
1012514	Citrobacter	freundii		Citrobacter	0	0	0	0	0	0	0	0	0	0	0	0	0	0	0	2	0	2	0	0	0	0	0	0	0	0	0	0	0	0	0	0	8	11	5	2	0	3	0	0	0	2	0	0	6
1086130	Lactococcus	lactis	cremoris	Lactococcus	0	0	3	0	0	3	0	8	3	3	2	7	0	0	0	11	0	4	6	5	3	4	10	13	2	3	6	0	0	0	0	5	9	0	3	5	0	6	36	5	2	6	0	0	0
711676	Lactococcus	lactis	cremoris	Lactococcus	0	0	2	2	3	0	5	18	0	0	0	2	0	0	0	8	0	5	11	5	0	3	11	14	2	0	4	0	2	2	0	9	7	0	5	4	0	5	35	6	4	0	0	0	0
1110984	Bacillus	massiliensis		Bacillus	0	0	0	0	0	0	0	0	0	0	0	0	0	0	0	0	0	0	0	0	0	0	0	0	0	0	0	0	0	0	0	0	0	0	0	0	0	0	0	0	0	0	0	11	135
766573	Lactococcus	lactis	cremoris	Lactococcus	0	0	0	0	3	0	0	9	2	2	2	4	0	0	0	6	3	9	2	6	4	4	14	16	5	3	7	0	0	0	0	7	6	0	3	6	3	6	27	7	0	5	0	0	0
849417	Acetobacter	cibinongensis		Acetobacter	0	0	0	3	25	22	2	13	7	8	0	0	0	0	0	0	0	0	0	0	0	0	2	0	0	0	0	0	4	73	5	20	0	0	0	0	0	0	0	0	0	0	0	0	0
1074067	Lactococcus	lactis	cremoris	Lactococcus	0	0	0	0	4	0	4	15	0	2	2	7	0	0	2	5	0	7	5	2	3	5	13	11	2	0	4	0	2	0	0	7	8	0	0	6	0	10	31	6	3	3	0	0	0
222168	Lactococcus	lactis	cremoris	Lactococcus	0	0	0	2	4	0	2	12	2	2	0	5	0	0	0	6	2	2	7	9	5	2	20	9	2	0	4	0	0	3	0	3	9	0	2	6	2	11	22	4	4	3	0	0	0
1069239	Lactococcus	lactis	cremoris	Lactococcus	0	0	0	3	3	2	4	12	0	2	0	6	0	0	2	7	0	5	2	6	2	0	13	9	4	0	4	0	0	2	0	9	4	0	3	8	0	7	34	4	5	5	0	0	0
252708	Lactococcus	lactis	cremoris	Lactococcus	0	0	0	0	6	0	0	13	0	0	0	7	0	0	3	8	0	5	5	5	6	2	14	10	3	0	2	0	0	5	0	9	8	0	0	3	0	8	30	6	2	4	0	0	0
1006934	Lactococcus	lactis	cremoris	Lactococcus	0	0	0	2	0	0	2	16	0	0	0	4	0	0	2	6	0	4	6	9	2	5	14	6	0	0	3	0	0	7	0	15	5	0	4	6	0	4	30	2	0	3	2	0	0
1069777	Lactococcus	lactis	cremoris	Lactococcus	0	0	0	0	7	0	3	16	0	0	0	3	0	0	4	7	2	0	7	4	0	3	15	5	3	0	3	0	0	4	0	9	5	0	0	5	2	8	27	9	2	2	2	0	0
1103575	Comamonas	aquatica		Comamonas	0	0	0	0	0	0	0	0	0	0	0	0	0	0	0	0	0	0	0	0	0	0	0	0	0	0	0	0	0	0	0	0	0	0	0	0	0	0	0	0	0	0	0	28	80
1013274	Lactococcus	lactis	cremoris	Lactococcus	0	0	3	2	6	0	2	11	0	2	0	4	0	0	0	9	0	5	9	7	3	2	7	7	2	0	2	0	0	4	0	10	8	0	0	4	0	10	29	7	2	3	0	0	0
1081139	Enterobacter	hormaechei		Enterobacter	0	0	0	0	0	0	0	0	0	0	0	0	0	0	0	0	0	19	0	0	0	0	0	0	0	0	18	0	0	0	0	0	49	40	6	5	0	0	0	0	0	0	0	0	4
4363377	Lactococcus	lactis	cremoris	Lactococcus	0	0	2	0	3	0	5	19	0	0	0	3	0	0	0	6	0	0	8	8	3	0	8	7	3	0	3	0	4	4	0	5	4	0	3	4	0	9	32	6	0	4	0	0	0
1105562	Comamonas	terrigena		Comamonas	0	0	0	0	0	0	0	0	0	0	0	0	0	0	0	0	0	0	0	0	0	0	0	0	0	0	0	0	0	0	0	0	0	0	0	0	0	0	0	0	0	0	0	31	88
1109494	Comamonas	aquatica		Comamonas	0	0	0	0	0	0	0	0	0	0	0	0	0	0	0	0	0	0	0	0	0	0	0	0	0	0	0	0	0	0	0	0	0	0	0	0	0	0	0	0	0	0	0	27	79
278665	Aphanizomenon	flos-aquae		Aphanizomenon	0	0	4	0	0	0	0	0	0	0	0	0	0	0	0	0	0	0	162	0	0	0	0	0	0	0	2	0	0	0	0	0	0	2	0	0	0	0	0	0	0	0	0	0	0
136084	Mycoplasma	wenyonii		Mycoplasma	0	3	5	6	0	4	0	3	0	6	0	2	3	12	4	0	3	3	0	4	11	5	0	0	0	0	3	4	0	10	12	0	7	8	0	2	0	4	3	0	0	6	0	9	3
838855	Lactococcus	lactis	cremoris	Lactococcus	0	0	3	2	0	0	3	9	0	0	2	9	0	0	0	9	0	5	4	3	5	0	9	11	0	0	4	0	0	2	0	7	4	0	0	2	0	8	30	7	4	0	2	0	0
987730	Lactococcus	lactis	cremoris	Lactococcus	0	0	0	0	2	0	2	5	0	0	0	4	0	0	0	16	0	4	8	7	3	0	12	8	0	0	0	0	0	6	0	9	7	0	3	3	0	11	30	9	0	2	0	0	0
4483190	Lactococcus	lactis	cremoris	Lactococcus	0	0	0	0	0	0	2	10	3	0	0	4	0	0	3	7	0	2	8	10	2	5	8	12	2	2	2	0	0	0	0	5	3	0	3	3	0	12	33	7	2	3	0	0	0
415388	Lactococcus	lactis	cremoris	Lactococcus	0	0	0	3	6	0	3	11	0	3	2	0	0	0	0	8	0	5	7	4	2	4	12	11	0	0	3	0	0	2	0	8	5	0	0	2	2	7	34	3	2	3	0	0	0
1098283	Klebsiella	pneumoniae	pneumoniae	Klebsiella	0	0	0	0	0	0	0	0	0	0	0	0	0	0	0	2	9	0	0	0	0	0	0	0	0	0	5	0	0	0	0	0	2	21	7	8	3	17	4	0	5	5	0	0	10
489206	Lactococcus	lactis	cremoris	Lactococcus	0	0	0	3	5	0	0	14	0	0	2	5	0	0	0	9	0	4	5	5	2	2	13	8	0	3	0	0	0	0	0	7	4	0	3	2	0	8	33	5	2	2	0	0	0
970936	Lactococcus	lactis	cremoris	Lactococcus	0	0	2	0	2	0	2	13	0	0	2	0	0	0	0	9	2	3	5	6	5	6	10	11	0	0	0	0	0	2	0	7	4	0	0	4	0	11	30	0	2	2	0	0	0
361794	Lactococcus	lactis	cremoris	Lactococcus	0	0	0	0	6	3	6	7	0	0	0	4	0	0	2	12	2	5	5	8	0	0	6	14	3	0	2	0	0	4	0	3	5	0	2	4	2	10	20	3	3	2	0	0	0
948629	Lactococcus	lactis	cremoris	Lactococcus	0	0	0	2	0	0	2	11	2	2	0	6	0	0	2	9	0	7	7	6	5	5	8	11	3	0	2	0	0	0	0	4	4	0	4	4	0	4	20	3	2	3	0	0	0
259615	Lactococcus	lactis	cremoris	Lactococcus	0	0	0	3	2	0	8	15	0	2	0	0	0	0	0	4	0	4	9	4	3	0	8	15	2	0	3	0	0	3	0	7	3	0	2	4	0	13	23	7	0	0	0	0	0
718752	Acinetobacter	parvus		Acinetobacter	0	0	0	0	0	0	0	0	0	0	0	0	0	0	0	0	24	0	0	0	0	0	0	0	0	0	0	0	0	0	0	0	0	0	0	0	0	0	0	0	0	0	0	9	57
1028288	Acinetobacter	parvus		Acinetobacter	0	0	0	0	0	0	0	0	0	0	0	0	0	0	0	0	0	0	0	0	0	0	0	0	0	0	0	0	0	0	0	0	0	0	0	0	0	0	0	0	0	0	0	21	43
1110050	Pseudomonas	entomophila		Pseudomonas	0	0	0	0	0	0	0	0	0	0	0	0	0	0	0	0	0	0	0	0	0	0	0	0	0	0	0	0	0	0	0	0	0	0	0	0	0	0	0	0	0	0	0	0	61
809897	Lactococcus	lactis	cremoris	Lactococcus	0	0	0	0	0	0	0	7	0	0	0	0	0	0	3	2	2	6	9	5	2	3	6	13	3	0	0	0	0	3	0	13	10	0	0	9	0	7	22	10	0	5	0	0	0
218315	Lactococcus	lactis	cremoris	Lactococcus	0	0	0	3	4	0	0	14	0	0	0	2	0	0	0	8	0	3	7	3	3	3	12	8	2	0	3	0	0	3	0	6	2	0	0	4	0	3	24	8	3	5	0	0	0
New.2.CleanUp.ReferenceOTU271	Unknown			Unknown	0	0	4	7	0	18	0	0	0	10	0	0	3	3	0	0	13	4	0	0	0	0	0	0	0	0	4	0	0	0	25	0	6	0	0	0	0	0	0	0	0	0	0	38	3
293796	Lactococcus	lactis	cremoris	Lactococcus	0	0	0	0	2	0	3	8	0	0	3	3	0	0	0	7	0	0	7	4	3	3	9	9	2	0	2	0	0	3	0	5	4	2	4	4	0	4	19	4	0	5	0	0	0
557570	Lactococcus	lactis	cremoris	Lactococcus	0	0	0	0	4	0	0	15	0	0	0	5	0	0	2	6	0	3	5	3	5	0	9	3	2	0	0	0	0	3	0	6	4	0	4	3	0	11	25	3	0	5	0	0	0
588425	Lactococcus	lactis	cremoris	Lactococcus	0	0	0	0	0	0	4	16	0	2	0	3	0	0	0	4	0	2	4	3	2	2	11	4	3	0	2	0	2	2	0	4	5	0	2	0	3	10	30	3	0	3	0	0	0
1051558	Acinetobacter	johnsonii		Acinetobacter	0	0	0	0	0	0	0	0	0	0	0	0	0	0	0	0	0	0	0	0	0	0	0	0	0	0	0	0	0	0	0	0	0	0	0	0	0	0	0	0	0	0	0	10	62
1104511	Lactococcus	lactis	cremoris	Lactococcus	0	0	0	0	5	0	4	10	0	0	0	3	0	0	2	5	0	0	4	4	2	0	11	7	2	0	4	0	0	0	0	5	4	0	0	2	0	9	28	7	0	3	2	0	0
1110687	Lactobacillus	helveticus		Lactobacillus	0	0	0	0	0	18	0	0	0	18	0	0	0	0	0	2	5	17	2	5	3	3	0	0	0	0	0	0	0	2	2	2	0	0	0	0	2	7	4	0	0	0	2	29	11
92114	Lactococcus	lactis	cremoris	Lactococcus	0	0	0	0	3	0	2	16	0	0	4	2	0	0	0	2	0	3	5	2	2	0	2	11	0	0	3	0	0	3	0	3	0	2	3	5	0	6	25	7	3	5	0	0	0
704533	Lactococcus	lactis	cremoris	Lactococcus	0	0	2	0	4	3	0	8	0	0	4	3	0	0	0	5	0	0	3	5	0	2	14	13	2	0	4	0	0	4	0	5	4	0	0	6	0	9	14	5	0	2	0	0	0
291510	Lactococcus	lactis	cremoris	Lactococcus	0	0	0	0	2	0	3	5	0	0	0	4	0	0	0	0	0	7	4	0	4	0	8	15	2	0	0	0	0	0	0	11	13	0	2	4	2	8	22	6	0	0	0	0	0
820681	Lactococcus	lactis	cremoris	Lactococcus	0	0	0	5	0	0	2	7	0	3	0	2	0	0	0	9	3	2	3	8	2	2	6	4	0	0	2	0	0	3	0	3	0	0	0	3	0	5	29	5	2	4	2	0	0
818629	Lactococcus	lactis	cremoris	Lactococcus	0	0	0	3	3	3	3	9	0	0	0	2	0	0	0	3	0	2	4	5	0	2	10	12	0	0	2	0	0	0	0	4	9	0	0	5	0	6	21	3	3	4	0	0	0
817851	Kluyvera	ascorbata		Kluyvera	0	0	0	0	0	4	0	0	0	4	0	0	0	0	0	0	0	0	0	0	0	0	0	0	0	0	4	0	0	0	0	0	11	74	18	8	0	0	0	0	0	2	0	0	0
New.1.CleanUp.ReferenceOTU2	Unknown			Unknown	0	3	4	10	0	14	0	0	0	3	0	0	0	0	0	0	13	10	0	0	0	0	0	0	0	0	0	0	0	0	18	0	4	0	0	0	0	0	0	0	0	0	0	44	3
592708	Lactococcus	lactis	cremoris	Lactococcus	0	0	0	0	2	0	5	6	0	0	2	0	0	0	0	8	0	0	4	5	3	2	6	11	2	0	2	0	0	0	0	11	2	0	0	2	2	8	20	3	0	5	2	0	0
1070318	Enterobacter	kobei		Enterobacter	0	0	0	0	0	0	0	0	0	0	0	0	0	0	0	3	0	50	0	0	0	0	0	0	0	0	0	0	0	0	0	0	9	39	6	7	0	3	0	0	0	0	0	0	0
241910	Lactococcus	lactis	cremoris	Lactococcus	0	0	2	0	4	0	3	4	2	0	0	0	0	0	0	4	0	2	2	6	5	0	10	8	2	0	4	0	0	3	0	6	5	2	3	4	0	4	20	3	0	6	2	0	0
388875	Lactococcus	lactis	cremoris	Lactococcus	0	0	0	0	3	0	0	10	0	0	0	3	0	0	0	4	0	3	5	4	4	2	12	13	2	0	2	0	0	2	0	5	8	0	0	5	0	0	19	2	0	2	3	0	0
New.1.CleanUp.ReferenceOTU140	Unknown			Unknown	0	2	2	9	0	27	0	0	0	9	0	0	0	0	0	0	16	2	0	0	0	0	0	0	0	0	0	0	0	0	16	0	3	0	0	0	0	0	0	0	0	0	0	34	2
224007	Lactococcus	lactis	cremoris	Lactococcus	0	0	0	2	0	0	0	7	0	2	2	5	0	0	0	4	2	5	2	0	2	3	16	4	3	0	4	0	0	0	0	7	7	0	0	9	0	3	10	9	0	4	0	0	0
981575	Lactococcus	lactis	cremoris	Lactococcus	0	0	0	0	2	0	0	8	0	0	2	2	0	0	0	9	0	4	0	2	3	5	6	6	0	0	4	0	0	2	0	9	4	0	0	5	0	7	22	3	0	2	0	0	0
1110310	Acinetobacter	johnsonii		Acinetobacter	0	0	0	0	0	0	0	0	0	0	0	0	0	0	0	0	0	0	0	0	0	0	0	0	0	0	0	0	0	0	0	0	0	0	0	0	0	0	0	0	0	0	0	4	53
20833	Aphanizomenon	flos-aquae		Aphanizomenon	0	0	0	0	0	0	0	0	0	0	0	0	0	0	0	0	0	0	118	0	0	0	0	0	0	0	0	0	0	0	0	0	0	0	0	0	0	0	0	0	0	0	0	0	0
857306	Lactococcus	lactis	cremoris	Lactococcus	0	0	0	0	2	0	5	6	0	0	2	3	0	0	0	8	2	2	6	0	3	5	4	7	2	0	0	0	0	4	0	5	9	0	0	8	0	3	18	7	0	0	0	0	0
395401	Lactococcus	lactis	cremoris	Lactococcus	0	0	2	2	3	0	4	9	4	0	0	2	0	0	0	7	0	3	0	2	6	2	6	6	3	0	3	0	0	2	0	2	4	0	3	3	0	4	22	5	0	2	0	0	0
806101	Lactococcus	lactis	cremoris	Lactococcus	0	0	0	0	0	0	3	13	0	0	0	2	0	0	2	4	2	0	4	3	0	0	7	10	0	0	0	0	0	5	0	6	5	0	2	2	0	5	18	7	2	0	0	0	0
1077569	Aeromonas	popoffii		Aeromonas	0	0	0	0	0	0	0	0	0	3	0	0	0	0	0	5	0	0	0	0	0	0	0	0	0	0	0	0	0	0	0	0	0	79	17	8	0	0	0	0	0	0	0	0	5
1523543	Lactococcus	lactis	cremoris	Lactococcus	0	0	0	0	2	2	0	10	0	0	2	0	0	0	0	7	0	5	3	4	0	4	5	9	0	3	2	0	0	0	0	6	3	0	0	2	0	5	20	8	3	3	0	0	0
258287	Mycoplasma	wenyonii		Mycoplasma	2	2	3	0	0	2	0	0	0	0	0	3	3	4	0	0	0	2	0	11	8	3	2	0	0	5	0	5	0	2	5	0	7	3	0	0	0	2	3	0	0	0	0	8	3
802261	Leuconostoc	citreum		Leuconostoc	10	4	6	6	0	21	0	9	0	57	0	0	0	0	0	0	0	0	0	0	0	0	0	0	0	0	0	0	0	0	0	0	0	0	0	0	0	0	0	0	0	0	0	0	0
982109	Enterobacter	kobei		Enterobacter	0	0	0	0	0	2	0	0	0	0	0	0	0	0	0	0	0	0	0	0	0	0	0	0	0	0	0	0	0	0	0	0	0	2	2	2	0	0	0	0	0	0	0	0	33
1023602	Hydrogenophilus	thermoluteolus		Hydrogenophilus	2	3	0	2	0	4	0	5	0	0	0	0	0	0	0	0	9	4	0	0	0	0	0	0	0	0	0	0	0	0	12	0	0	0	3	0	0	2	0	0	0	0	0	0	0
1111783	Enterobacter	asburiae		Enterobacter	0	0	0	0	0	0	0	0	0	0	0	0	0	0	0	4	4	3	0	0	0	0	0	0	0	0	0	0	0	0	0	0	0	19	13	7	4	11	6	0	5	12	0	0	0
384646	Lactococcus	lactis	cremoris	Lactococcus	0	0	0	0	2	0	11	15	0	2	0	3	0	0	2	2	0	3	0	4	0	2	7	3	0	0	0	0	0	3	0	2	0	0	2	0	2	6	17	8	3	4	0	0	0
4446526	Lactococcus	lactis	cremoris	Lactococcus	0	0	0	2	0	0	0	13	0	0	0	2	0	0	0	6	0	0	0	5	5	0	8	4	0	3	2	0	0	2	0	4	5	0	0	7	3	7	22	2	0	0	0	0	0
1110990	Propionibacterium	acnes		Propionibacterium	0	0	0	0	0	20	0	3	0	3	0	0	8	3	0	0	0	3	20	0	4	0	0	0	4	0	0	0	3	0	0	0	0	0	0	0	0	0	5	0	0	0	0	10	15
1109623	Raoultella	ornithinolytica		Raoultella	0	0	0	0	0	0	0	0	0	0	0	0	0	0	2	2	0	0	0	0	0	0	0	0	0	0	0	0	0	0	0	0	0	23	16	8	5	18	18	0	3	9	0	0	0
4341741	Lactococcus	lactis	cremoris	Lactococcus	0	0	0	2	2	0	0	3	0	0	0	2	0	0	0	3	0	4	8	4	2	3	9	11	0	0	0	0	0	2	0	6	0	0	0	2	0	4	24	7	0	0	0	0	0
643617	Bacillus	odysseyi		Bacillus	0	0	0	0	0	0	0	0	0	0	0	0	0	0	0	0	0	0	0	0	0	0	0	0	0	0	0	0	0	0	0	0	0	0	0	0	0	0	0	0	0	0	0	26	69
894301	Lactococcus	lactis	cremoris	Lactococcus	0	0	2	3	3	0	0	12	0	0	0	4	0	0	2	5	0	5	2	0	5	0	8	4	2	0	0	0	0	3	0	5	4	0	2	3	0	3	19	3	0	2	0	0	0
1110712	Pseudomonas	fluorescens		Pseudomonas	0	0	0	0	0	0	0	0	0	0	0	0	0	0	0	0	0	0	0	0	0	0	0	0	0	0	0	0	0	0	0	0	0	22	2	0	0	0	0	0	0	0	0	0	23
650421	Lactococcus	lactis	cremoris	Lactococcus	0	0	0	0	3	0	0	4	0	0	2	5	0	0	0	3	0	0	5	5	2	0	6	7	0	0	2	0	0	0	0	7	8	0	0	5	0	8	16	0	4	4	0	0	0
817227	Lactococcus	lactis	cremoris	Lactococcus	0	0	0	0	0	0	2	18	0	0	0	0	0	0	0	3	0	4	5	2	3	2	7	7	2	0	0	0	0	2	0	5	0	0	3	5	0	5	19	3	0	4	0	0	0
943793	Lactococcus	lactis	cremoris	Lactococcus	0	0	0	0	2	0	0	11	0	0	0	0	0	0	3	7	0	0	2	2	3	3	9	3	3	0	4	0	0	0	0	6	2	2	0	4	0	7	17	4	0	2	0	0	0
423864	Comamonas	terrigena		Comamonas	0	0	0	0	0	5	0	0	0	0	0	0	0	0	0	0	0	0	0	0	0	0	0	0	0	0	0	0	0	0	0	0	0	0	0	0	0	0	0	0	0	0	0	21	37
222913	Lactococcus	lactis	cremoris	Lactococcus	0	0	0	0	0	0	2	11	0	0	0	0	0	0	0	5	0	0	0	3	2	5	8	2	0	0	5	0	0	0	0	6	4	0	0	6	0	3	20	5	0	2	0	0	0
1026068	Lactococcus	lactis	cremoris	Lactococcus	0	0	0	2	0	0	5	6	0	0	0	5	0	0	2	4	0	3	6	4	4	2	7	6	0	0	0	0	0	0	0	0	4	0	0	0	0	5	21	4	0	0	0	0	0
New.1.CleanUp.ReferenceOTU109	Unknown			Unknown	0	2	5	3	0	10	0	0	0	2	0	0	0	2	0	0	18	4	0	2	0	0	0	0	0	0	0	0	0	0	17	0	5	0	0	0	0	0	0	0	0	0	0	28	0
30402	Lactococcus	lactis	cremoris	Lactococcus	0	0	0	0	2	0	0	6	0	0	0	0	0	0	0	3	2	4	9	4	4	2	8	5	0	0	0	0	0	0	0	5	6	0	2	2	0	2	18	4	0	2	0	0	0
931724	Lactococcus	lactis	cremoris	Lactococcus	0	0	0	0	0	0	5	5	0	0	0	0	0	0	0	5	2	4	3	0	0	0	12	9	0	0	2	0	0	3	0	6	3	0	0	2	0	2	22	2	0	2	3	0	0
1001834	Lactococcus	lactis	cremoris	Lactococcus	0	0	0	0	2	0	2	8	2	0	0	5	0	0	2	7	0	5	3	0	2	2	7	7	0	0	0	0	0	0	0	5	2	0	0	3	0	3	19	4	0	0	0	0	0
1013275	Acinetobacter	parvus		Acinetobacter	0	0	0	0	0	0	0	0	0	0	0	0	0	0	0	0	0	0	0	0	0	0	0	0	0	0	0	0	0	0	0	0	0	0	0	0	0	0	0	0	0	0	0	10	33
1102819	Acinetobacter	schindleri		Acinetobacter	0	0	0	0	0	0	0	0	0	0	0	0	0	0	0	0	0	0	0	0	0	0	0	0	0	0	0	0	0	0	0	0	0	0	0	0	0	0	0	0	0	0	0	34	36
New.1.CleanUp.ReferenceOTU110	Unknown			Unknown	0	3	2	3	0	15	2	0	0	3	0	0	2	0	0	0	7	0	0	0	0	0	0	0	0	0	0	2	0	0	11	0	4	0	0	0	0	0	0	0	0	0	0	32	2
1023769	Lactococcus	lactis	cremoris	Lactococcus	0	0	0	0	2	0	0	5	0	0	2	2	0	0	0	4	0	2	4	5	0	2	14	5	0	0	0	0	0	0	0	7	3	0	0	5	0	4	13	4	0	2	0	0	0
1109503	Enterococcus	gallinarum		Enterococcus	0	0	2	0	0	0	0	0	0	0	0	0	0	0	0	0	2	0	0	0	0	0	0	0	0	0	0	0	0	0	0	0	0	0	0	0	0	0	0	0	0	0	0	2	17
818818	Lactococcus	lactis	cremoris	Lactococcus	0	0	0	2	0	0	3	7	0	5	0	0	0	0	0	11	0	0	0	2	2	0	10	6	0	0	0	0	0	0	0	4	3	0	2	2	0	3	17	4	0	0	0	0	0
4369352	Lactococcus	lactis	cremoris	Lactococcus	0	0	2	0	0	0	0	3	0	2	0	2	0	0	0	2	3	0	0	26	3	5	4	0	0	2	2	0	0	0	0	10	0	0	0	7	0	2	12	4	0	0	0	0	0
700333	Lactococcus	lactis	cremoris	Lactococcus	0	0	0	0	0	0	0	7	0	0	0	0	0	0	0	4	0	4	0	0	0	2	8	5	0	2	4	0	0	2	0	4	4	0	0	2	0	6	17	5	0	0	0	0	0
4312894	Enterobacter	asburiae		Enterobacter	0	0	0	0	0	0	0	0	0	0	0	0	0	0	0	7	0	0	0	0	0	0	0	0	0	0	0	0	0	0	0	0	0	16	17	9	5	14	10	0	4	4	0	0	0
316321	Lactococcus	lactis	cremoris	Lactococcus	0	0	0	0	0	0	0	7	0	0	0	3	0	0	0	9	0	2	5	3	3	3	6	4	0	0	4	0	0	3	0	2	3	0	0	3	0	2	14	5	0	0	0	0	0
932268	Lactococcus	lactis	cremoris	Lactococcus	0	0	0	0	0	0	0	4	0	0	0	2	0	0	0	8	0	2	0	3	4	2	12	2	4	0	2	0	0	0	0	5	6	0	0	8	0	0	15	0	0	3	2	0	0
356769	Lactococcus	lactis	cremoris	Lactococcus	0	0	0	0	0	0	3	4	0	2	0	4	0	0	0	4	0	0	2	3	3	2	7	7	2	0	0	0	2	3	0	2	3	0	0	2	0	3	15	6	0	0	2	0	0
75483	Lactococcus	lactis	cremoris	Lactococcus	0	0	0	0	2	0	0	9	0	0	0	0	0	0	0	3	4	2	3	6	2	2	4	3	3	0	0	0	0	2	0	0	4	0	0	0	0	3	18	5	0	0	0	0	0
214513	Solibacter	usitatus		Solibacter	0	0	0	0	0	30	0	0	0	21	0	0	0	0	0	0	0	10	0	7	0	0	0	0	0	0	0	0	0	0	0	6	0	0	0	0	0	0	0	0	0	3	0	2	6
393137	Lactococcus	lactis	cremoris	Lactococcus	0	0	0	0	0	0	2	5	0	0	0	4	0	0	0	5	0	5	4	3	3	0	8	4	0	0	0	0	0	3	0	6	3	0	0	0	0	6	13	3	0	0	0	0	0
631532	Lactococcus	lactis	cremoris	Lactococcus	0	0	2	0	0	0	0	5	0	0	0	4	0	0	0	9	0	2	0	3	0	3	7	5	2	0	0	0	0	3	0	4	2	0	0	0	0	3	17	2	2	0	0	0	0
820019	Lactococcus	lactis	cremoris	Lactococcus	0	0	0	0	0	0	0	3	0	0	0	2	0	0	0	3	0	3	5	3	3	0	7	5	0	2	0	0	0	2	0	5	5	0	0	0	0	2	15	3	3	3	0	0	0
845198	Lactococcus	lactis	cremoris	Lactococcus	0	0	0	0	0	0	0	5	0	0	0	4	0	0	0	4	0	3	0	3	0	2	5	6	2	0	3	0	0	3	0	3	2	0	0	0	0	3	17	4	3	2	0	0	0
859770	Lactococcus	lactis	cremoris	Lactococcus	0	0	0	0	3	0	0	4	0	2	0	0	0	0	0	9	0	3	0	4	2	0	4	4	0	0	2	0	0	2	0	3	0	0	2	4	0	5	20	2	0	0	0	0	0
224303	Lactococcus	lactis	cremoris	Lactococcus	0	0	0	0	0	0	2	4	0	0	0	3	0	0	0	5	0	2	0	0	4	0	7	8	0	0	4	0	0	0	0	3	0	0	0	3	0	6	16	5	2	0	0	0	0
948436	Lactococcus	lactis	cremoris	Lactococcus	0	0	0	0	2	0	0	8	0	2	0	0	0	0	2	6	0	2	3	3	0	3	3	4	0	0	3	0	0	2	0	2	5	0	0	0	0	4	17	5	2	0	0	0	0
290711	Lactococcus	lactis	cremoris	Lactococcus	0	0	0	0	0	0	2	5	0	0	0	0	0	0	0	4	0	4	3	7	2	4	4	4	0	0	2	0	2	0	0	2	2	0	3	2	0	3	14	3	0	3	0	0	0
547245	Enterobacter	asburiae		Enterobacter	0	0	0	0	0	0	0	0	0	0	0	0	0	0	3	5	4	0	0	0	0	0	0	0	2	0	0	0	0	0	0	0	4	16	16	8	5	6	2	0	0	0	0	0	2
4468805	Lactococcus	lactis	cremoris	Lactococcus	0	0	0	0	0	0	0	4	0	0	0	0	0	0	0	4	0	2	4	4	0	0	6	6	0	0	2	0	0	2	0	3	4	0	0	2	0	4	18	9	3	0	0	0	0
819016	Lactococcus	lactis	cremoris	Lactococcus	0	0	2	0	0	0	2	0	2	0	0	2	0	0	0	5	0	4	0	5	2	0	3	4	3	0	0	0	0	4	0	5	0	0	0	0	0	4	12	4	2	3	3	0	0
1008491	Lactococcus	lactis	cremoris	Lactococcus	0	0	0	2	0	0	0	8	0	0	0	3	0	0	0	2	0	0	0	0	4	2	7	6	2	0	3	0	0	3	0	3	0	0	0	0	0	2	21	6	2	0	0	0	0
1103034	Staphylococcus	hyicus		Staphylococcus	0	0	0	0	0	0	0	0	0	4	0	0	0	0	2	6	29	7	0	0	0	5	0	0	0	0	0	0	0	0	3	0	5	0	0	0	4	9	5	0	0	0	0	0	0
New.2.CleanUp.ReferenceOTU64	Unknown			Unknown	0	0	3	2	0	16	0	0	0	0	0	0	2	0	0	0	10	3	0	0	0	2	0	0	0	0	2	0	0	0	13	0	3	0	0	0	0	0	0	0	0	0	0	20	3
1085956	Lactococcus	lactis	cremoris	Lactococcus	0	0	0	0	3	0	2	7	0	0	0	2	0	0	0	0	0	0	2	0	0	0	8	9	0	2	2	0	0	2	0	3	3	0	0	4	0	2	16	2	0	0	0	0	0
363613	Lactococcus	lactis	cremoris	Lactococcus	0	0	2	0	2	0	0	5	2	0	0	0	0	0	0	5	0	0	3	0	0	4	7	6	2	0	2	0	0	0	0	6	8	0	0	2	0	3	10	5	0	0	0	0	0
1100946	Sphingobacterium	thalpophilum		Sphingobacterium	0	0	0	0	0	0	0	0	0	0	0	0	0	0	0	0	0	0	0	0	0	0	0	0	0	0	0	0	0	0	0	0	0	0	0	0	0	0	0	0	0	0	0	10	41
1110148	Raoultella	ornithinolytica		Raoultella	0	0	0	0	0	2	0	0	0	0	0	0	0	0	0	0	2	0	2	0	0	0	0	0	0	0	0	0	0	0	0	0	0	8	2	4	4	9	0	0	2	6	0	6	15
4387435	Lactococcus	lactis	cremoris	Lactococcus	0	0	0	0	3	0	0	2	0	0	0	4	0	0	0	3	0	0	0	3	10	0	4	0	5	0	4	0	0	4	0	2	2	0	2	0	0	3	10	11	0	0	0	0	0
New.25.CleanUp.ReferenceOTU25	Lactococcus	lactis	cremoris	Lactococcus	0	0	0	0	3	0	0	0	0	0	0	0	0	0	0	0	0	0	0	4	0	2	6	0	0	0	0	0	0	5	0	7	2	0	0	3	0	0	29	4	0	2	0	0	0
556764	Lactococcus	lactis	cremoris	Lactococcus	0	0	2	0	2	0	0	9	0	0	0	2	0	0	0	4	0	0	4	2	0	0	7	2	0	0	0	0	0	4	0	8	0	0	0	3	0	5	13	6	0	0	0	0	0
637409	Lactococcus	lactis	cremoris	Lactococcus	0	0	0	0	0	0	2	8	0	0	0	0	0	0	0	7	2	0	2	3	0	2	4	6	0	0	0	0	0	3	0	0	3	0	0	0	0	4	17	0	0	4	0	0	0
New.0.CleanUp.ReferenceOTU1	Unknown			Unknown	3	5	3	2	0	4	0	0	0	0	0	0	6	6	0	0	12	0	0	0	0	0	0	0	0	0	2	6	0	0	9	0	3	0	0	0	0	0	0	0	0	0	0	7	4
2550136	Lactococcus	lactis	cremoris	Lactococcus	0	0	0	2	4	0	0	2	2	2	2	2	0	0	0	3	0	0	2	5	0	0	5	6	0	0	0	0	0	2	0	4	3	0	0	4	0	3	15	3	0	0	0	0	0
New.1.CleanUp.ReferenceOTU142	Unknown			Unknown	0	2	5	2	0	9	0	2	0	3	0	0	0	0	0	0	6	0	0	0	0	0	0	0	0	0	2	0	0	0	15	0	0	0	0	0	0	0	0	0	0	0	0	23	2
New.2.CleanUp.ReferenceOTU281	Unknown			Unknown	0	0	2	3	0	3	0	3	0	11	0	0	0	0	0	0	7	3	0	0	0	0	0	0	0	0	2	0	0	0	5	0	0	0	0	0	0	0	0	0	0	0	0	32	0
1110334	Pseudomonas	putida		Pseudomonas	0	0	0	0	0	0	0	0	0	0	0	0	0	0	0	0	0	0	0	0	0	0	0	0	0	0	0	0	0	0	0	0	0	0	0	0	0	0	0	0	0	0	0	3	25
1111371	Pseudomonas	entomophila		Pseudomonas	0	0	0	0	0	0	0	0	0	0	0	0	0	0	0	0	0	0	0	0	0	0	0	0	0	0	0	0	0	0	0	0	0	0	0	0	0	0	0	0	0	0	0	0	23
1111533	Pseudomonas	flavescens		Pseudomonas	0	0	0	0	0	0	0	0	0	0	0	0	0	0	0	0	0	0	0	0	2	0	0	0	3	0	0	0	0	0	0	0	0	0	0	0	0	0	0	0	0	0	0	0	18
645617	Hydrogenophilus	thermoluteolus		Hydrogenophilus	0	0	0	0	0	0	0	0	0	0	0	0	0	0	0	0	4	3	3	0	0	0	0	0	0	0	0	0	0	0	7	0	0	2	0	0	0	2	0	0	0	0	0	0	3
4422816	Lactococcus	lactis	cremoris	Lactococcus	0	0	0	0	0	0	2	3	0	0	0	3	0	0	0	2	0	0	6	4	0	0	4	5	0	0	0	0	0	0	0	3	0	0	0	0	0	4	19	5	3	0	0	0	0
New.1.CleanUp.ReferenceOTU65	Unknown			Unknown	0	2	2	2	0	11	0	0	0	0	0	0	0	0	0	0	8	2	0	0	0	0	0	0	0	0	0	0	0	0	15	0	2	0	0	0	0	0	0	0	0	0	0	18	4
1107382	Acinetobacter	junii		Acinetobacter	0	0	0	0	0	0	0	0	0	0	0	0	0	0	0	6	5	0	0	0	0	0	0	0	0	0	0	0	0	0	0	0	0	0	0	0	0	0	0	0	0	0	0	7	28
New.3.CleanUp.ReferenceOTU192	Unknown			Unknown	0	0	0	6	0	14	0	0	0	0	0	0	0	3	0	0	11	2	0	0	0	0	0	0	0	0	0	0	0	0	10	0	2	0	0	0	0	0	0	0	0	0	0	19	0
255187	Lactococcus	lactis	cremoris	Lactococcus	0	0	2	0	0	0	0	4	0	0	0	0	0	0	0	2	0	4	3	3	0	0	3	4	0	0	0	0	0	0	0	2	3	0	0	2	0	6	19	3	3	0	0	0	0
256574	Lactococcus	lactis	cremoris	Lactococcus	0	0	0	0	0	0	0	4	0	0	0	0	0	0	0	4	0	2	3	2	0	0	6	5	0	0	3	0	0	2	0	7	6	0	0	3	0	3	8	2	0	0	0	0	0
638948	Lactococcus	lactis	cremoris	Lactococcus	0	0	0	0	0	0	0	4	0	0	0	3	0	0	0	3	0	0	0	3	2	0	5	9	0	0	2	0	0	0	0	2	4	0	0	2	0	3	13	5	0	2	0	0	0
672674	Lactococcus	lactis	cremoris	Lactococcus	0	0	0	0	0	0	0	7	0	0	0	2	0	0	2	3	0	2	3	0	3	0	3	8	2	0	0	0	0	2	0	6	0	0	0	0	0	6	9	0	0	4	0	0	0
1053459	Pseudomonas	flavescens		Pseudomonas	0	0	0	0	0	0	0	0	0	0	0	0	0	0	0	0	0	0	0	0	0	0	0	0	0	0	0	0	0	0	0	0	0	0	0	0	0	0	0	0	0	0	0	0	16
861782	Lactococcus	lactis	cremoris	Lactococcus	0	0	0	0	2	0	0	6	0	0	0	0	0	0	0	3	0	2	0	4	2	5	5	3	0	0	0	0	0	0	0	0	5	0	0	0	0	6	13	3	0	0	0	0	0
1111575	Pseudomonas	flavescens		Pseudomonas	0	0	0	0	0	0	0	0	0	0	0	0	0	0	0	0	0	0	0	0	0	0	0	0	0	0	0	0	0	0	0	0	0	0	0	0	0	0	0	0	0	0	0	3	21
206167	Mycoplasma	wenyonii		Mycoplasma	0	0	4	0	0	0	0	0	0	0	0	0	2	0	0	0	0	3	0	3	5	3	0	0	0	0	2	0	0	2	2	0	2	7	0	0	0	0	0	0	0	2	0	4	3
1019592	Lactococcus	lactis	cremoris	Lactococcus	0	0	0	0	2	0	0	4	0	0	0	0	0	0	0	6	0	0	6	6	0	0	4	4	0	0	0	0	0	2	0	0	0	0	2	0	0	4	10	2	2	4	0	0	0
1054783	Lactococcus	lactis	cremoris	Lactococcus	0	0	0	0	0	0	0	6	0	0	0	0	0	0	0	2	0	2	0	4	0	0	5	3	0	0	0	0	0	2	0	3	6	0	0	0	0	4	15	4	0	2	0	0	0
593446	Citrobacter	freundii		Citrobacter	0	0	0	0	0	0	0	0	0	0	0	0	0	0	0	2	0	0	0	0	0	0	0	0	0	0	0	0	0	0	0	0	0	10	29	18	0	0	0	0	0	0	0	0	0
979011	Acinetobacter	calcoaceticus		Acinetobacter	0	0	0	0	0	0	0	0	0	32	0	0	0	0	0	0	0	0	0	0	0	0	0	0	0	0	0	0	0	0	6	0	7	0	0	0	0	0	0	0	0	0	0	6	3
994719	Enterobacter	asburiae		Enterobacter	0	0	0	0	0	0	0	0	0	0	0	0	0	0	0	0	0	0	0	0	0	0	0	0	0	0	0	0	0	0	0	0	0	5	0	0	0	0	0	0	0	0	0	0	12
1099628	Staphylococcus	aureus	aureus	Staphylococcus	0	0	0	0	0	0	0	0	0	38	0	0	0	0	0	0	0	0	0	0	0	0	0	0	0	0	0	0	0	0	22	0	0	0	0	0	0	0	0	0	0	0	0	0	0
287521	Lactococcus	lactis	cremoris	Lactococcus	0	0	0	0	2	0	2	2	0	0	0	0	0	0	0	5	0	0	2	0	3	3	3	3	2	0	2	0	0	2	0	5	3	0	0	3	0	4	7	0	0	0	2	0	0
New.2.CleanUp.ReferenceOTU14	Unknown			Unknown	0	0	2	2	0	8	0	0	0	3	0	0	0	0	0	0	7	0	0	0	0	0	0	0	0	0	0	0	0	0	10	0	2	0	0	0	0	0	0	0	0	0	0	25	0
139020	Lactococcus	lactis	cremoris	Lactococcus	0	0	0	0	0	0	0	2	0	0	2	0	0	0	0	0	0	2	0	0	3	0	6	8	2	0	3	0	0	0	0	0	2	0	0	0	0	2	20	2	0	0	0	0	0
834126	Acetobacter	cibinongensis		Acetobacter	0	0	0	0	9	8	0	9	0	0	0	0	0	0	0	0	0	0	0	0	0	0	0	0	0	0	0	0	0	32	0	0	0	0	0	0	0	0	0	0	0	0	0	0	0
New.3.CleanUp.ReferenceOTU101	Unknown			Unknown	0	0	0	3	0	0	0	0	0	3	0	0	0	3	0	0	6	3	0	0	0	0	0	0	0	0	0	2	0	0	20	0	4	0	0	0	0	0	0	0	0	0	0	12	2
283097	Lactococcus	lactis	cremoris	Lactococcus	0	0	0	2	0	0	0	7	0	2	0	0	0	0	0	3	0	0	0	2	0	2	6	4	0	0	0	0	0	2	0	5	2	0	0	2	0	4	9	0	2	0	0	0	0
367051	Lactococcus	lactis	cremoris	Lactococcus	0	0	0	0	0	0	5	3	0	0	0	0	0	0	0	4	0	2	3	2	0	0	4	7	0	0	2	0	0	0	0	4	5	0	0	4	0	0	9	0	0	0	0	0	0
New.1.CleanUp.ReferenceOTU10	Unknown			Unknown	0	2	2	5	0	7	0	0	0	5	0	0	4	0	0	0	3	4	0	0	0	0	0	0	0	0	0	0	0	0	8	0	2	0	0	0	0	0	0	0	0	0	0	13	2
New.3.CleanUp.ReferenceOTU65	Unknown			Unknown	0	0	0	2	0	8	0	0	0	4	0	0	0	0	0	0	11	0	0	0	0	0	0	0	0	0	3	0	0	0	7	0	2	0	0	0	0	0	0	0	0	0	0	18	0
984404	Acinetobacter	johnsonii		Acinetobacter	0	0	0	0	0	0	0	0	0	0	0	0	0	0	0	0	5	0	0	0	0	0	0	0	0	0	0	0	0	0	0	0	0	0	0	0	0	0	0	0	0	0	0	0	28
1023422	Kluyvera	cryocrescens		Kluyvera	0	0	0	0	0	0	0	0	0	0	0	0	0	0	0	2	0	0	0	0	0	0	0	0	0	0	0	0	0	0	0	0	2	14	11	3	0	8	0	0	3	2	0	0	0
1100302	Pseudomonas	putida		Pseudomonas	0	0	0	0	0	0	0	0	0	0	0	0	0	0	0	0	0	0	0	0	0	0	0	0	0	0	0	0	0	0	0	0	0	0	0	0	0	0	0	0	0	0	0	0	27
1111231	Acinetobacter	parvus		Acinetobacter	0	0	0	0	0	0	0	0	0	3	0	0	0	0	0	0	0	0	0	0	0	0	0	0	0	0	0	0	0	0	0	0	0	0	0	0	0	0	0	0	0	0	0	22	13
1111590	Enterococcus	villorum		Enterococcus	0	0	0	0	0	6	0	0	0	0	0	0	0	0	0	0	0	0	0	0	0	0	0	0	0	0	0	0	0	0	0	0	2	0	0	0	0	4	0	0	0	0	0	0	2
613777	Enterobacter	asburiae		Enterobacter	0	0	0	0	0	0	0	0	0	0	0	0	0	0	0	5	0	0	0	0	0	0	0	0	0	0	0	0	0	0	0	0	0	10	19	5	4	4	0	0	2	0	0	0	0
928789	Lactococcus	lactis	cremoris	Lactococcus	0	0	0	0	0	0	0	4	0	0	0	2	0	0	0	3	0	0	2	0	0	0	3	2	0	0	0	0	0	2	0	0	3	0	0	3	0	5	13	2	0	2	0	0	0
987364	Lactococcus	lactis	cremoris	Lactococcus	0	0	0	0	0	0	0	2	0	0	0	0	0	0	0	2	0	0	2	2	0	0	4	3	0	0	0	0	0	2	0	0	8	0	0	0	0	2	15	5	0	3	0	0	0
1111220	Weissella	cibaria		Weissella	3	2	0	3	0	18	0	0	0	2	0	0	0	0	0	0	0	0	0	0	0	0	0	0	0	0	0	0	0	0	0	0	0	0	0	0	0	14	0	0	3	7	0	0	0
New.1.CleanUp.ReferenceOTU116	Unknown			Unknown	0	2	4	5	0	4	0	0	0	0	0	0	2	2	0	0	6	3	0	0	0	0	0	0	0	0	0	0	0	0	4	0	0	0	0	0	0	0	0	0	0	0	0	15	2
1095569	Streptococcus	thermophilus	18311.revcomp	Streptococcus	0	0	0	0	0	13	0	0	0	11	0	0	0	0	0	0	0	0	0	0	0	0	0	0	0	0	0	0	3	6	0	17	0	0	0	0	0	0	0	0	0	0	0	0	0
New.3.CleanUp.ReferenceOTU402	Unknown			Unknown	0	0	0	3	0	8	0	0	0	0	0	0	0	0	0	0	10	2	0	0	0	0	0	0	0	0	0	0	0	0	12	0	4	0	0	0	0	0	0	0	0	0	0	9	2
808483	Lactococcus	lactis	cremoris	Lactococcus	0	0	0	0	0	0	0	4	0	0	0	3	0	0	0	2	0	0	3	0	0	0	5	6	0	0	0	0	0	0	0	5	0	0	0	0	0	3	7	2	0	3	0	0	0
909616	Lactococcus	lactis	cremoris	Lactococcus	0	0	0	0	0	0	0	5	0	0	0	2	0	0	0	2	0	2	0	5	0	0	2	6	0	0	0	0	0	0	0	0	3	0	3	0	0	3	9	0	0	2	0	0	0
New.3.CleanUp.ReferenceOTU316	Unknown			Unknown	0	0	0	2	0	10	0	0	0	2	0	0	0	2	0	0	2	0	0	0	0	0	0	0	0	0	0	0	0	0	5	0	0	0	0	0	0	0	0	0	0	0	0	26	0
1108909	Proteus	mirabilis	29906.revcomp	Proteus	0	0	5	0	0	0	0	0	0	3	0	0	0	0	0	0	2	0	0	4	0	3	2	0	0	5	0	0	0	2	0	0	2	2	0	0	2	2	0	0	0	0	0	4	0
New.0.CleanUp.ReferenceOTU25	Unknown			Unknown	2	0	0	0	0	14	0	0	0	2	0	0	0	0	0	0	0	0	0	0	0	0	0	0	0	0	3	0	0	0	9	0	4	0	0	0	0	0	0	0	0	0	0	12	0
1111001	Serratia	rubidaea		Serratia	0	0	0	0	0	2	0	0	0	0	0	0	0	0	0	0	12	0	0	0	0	0	0	0	0	0	0	0	0	0	0	0	0	18	4	4	0	4	3	0	0	0	0	0	0
525406	Salmonella	enterica	enterica	Salmonella	0	0	0	0	0	0	0	0	0	0	0	0	0	0	0	0	0	0	0	0	0	0	0	0	0	0	0	0	0	0	0	0	0	3	29	7	0	2	0	0	2	3	0	0	0
627876	Acinetobacter	johnsonii		Acinetobacter	0	0	0	0	0	0	0	0	0	0	0	0	0	0	0	0	0	0	0	0	0	0	0	0	0	0	0	0	0	0	0	0	0	0	0	0	0	0	0	0	0	0	0	0	13
1098704	Chryseobacterium	gleum	35910.revcomp	Chryseobacterium	0	0	0	0	0	0	0	0	0	0	0	0	0	0	0	0	0	0	0	0	0	0	0	0	0	0	0	0	0	0	0	0	0	0	0	0	0	0	0	0	0	0	0	2	24
1073924	Buttiauxella	agrestis		Buttiauxella	0	2	0	0	0	0	0	0	0	0	0	0	0	0	0	0	0	0	0	0	0	0	0	0	0	0	6	0	0	0	0	0	12	4	0	2	0	0	0	0	0	0	0	0	5
1102977	Citrobacter	farmeri		Citrobacter	0	0	0	0	0	0	0	0	0	0	0	0	0	0	0	0	0	0	0	0	0	0	0	0	0	0	0	0	0	0	5	0	0	0	0	0	0	0	0	0	0	0	0	0	6
New.2.CleanUp.ReferenceOTU314	Unknown			Unknown	0	0	5	5	0	3	0	0	0	4	0	0	0	0	0	0	5	0	0	0	0	0	0	0	0	0	2	0	0	0	4	0	5	0	0	0	0	0	0	0	0	0	0	12	0
New.7.CleanUp.ReferenceOTU2	Unknown			Unknown	0	0	0	0	0	8	0	0	0	4	0	0	0	0	0	0	10	0	0	0	0	0	0	0	0	0	0	3	0	0	8	0	0	0	0	0	0	0	0	0	0	0	0	12	0
808241	Lactococcus	lactis	cremoris	Lactococcus	0	0	0	0	0	0	0	7	0	0	0	0	0	0	0	3	2	2	0	4	2	0	2	0	0	0	0	0	0	0	0	2	0	0	0	2	0	2	11	0	0	0	0	0	0
1071883	Lactococcus	lactis	cremoris	Lactococcus	0	0	0	0	0	0	0	4	0	0	0	0	0	0	0	0	0	3	0	0	3	0	2	0	0	0	0	0	0	3	0	0	3	0	0	5	0	5	9	3	0	0	0	0	0
1100139	Lactococcus	lactis	cremoris	Lactococcus	0	0	0	0	0	0	0	3	0	0	0	2	0	0	0	0	0	0	0	0	0	0	7	3	0	0	0	0	0	3	0	3	0	0	0	2	0	0	8	5	0	0	0	0	0
1103128	Acinetobacter	ursingii		Acinetobacter	0	0	0	0	0	0	0	0	0	5	0	0	0	0	0	0	0	0	0	0	0	0	0	0	0	0	0	0	0	0	0	0	0	0	0	0	0	0	0	0	0	0	0	3	15
1107884	Klebsiella	pneumoniae	pneumoniae	Klebsiella	0	0	0	0	0	0	0	2	0	0	0	0	0	0	4	12	3	0	0	0	0	0	0	0	0	0	3	0	0	0	0	0	5	8	0	2	0	3	0	0	0	2	0	0	0
4413614	Lactococcus	lactis	cremoris	Lactococcus	0	0	0	0	0	0	0	5	0	0	0	0	0	0	2	2	0	0	2	2	0	0	2	2	0	0	0	0	0	0	0	2	2	0	0	0	0	2	11	0	0	2	0	0	0
New.13.CleanUp.ReferenceOTU43	Unknown			Unknown	0	0	0	0	0	0	0	6	4	0	0	0	0	0	0	0	0	0	0	0	0	0	0	0	0	0	0	0	0	31	0	3	0	0	0	0	0	0	0	0	0	0	0	0	0
New.3.CleanUp.ReferenceOTU108	Unknown			Unknown	0	0	0	2	0	2	0	0	0	3	0	0	0	0	0	0	6	0	0	0	0	0	0	0	0	0	0	0	0	0	7	0	5	0	0	0	0	0	0	0	0	0	0	16	3
543172	Klebsiella	pneumoniae	pneumoniae	Klebsiella	0	0	0	0	0	0	0	0	0	0	0	0	0	0	0	2	0	0	0	0	0	0	0	0	0	0	0	0	0	0	0	0	0	7	13	2	5	9	2	0	3	0	0	0	0
577019	Lactococcus	lactis	cremoris	Lactococcus	0	0	0	0	0	0	0	5	0	0	0	0	0	0	0	0	0	2	4	0	2	0	3	3	0	0	0	0	0	0	0	4	3	0	0	0	0	3	12	0	0	0	0	0	0
922445	Lactococcus	lactis	cremoris	Lactococcus	0	0	0	0	0	0	0	4	0	0	0	2	0	0	0	0	0	2	3	2	0	0	7	3	0	0	0	0	0	2	0	0	3	0	2	0	0	0	11	0	2	0	0	0	0
New.2.CleanUp.ReferenceOTU294	Unknown			Unknown	0	0	3	2	0	7	0	0	0	3	0	0	0	2	0	0	0	0	0	0	0	0	0	0	0	0	0	0	0	0	6	0	3	0	0	0	0	0	0	0	0	0	0	17	0
1106382	Acinetobacter	sp.		Acinetobacter	0	0	0	0	0	4	0	3	0	9	0	0	0	0	0	0	0	0	0	0	0	0	0	0	0	0	0	0	0	0	0	0	3	0	0	0	0	0	0	0	0	0	0	0	7
New.14.CleanUp.ReferenceOTU811	Unknown			Unknown	0	0	0	0	0	0	0	0	0	0	0	0	0	0	0	0	0	0	0	0	0	0	0	0	0	0	0	0	0	0	0	0	0	0	0	0	0	0	0	0	0	0	0	8	20
107990	Aphanizomenon	flos-aquae		Aphanizomenon	0	0	0	0	0	0	0	0	0	0	0	0	0	0	0	0	0	0	41	0	0	0	0	0	0	0	0	0	0	0	0	0	0	0	0	0	0	0	0	0	0	0	0	0	0
971185	Lactococcus	lactis	cremoris	Lactococcus	0	0	0	0	0	0	0	3	0	0	0	2	0	0	0	2	0	0	2	0	0	0	0	8	0	0	3	0	0	0	0	0	0	0	4	0	0	3	4	0	3	0	0	0	0
1026850	Streptococcus	thermophilus	18311.revcomp	Streptococcus	0	0	0	0	0	10	0	0	0	6	0	0	0	0	0	0	0	0	0	0	0	0	0	0	0	0	0	0	9	8	0	8	0	0	0	0	0	0	0	0	0	0	0	0	0
1028002	Enterobacter	asburiae		Enterobacter	0	0	0	0	0	0	0	0	0	0	0	0	0	0	0	2	0	0	0	0	0	0	0	0	0	0	0	0	0	0	0	0	0	9	11	2	0	3	3	0	4	0	0	0	0
New.11.CleanUp.ReferenceOTU191	Unknown			Unknown	0	0	0	0	0	2	0	0	0	2	0	0	0	0	0	0	6	2	0	0	0	0	0	0	0	0	0	0	0	0	11	0	7	0	0	0	0	0	0	0	0	0	0	9	0
225874	Lactococcus	lactis	cremoris	Lactococcus	0	0	0	3	0	0	2	0	0	0	0	0	0	0	0	0	0	3	0	3	0	2	10	2	0	0	0	0	0	0	0	3	3	0	0	0	0	3	6	0	0	0	0	0	0
New.11.CleanUp.ReferenceOTU422	Unknown			Unknown	0	0	0	0	0	4	0	0	0	3	0	0	0	0	0	0	14	0	0	0	0	0	0	0	0	0	0	0	0	0	3	0	2	0	0	0	0	0	0	0	0	0	0	12	2
1054711	Lactococcus	lactis	cremoris	Lactococcus	0	0	0	0	2	0	3	3	0	0	0	3	0	0	2	0	0	0	0	0	0	0	3	2	0	0	0	0	0	2	0	3	0	0	0	0	0	7	7	0	0	0	0	0	0
1105445	Bacillus	silvestris		Bacillus	0	0	0	0	0	0	0	0	0	0	0	0	0	0	0	0	0	0	0	0	0	0	0	0	0	0	0	0	0	0	0	0	0	0	0	0	0	0	0	0	0	0	0	21	11
New.3.CleanUp.ReferenceOTU75	Unknown			Unknown	0	0	0	4	0	4	0	0	0	0	0	0	0	0	0	0	10	0	0	0	0	0	0	0	0	0	0	0	0	0	7	0	2	0	0	0	0	0	0	0	0	0	0	12	0
565537	Leuconostoc	mesenteroides	mesenteroides	Leuconostoc	0	0	0	0	5	0	0	14	0	0	0	3	0	0	0	0	0	0	0	0	0	0	2	0	0	0	0	0	0	0	0	0	0	0	0	0	0	0	2	0	0	2	0	0	0
882220	Lactococcus	lactis	cremoris	Lactococcus	0	0	0	0	0	0	0	7	2	0	0	0	0	0	0	2	0	0	2	0	0	0	3	4	2	0	0	0	0	0	0	0	0	0	2	0	0	0	8	4	0	0	0	0	0
936546	Lactococcus	lactis	cremoris	Lactococcus	0	0	0	0	0	0	2	5	0	0	0	0	0	0	0	3	0	2	3	0	0	0	4	3	0	0	0	0	0	2	0	0	0	0	0	0	0	0	9	0	0	3	2	0	0
92900	Lactococcus	lactis	cremoris	Lactococcus	0	0	0	0	0	0	0	4	0	0	0	2	0	0	0	5	0	0	0	0	0	2	0	0	0	0	0	0	0	0	0	3	0	0	0	3	0	2	8	3	0	2	0	0	0
291252	Lactococcus	lactis	cremoris	Lactococcus	0	0	0	0	0	0	0	0	0	0	0	0	0	0	2	5	0	0	0	0	0	0	4	3	0	0	0	0	0	0	0	0	0	0	0	0	0	2	9	9	0	0	0	0	0
299267	Escherichia	vulneris		Escherichia	0	0	0	0	0	0	0	0	0	0	0	0	0	0	0	0	7	3	0	0	0	0	0	0	0	0	0	0	0	0	0	0	0	0	0	0	0	2	0	0	0	0	0	0	0
416231	Streptococcus	thermophilus	18311.revcomp	Streptococcus	0	0	0	0	0	11	0	0	0	8	0	0	0	0	0	0	0	0	0	0	0	0	0	0	0	0	0	0	6	3	0	9	0	0	0	0	0	0	0	0	0	0	0	0	0
1100271	Chryseobacterium	piscium		Chryseobacterium	0	0	0	0	0	0	0	0	0	0	0	0	0	0	0	0	0	0	0	0	0	0	0	0	0	0	0	0	0	0	0	0	0	0	0	0	0	0	0	0	0	0	0	7	22
4353647	Klebsiella	pneumoniae	pneumoniae	Klebsiella	0	0	0	0	0	0	0	0	0	0	0	0	0	0	0	2	0	0	0	0	0	0	0	0	0	0	0	0	0	0	0	0	0	3	7	5	5	6	2	0	4	3	0	0	0
362736	Lactococcus	lactis	cremoris	Lactococcus	0	0	0	0	0	0	0	2	0	0	0	2	0	0	0	2	0	0	2	4	0	0	6	4	0	0	0	0	0	0	0	0	0	0	0	0	0	4	5	0	0	0	0	0	0
580943	Lactococcus	lactis	cremoris	Lactococcus	0	0	0	0	0	2	0	3	0	0	0	0	0	0	0	0	0	0	2	4	0	2	4	0	0	0	0	0	0	0	0	3	2	0	0	0	0	2	5	0	2	0	0	0	0
790627	Solibacter	usitatus		Solibacter	0	0	0	0	0	4	0	0	0	10	0	0	0	0	0	0	0	8	0	9	0	0	0	0	0	0	0	0	0	0	0	0	0	0	0	0	0	0	0	0	0	2	0	0	3
800205	Acetobacter	pasteurianus		Acetobacter	0	0	0	0	0	8	0	0	0	7	0	0	0	0	0	0	0	4	2	0	0	0	0	0	0	0	0	6	0	0	0	0	0	0	0	0	0	3	0	0	0	0	0	3	3
995610	Acinetobacter	sp.		Acinetobacter	0	0	0	0	0	0	0	0	0	24	0	0	0	0	0	0	0	0	0	0	0	0	0	0	0	0	0	0	0	0	7	0	5	0	0	0	0	0	0	0	0	0	0	0	0
1037614	Streptococcus	porcinus		Streptococcus	0	0	0	0	0	0	0	2	0	0	0	0	0	0	0	0	0	0	0	0	3	0	6	2	0	0	0	0	0	2	0	7	0	0	0	0	0	0	10	4	0	0	0	0	0
1101272	Acinetobacter	baumannii		Acinetobacter	0	0	0	0	0	0	0	0	0	0	0	0	0	0	0	0	0	0	0	0	0	0	0	0	0	0	0	0	0	0	0	0	0	0	0	0	0	0	0	0	0	0	0	0	14
New.11.CleanUp.ReferenceOTU381	Unknown			Unknown	0	0	0	0	0	5	0	0	0	4	0	0	0	0	0	0	13	2	0	0	0	0	0	0	0	0	0	0	0	0	4	0	0	0	0	0	0	0	0	0	0	0	0	8	0
New.2.CleanUp.ReferenceOTU346	Unknown			Unknown	0	0	2	0	0	2	0	0	0	0	0	0	0	0	0	0	0	0	0	0	2	0	0	0	0	0	2	2	0	0	5	0	3	0	0	0	0	0	0	0	0	0	0	16	0
New.3.CleanUp.ReferenceOTU90	Unknown			Unknown	0	0	0	2	0	6	0	0	0	0	0	0	0	0	0	0	4	0	0	0	0	0	0	0	0	0	0	0	0	0	4	0	5	0	0	0	0	0	0	0	0	0	0	13	2
361795	Lactococcus	lactis	cremoris	Lactococcus	0	0	0	0	0	0	0	6	0	0	0	2	0	0	0	0	0	2	2	0	0	0	2	3	0	0	0	0	0	0	0	4	0	0	0	2	0	0	10	0	0	2	0	0	0
866400	Lactococcus	lactis	cremoris	Lactococcus	0	0	0	0	0	0	0	5	0	0	0	2	0	0	0	3	0	0	2	2	5	0	0	0	0	0	2	0	0	0	0	0	0	0	0	0	2	0	8	4	0	0	0	0	0
1986072	Streptococcus	thermophilus	18311.revcomp	Streptococcus	0	0	0	0	0	9	0	0	0	6	0	0	0	0	0	0	0	0	0	0	0	0	0	0	0	0	0	0	4	7	0	9	0	0	0	0	0	0	0	0	0	0	0	0	0
New.11.CleanUp.ReferenceOTU78	Unknown			Unknown	0	0	0	0	0	13	0	0	0	4	0	0	0	0	0	0	0	0	0	0	0	0	0	0	0	0	0	0	0	0	6	0	0	0	0	0	0	0	0	0	0	0	0	10	2
New.2.CleanUp.ReferenceOTU361	Unknown			Unknown	0	0	3	0	0	4	0	0	0	2	0	0	0	4	0	0	6	2	0	0	0	0	0	0	0	0	0	0	0	0	3	0	0	0	0	0	0	0	0	0	0	0	0	11	0
382730	Lactococcus	lactis	cremoris	Lactococcus	0	0	0	0	0	0	0	4	0	0	0	2	0	0	0	3	2	0	0	2	0	0	2	0	0	0	0	0	0	0	0	0	0	0	0	0	0	4	4	0	0	0	0	0	0
408634	Streptococcus	thermophilus	18311.revcomp	Streptococcus	0	0	0	0	0	3	0	0	0	10	0	0	0	0	0	0	0	0	0	0	0	0	0	0	0	0	0	0	7	10	0	4	0	0	0	0	0	0	0	0	0	0	0	0	0
4362598	Lactococcus	lactis	cremoris	Lactococcus	0	0	0	0	0	0	0	3	0	0	0	3	0	0	0	4	0	0	2	0	0	0	3	0	2	0	0	0	0	0	0	3	3	0	0	0	0	3	6	0	2	0	0	0	0
819709	Lactococcus	lactis	cremoris	Lactococcus	0	0	0	0	0	0	0	4	0	0	0	2	0	0	0	0	0	0	3	2	0	0	2	4	2	0	0	0	0	0	0	2	0	0	0	0	0	0	7	3	0	0	0	0	0
823769	Lactococcus	lactis	cremoris	Lactococcus	0	0	0	0	0	0	2	3	0	0	0	0	0	0	0	0	0	0	0	0	0	3	5	3	0	0	0	0	0	0	0	4	2	0	0	2	0	0	7	2	0	0	0	0	0
923914	Streptococcus	thermophilus	18311.revcomp	Streptococcus	0	0	0	0	0	9	0	0	0	8	0	0	0	0	0	0	0	0	0	0	0	0	0	0	0	0	0	0	2	7	0	7	0	0	0	0	0	0	0	0	0	0	0	0	0
1111801	Aeromonas	veronii		Aeromonas	0	0	0	0	0	0	0	0	0	0	0	0	0	0	0	4	3	0	0	0	0	0	0	0	0	0	0	0	0	0	0	0	0	23	0	3	0	0	0	0	0	0	0	0	0
2081808	Klebsiella	pneumoniae	pneumoniae	Klebsiella	0	0	0	0	0	0	0	0	0	0	0	0	0	0	0	0	6	0	0	0	0	0	0	0	0	0	0	0	0	0	0	0	3	7	2	0	5	5	0	0	0	3	0	0	0
New.0.CleanUp.ReferenceOTU71	Unknown			Unknown	3	0	2	0	0	9	0	0	0	3	0	0	0	0	0	0	3	0	0	0	0	0	0	0	0	0	0	0	0	0	0	0	0	0	0	0	0	0	0	0	0	0	0	13	0
New.11.CleanUp.ReferenceOTU428	Unknown			Unknown	0	0	0	0	0	4	0	0	0	0	0	0	0	0	0	0	10	3	0	0	0	0	0	0	0	0	0	0	0	0	7	0	3	0	0	0	0	0	0	0	0	0	0	6	0
158923	Pseudomonas	entomophila		Pseudomonas	0	0	0	0	0	0	0	0	0	0	0	0	0	0	0	0	0	0	0	0	0	0	0	0	0	0	0	0	0	0	0	0	0	0	0	0	0	0	0	0	0	0	0	0	13
666824	Paenibacillus	wynnii		Paenibacillus	0	0	0	0	0	0	0	0	0	0	0	0	0	0	0	0	0	0	0	0	0	0	0	0	0	0	0	0	0	0	0	0	0	0	0	0	0	0	0	0	0	0	0	0	13
818463	Lactococcus	lactis	cremoris	Lactococcus	0	0	0	0	3	0	2	2	0	0	0	0	0	0	0	0	0	2	2	0	0	4	3	2	0	0	0	0	0	0	0	2	0	0	0	0	0	3	4	0	0	0	0	0	0
New.11.CleanUp.ReferenceOTU361	Unknown			Unknown	0	0	0	0	0	4	0	0	0	2	0	0	0	0	0	0	8	3	0	0	0	0	0	0	0	0	2	0	0	0	2	0	0	0	0	0	0	0	0	0	0	0	0	9	2
687996	Acinetobacter	sp.		Acinetobacter	0	0	0	0	0	0	0	0	0	0	0	0	0	0	0	0	0	0	31	0	0	0	0	0	0	0	0	0	0	0	0	0	0	0	0	0	0	0	0	0	0	0	0	0	0
824932	Bacillus	flexus		Bacillus	0	0	0	0	0	0	0	0	0	0	0	0	0	0	0	0	31	0	0	0	0	0	0	0	0	0	0	0	0	0	0	0	0	0	0	0	0	0	0	0	0	0	0	0	0
987252	Streptococcus	thermophilus	18311.revcomp	Streptococcus	0	0	0	0	0	6	0	0	0	8	0	0	0	0	0	0	0	0	0	0	0	0	0	0	0	0	0	0	4	0	0	13	0	0	0	0	0	0	0	0	0	0	0	0	0
1080881	Chryseobacterium	gleum	35910.revcomp	Chryseobacterium	0	0	0	0	0	0	0	0	0	0	0	0	0	0	0	0	0	0	0	0	0	0	0	0	0	0	0	0	0	0	0	0	0	0	0	0	0	0	0	0	0	0	0	0	22
1100972	Lactococcus	lactis	cremoris	Lactococcus	0	0	0	0	0	0	0	2	0	0	0	0	0	0	0	0	0	0	2	3	0	0	3	0	0	0	0	0	0	0	0	2	2	0	0	2	0	0	6	3	0	4	0	0	0
1102809	Acinetobacter	johnsonii		Acinetobacter	0	0	0	0	0	0	0	0	0	0	0	0	0	0	0	0	0	0	0	0	0	0	0	0	0	0	0	0	0	0	0	0	0	0	0	0	0	0	0	0	0	0	0	10	7
New.19.CleanUp.ReferenceOTU433	Acinetobacter	sp.		Acinetobacter	0	0	0	0	0	0	0	0	0	0	0	0	0	0	0	0	0	0	0	0	0	0	0	0	0	0	0	0	0	0	18	0	13	0	0	0	0	0	0	0	0	0	0	0	0
64382	Lactococcus	lactis	cremoris	Lactococcus	0	0	0	0	0	0	0	3	0	0	0	0	0	0	0	4	0	0	0	3	2	2	5	2	0	0	0	0	0	0	0	0	2	0	0	2	0	0	5	0	0	0	0	0	0
167936	Lactococcus	lactis	cremoris	Lactococcus	0	0	0	0	0	0	2	4	0	0	0	0	0	0	0	2	0	0	0	0	0	0	0	0	3	0	0	0	0	3	0	2	3	0	0	0	0	2	3	4	0	0	0	0	0
571540	Lactococcus	lactis	cremoris	Lactococcus	0	0	0	0	0	0	0	2	0	0	0	0	0	0	0	0	0	0	0	0	0	0	6	0	0	0	0	0	0	0	0	3	2	0	0	0	0	2	8	3	0	0	0	0	0
676932	Raoultella	terrigena		Raoultella	0	0	0	0	0	0	0	0	0	0	0	0	0	0	0	0	0	0	0	0	0	0	0	0	0	0	0	0	0	0	0	0	0	5	8	2	0	6	0	0	2	0	0	0	0
820290	Lactococcus	lactis	cremoris	Lactococcus	0	0	0	0	0	0	0	4	0	0	0	0	0	0	2	3	0	2	0	0	0	0	0	6	0	0	0	0	0	0	0	0	0	0	0	3	0	2	3	2	0	0	0	0	0
835961	Niastella	yeongjuensis		Niastella	3	0	0	2	0	0	0	0	0	0	0	0	0	0	0	0	0	4	0	2	2	2	0	0	0	0	2	0	0	0	2	0	0	2	0	0	0	2	0	0	0	0	0	0	0
1105531	Aeromonas	salmonicida	salmonicida	Aeromonas	0	0	0	0	0	0	0	0	0	0	0	0	0	0	0	0	0	0	0	0	0	0	0	0	0	0	0	0	0	0	0	0	0	27	3	0	0	0	0	0	0	0	0	0	0
New.1.CleanUp.ReferenceOTU84	Unknown			Unknown	0	3	2	0	0	3	0	0	0	3	0	0	0	0	0	0	0	0	0	0	0	0	0	0	0	0	0	2	0	0	6	0	0	0	0	0	0	0	0	0	0	0	0	11	0
New.2.CleanUp.ReferenceOTU201	Unknown			Unknown	0	0	2	2	0	0	0	0	0	2	0	0	0	0	0	0	0	0	0	0	0	0	0	0	0	0	0	0	0	0	7	0	0	0	0	0	0	0	0	0	0	0	0	17	0
New.3.CleanUp.ReferenceOTU123	Unknown			Unknown	0	0	0	2	0	0	0	2	0	0	0	0	0	0	0	0	2	0	0	0	0	0	0	0	0	0	2	0	0	0	2	0	3	0	0	0	0	0	0	0	0	0	0	17	0
272485	Klebsiella	pneumoniae	pneumoniae	Klebsiella	0	0	0	0	0	0	0	0	0	0	0	0	0	0	0	0	0	0	0	0	0	0	0	0	0	0	0	0	0	0	0	0	0	6	9	4	0	4	4	0	0	0	0	0	0
311694	Klebsiella	pneumoniae	pneumoniae	Klebsiella	0	0	0	0	0	0	0	0	0	0	0	0	0	0	0	2	3	0	0	0	0	2	0	0	0	0	0	0	0	0	0	0	0	5	3	3	2	4	3	0	0	0	0	0	0
764749	Klebsiella	pneumoniae	pneumoniae	Klebsiella	0	0	0	0	0	0	0	0	0	0	0	0	0	0	0	3	0	0	0	0	0	0	0	0	0	0	0	0	0	0	0	0	0	6	4	0	0	8	0	0	3	2	0	0	0
1103576	Methylobacterium	radiotolerans	2831.revcomp	Methylobacterium	0	0	0	0	0	2	0	0	0	14	0	0	0	0	0	0	0	4	0	0	0	0	0	0	0	0	0	0	0	0	2	2	0	0	0	0	0	0	0	0	0	0	0	0	5
1109485	Microbacterium	thalassium		Microbacterium	0	0	0	0	0	10	0	0	0	0	0	0	0	0	0	0	0	2	0	0	0	0	0	0	0	0	0	0	0	0	0	0	0	0	0	0	0	0	0	0	0	0	0	4	13
New.14.CleanUp.ReferenceOTU358	Unknown			Unknown	0	0	0	0	0	0	0	0	0	3	0	0	0	0	0	0	10	0	0	0	0	0	0	0	0	0	0	0	0	0	3	0	0	0	0	0	0	0	0	0	0	0	0	11	2
New.2.CleanUp.ReferenceOTU75	Unknown			Unknown	0	0	2	0	0	7	0	0	0	4	0	0	0	0	0	0	5	0	0	0	0	0	0	0	0	0	0	0	0	0	3	0	0	0	0	0	0	0	0	0	0	0	0	4	4
234778	Acinetobacter	baumannii		Acinetobacter	0	0	0	0	0	0	0	0	0	0	0	0	0	0	0	0	0	0	0	0	0	0	0	0	0	0	0	0	0	0	0	0	0	0	0	0	0	0	0	0	0	0	0	2	17
236737	Salmonella	enterica	enterica	Salmonella	0	0	0	0	0	0	0	0	0	0	0	0	0	0	0	0	0	0	0	0	0	0	0	0	0	0	0	0	0	0	0	0	0	5	8	6	3	2	2	0	2	0	0	0	0
380840	Lactococcus	lactis	cremoris	Lactococcus	0	0	0	0	0	0	3	2	0	0	0	2	0	0	0	0	0	0	2	0	0	0	3	0	0	0	0	0	0	0	0	2	2	0	0	0	0	2	8	0	0	0	0	0	0
629716	Escherichia	vulneris		Escherichia	0	0	0	0	0	0	0	0	0	0	0	0	0	0	0	0	0	22	0	3	0	3	0	0	0	0	0	0	0	0	0	0	0	0	0	0	0	0	0	0	0	0	0	0	0
550592	Salmonella	enterica	enterica	Salmonella	0	0	0	0	0	0	0	0	0	0	0	0	0	0	0	0	0	0	0	0	0	0	0	0	0	0	0	0	0	0	0	0	0	6	8	3	0	5	2	0	3	0	0	0	0
871586	Streptococcus	thermophilus	18311.revcomp	Streptococcus	0	0	0	0	0	6	0	0	0	9	0	0	0	0	0	0	0	0	0	0	0	0	0	0	0	0	0	0	0	6	0	6	0	0	0	0	0	0	0	0	0	0	0	0	0
906271	Lactococcus	lactis	cremoris	Lactococcus	0	0	0	0	0	0	0	0	0	0	2	0	0	0	0	0	0	0	0	2	3	3	6	2	0	0	0	0	0	0	0	0	3	0	0	0	0	0	4	0	0	0	0	0	0
1109579	Bacillus	flexus		Bacillus	0	0	0	0	0	0	0	0	0	0	0	0	0	0	0	0	22	0	0	0	0	0	0	0	0	0	0	0	0	0	0	0	0	0	0	0	0	0	0	0	0	0	0	2	3
New.1.CleanUp.ReferenceOTU32	Unknown			Unknown	0	2	0	2	0	2	0	0	0	0	0	0	0	0	0	0	0	0	0	0	0	0	0	0	0	0	2	2	0	0	8	0	0	0	0	0	0	0	0	0	0	0	0	9	0
New.11.CleanUp.ReferenceOTU140	Unknown			Unknown	0	0	0	0	0	7	0	0	0	0	0	0	0	0	0	0	3	5	0	0	0	0	0	0	0	0	0	0	0	0	6	0	0	0	0	0	0	0	0	0	0	0	0	6	0
New.2.CleanUp.ReferenceOTU312	Unknown			Unknown	0	0	2	3	0	4	0	0	0	0	0	0	0	0	0	0	3	2	0	0	0	0	0	0	0	0	0	0	0	0	4	0	0	0	0	0	0	0	0	0	0	0	0	7	2
530232	Citrobacter	werkmanii		Citrobacter	0	0	0	0	0	0	0	0	0	0	0	0	0	0	0	0	0	0	0	0	0	0	0	0	0	0	0	0	0	0	0	0	0	0	0	0	0	0	0	0	0	0	0	0	0
961620	Streptococcus	thermophilus	18311.revcomp	Streptococcus	0	0	0	0	0	3	0	0	0	8	0	0	0	0	0	0	0	0	0	0	0	0	0	0	0	0	0	0	2	4	0	9	0	0	0	0	0	0	0	0	0	0	0	0	0
1039744	Lactococcus	lactis	cremoris	Lactococcus	0	0	0	0	0	0	0	2	0	0	0	0	0	0	0	8	0	0	0	0	0	0	3	0	0	0	0	0	0	0	0	3	0	0	0	3	0	2	3	2	0	0	0	0	0
1067074	Leuconostoc	lactis		Leuconostoc	0	0	2	0	0	8	0	0	0	3	0	0	0	0	0	0	0	2	0	0	0	0	0	0	0	0	0	0	0	0	0	0	0	7	0	2	0	0	0	0	0	0	0	0	0
1102153	Streptococcus	thermophilus	18311.revcomp	Streptococcus	0	0	0	0	0	8	0	0	0	6	0	0	0	0	0	0	0	0	0	0	0	0	0	0	0	0	0	0	3	4	0	5	0	0	0	0	0	0	0	0	0	0	0	0	0
1106652	Acinetobacter	lwoffii		Acinetobacter	0	0	0	0	0	0	0	0	0	14	0	0	0	0	0	0	0	0	0	0	0	0	0	0	0	0	0	0	0	0	4	0	3	0	0	0	0	0	0	0	0	0	0	0	3
1108002	Enhydrobacter	aerosaccus		Enhydrobacter	0	0	2	0	0	0	0	0	0	10	0	0	4	0	0	0	0	0	0	0	0	0	0	0	0	0	0	0	0	0	0	0	0	0	0	0	0	0	0	0	0	0	0	2	8
New.11.CleanUp.ReferenceOTU62	Unknown			Unknown	0	0	0	0	0	3	0	0	0	0	0	0	0	0	0	0	2	0	0	0	0	0	0	0	0	0	0	0	0	0	5	0	0	0	0	0	0	0	0	0	0	0	0	13	3
New.2.CleanUp.ReferenceOTU210	Unknown			Unknown	0	0	3	5	0	0	0	0	0	0	0	0	0	0	0	0	2	2	0	0	0	0	0	0	0	0	0	0	0	0	8	0	2	0	0	0	0	0	0	0	0	0	0	4	0
New.3.CleanUp.ReferenceOTU139	Unknown			Unknown	0	0	0	2	0	5	0	0	0	2	0	0	0	0	0	0	5	0	0	0	0	3	0	0	0	0	0	0	0	0	2	0	0	0	0	0	0	0	0	0	0	0	0	5	2
New.4.CleanUp.ReferenceOTU62	Unknown			Unknown	0	0	0	0	0	3	0	0	0	3	0	0	2	0	0	0	4	0	0	0	0	0	0	0	0	0	3	0	0	0	2	0	0	0	0	0	0	0	0	0	0	0	0	9	0
243185	Kluyvera	cryocrescens		Kluyvera	0	0	0	0	0	0	0	0	0	0	0	0	0	0	0	0	2	0	0	0	0	0	0	0	0	0	0	0	0	0	0	0	0	2	2	0	0	3	0	0	0	0	0	0	0
875878	Lactococcus	lactis	cremoris	Lactococcus	0	0	0	0	0	0	0	2	0	0	0	0	0	0	0	0	0	0	2	0	0	0	2	0	0	0	0	0	0	0	0	0	0	0	0	2	0	2	10	3	0	0	0	0	0
1015920	Acinetobacter	sp.		Acinetobacter	0	0	0	0	0	0	0	0	0	25	0	0	0	0	0	0	0	0	0	0	0	0	0	0	0	0	0	0	0	0	0	0	0	0	0	0	0	0	0	0	0	0	0	0	0
1086293	Lactococcus	lactis	cremoris	Lactococcus	0	0	0	0	0	0	0	0	0	0	0	0	0	0	0	5	0	2	0	0	0	0	2	2	0	0	0	0	0	0	0	0	0	0	2	2	0	0	4	0	2	0	0	0	0
New.11.CleanUp.ReferenceOTU1	Unknown			Unknown	0	0	0	0	0	2	0	0	0	4	0	0	0	0	0	0	2	0	0	0	0	0	0	0	0	0	0	0	0	0	4	0	2	0	0	0	0	0	0	0	0	0	0	11	0
New.14.CleanUp.ReferenceOTU156	Unknown			Unknown	0	0	0	0	0	0	0	0	0	4	0	0	0	0	0	0	3	0	0	0	0	0	0	0	0	0	0	0	0	0	5	0	0	0	0	0	0	0	0	0	0	0	0	13	0
New.3.CleanUp.ReferenceOTU339	Unknown			Unknown	0	0	0	2	0	0	0	0	0	3	0	0	0	0	0	0	0	0	0	0	0	0	0	0	0	0	0	0	0	0	9	0	0	0	0	0	0	0	0	0	0	0	0	11	0
New.4.CleanUp.ReferenceOTU96	Unknown			Unknown	0	0	0	0	0	2	0	0	0	2	0	0	2	0	0	0	3	0	0	0	0	2	0	0	0	0	0	0	0	0	4	0	0	0	0	0	0	0	0	0	0	0	0	10	0
207560	Lactococcus	lactis	cremoris	Lactococcus	0	0	0	0	0	0	0	2	0	0	0	2	0	0	0	2	0	0	0	0	0	0	4	3	0	0	0	0	0	0	0	2	3	0	0	0	0	0	4	0	0	0	0	0	0
296868	Raoultella	ornithinolytica		Raoultella	0	0	0	0	0	0	0	0	0	0	0	0	0	0	0	0	0	0	0	0	0	0	0	0	0	0	0	0	0	0	0	0	0	5	6	0	2	6	0	0	0	2	0	0	0
304743	Acinetobacter	johnsonii		Acinetobacter	0	0	0	0	0	0	0	0	0	0	0	0	0	0	0	0	0	0	0	0	0	0	0	0	0	0	0	0	0	0	0	0	0	0	0	0	0	0	0	0	0	0	0	0	12
572365	Aeromonas	hydrophila	ranaei	Aeromonas	0	0	0	0	0	0	0	0	0	0	0	0	0	0	0	0	0	0	0	0	0	0	0	0	0	0	0	0	0	0	0	0	0	21	3	0	0	0	0	0	0	0	0	0	0
810580	Lactococcus	lactis	cremoris	Lactococcus	0	0	0	0	0	0	0	4	0	0	0	0	0	0	0	4	0	0	0	0	0	0	2	0	0	0	0	0	0	3	0	0	3	0	0	0	0	0	6	0	0	0	0	0	0
889866	Enterobacter	cowanii		Enterobacter	0	0	0	0	0	2	0	0	0	0	0	0	0	0	0	0	0	0	0	0	0	0	0	0	0	0	0	0	0	0	0	0	0	0	0	0	0	0	0	0	0	0	0	0	8
898366	Lactococcus	lactis	cremoris	Lactococcus	0	0	0	0	0	0	0	3	0	0	0	0	0	0	0	2	0	0	0	0	0	0	0	0	0	0	0	0	0	0	0	0	0	0	0	0	0	2	7	2	0	3	0	0	0
1085667	Streptococcus	thermophilus	18311.revcomp	Streptococcus	0	0	0	0	0	3	0	0	0	8	0	0	0	0	0	0	0	0	0	0	0	0	0	0	0	0	0	0	4	3	0	6	0	0	0	0	0	0	0	0	0	0	0	0	0
1105657	Kluyvera	cryocrescens		Kluyvera	0	0	0	0	0	0	0	0	0	0	0	0	0	0	0	0	4	0	0	0	0	4	0	0	0	0	0	0	0	0	0	0	0	2	2	2	0	5	0	0	3	2	0	0	0
1107326	Acinetobacter	lwoffii		Acinetobacter	0	0	0	0	0	0	0	0	0	0	0	0	0	0	0	0	0	0	0	0	0	0	0	0	0	0	0	0	0	0	0	0	0	0	0	0	0	0	0	0	0	0	0	7	11
New.1.CleanUp.ReferenceOTU4	Unknown			Unknown	0	2	0	3	0	7	0	0	0	0	0	0	0	0	0	0	3	0	0	0	0	0	0	0	0	0	0	0	0	0	2	0	0	0	0	0	0	0	0	0	0	0	0	7	0
New.3.CleanUp.ReferenceOTU332	Unknown			Unknown	0	0	0	2	0	0	0	0	0	0	0	0	0	0	0	0	3	0	0	0	0	0	0	0	0	0	2	0	0	0	8	0	0	0	0	0	0	0	0	0	0	0	0	7	2
580551	Salmonella	enterica	enterica	Salmonella	0	0	0	0	0	0	0	0	0	0	0	0	0	0	0	0	0	0	0	0	0	0	0	0	0	0	0	0	0	0	0	0	0	9	2	3	0	0	0	0	0	0	0	0	0
1024019	Bacillus	nealsonii		Bacillus	0	0	0	0	0	0	0	0	0	0	0	0	0	0	0	0	0	0	0	0	0	0	0	0	0	0	0	0	0	0	0	0	0	0	0	0	0	0	0	0	0	0	0	0	23
1051356	Lactococcus	lactis	cremoris	Lactococcus	0	0	0	0	0	0	0	3	0	0	0	0	0	0	0	2	0	0	2	4	0	0	4	0	0	0	2	0	0	0	0	0	0	0	0	0	0	0	4	2	0	0	0	0	0
1068107	Lactococcus	lactis	cremoris	Lactococcus	0	0	0	0	0	0	0	2	0	0	0	0	0	0	0	0	0	0	0	3	0	0	4	3	0	0	0	0	0	0	0	0	0	0	0	0	0	0	5	0	0	2	0	0	0
1084055	Streptococcus	thermophilus	18311.revcomp	Streptococcus	0	0	0	0	0	2	0	0	0	6	0	0	0	0	0	0	0	0	0	0	0	0	0	0	0	0	0	0	5	2	0	8	0	0	0	0	0	0	0	0	0	0	0	0	0
1111019	Pseudomonas	entomophila		Pseudomonas	0	0	0	0	0	0	0	0	0	0	0	0	0	0	0	0	0	0	0	0	0	0	0	0	0	0	0	0	0	0	0	0	0	0	0	0	0	0	0	0	0	0	0	0	7
New.43.CleanUp.ReferenceOTU127	Acinetobacter	sp.		Acinetobacter	0	0	0	0	0	0	0	0	0	0	0	0	0	0	0	0	0	0	0	0	0	0	0	0	0	0	0	0	0	0	0	0	23	0	0	0	0	0	0	0	0	0	0	0	0
New.2.CleanUp.ReferenceOTU99	Unknown			Unknown	0	0	3	0	0	0	0	0	0	3	0	0	8	0	0	0	0	0	0	0	0	0	0	0	0	0	0	2	0	0	0	0	0	0	0	0	0	0	0	0	0	0	0	7	0
New.3.CleanUp.ReferenceOTU385	Unknown			Unknown	0	0	0	2	0	2	0	0	0	0	0	0	0	3	0	0	0	2	0	0	0	0	0	0	0	0	0	0	0	0	4	0	0	0	0	0	0	0	0	0	0	0	0	7	3
298759	Leuconostoc	mesenteroides	mesenteroides	Leuconostoc	0	0	0	5	0	0	0	9	0	0	0	0	0	0	0	0	0	0	0	0	0	0	0	0	0	0	0	0	0	0	0	0	0	0	0	0	0	0	2	0	0	2	0	0	0
812793	Citrobacter	freundii		Citrobacter	0	0	0	0	0	0	0	0	0	0	0	0	0	0	0	0	0	0	0	0	0	0	0	0	0	0	0	0	0	0	0	0	0	3	0	0	0	0	0	0	0	0	0	0	0
818462	Citrobacter	farmeri		Citrobacter	0	0	0	0	0	0	0	0	0	0	0	0	0	0	0	0	0	0	0	0	0	0	0	0	0	0	0	0	0	0	0	0	0	0	0	0	0	0	0	0	0	0	0	0	3
887666	Streptococcus	thermophilus	18311.revcomp	Streptococcus	0	0	0	0	0	6	0	0	0	3	0	0	0	0	0	0	0	0	0	0	0	0	0	0	0	0	0	0	2	5	0	6	0	0	0	0	0	0	0	0	0	0	0	0	0
961021	Lactococcus	lactis	cremoris	Lactococcus	0	0	0	0	0	0	0	0	0	0	0	0	0	0	0	2	0	0	0	3	0	0	3	3	0	0	0	0	0	0	0	4	3	0	0	0	0	2	2	0	0	0	0	0	0
967823	Streptococcus	thermophilus	18311.revcomp	Streptococcus	0	0	0	0	0	8	0	0	0	3	0	0	0	0	0	0	0	0	0	0	0	0	0	0	0	0	0	0	2	3	0	6	0	0	0	0	0	0	0	0	0	0	0	0	0
968665	Streptococcus	thermophilus	18311.revcomp	Streptococcus	0	0	0	0	0	7	0	2	0	2	0	0	0	0	0	0	0	0	0	0	0	0	0	0	0	0	0	0	2	0	0	9	0	0	0	0	0	0	0	0	0	0	0	0	0
1048064	Streptococcus	thermophilus	18311.revcomp	Streptococcus	0	0	0	0	0	5	0	0	0	5	0	0	0	0	0	0	0	0	0	0	0	0	0	0	0	0	0	0	2	3	0	7	0	0	0	0	0	0	0	0	0	0	0	0	0
1107138	Lactococcus	lactis	cremoris	Lactococcus	0	0	0	0	0	0	2	0	0	0	0	0	0	0	0	2	0	0	2	2	0	0	2	2	0	0	0	0	0	0	0	2	0	0	0	2	0	0	6	0	0	0	0	0	0
1108128	Pelomonas	saccharophila		Pelomonas	0	0	0	0	0	4	0	0	0	0	0	0	0	4	2	0	0	2	0	0	0	0	0	0	0	0	2	4	0	0	0	0	2	2	0	0	0	0	0	0	0	0	0	0	0
New.1.CleanUp.ReferenceOTU11	Unknown			Unknown	0	2	0	0	0	0	0	0	0	0	0	0	0	0	0	0	6	0	0	0	0	0	0	0	0	0	0	0	0	0	7	0	0	0	0	0	0	0	0	0	0	0	0	7	0
New.14.CleanUp.ReferenceOTU569	Unknown			Unknown	0	0	0	0	0	0	0	0	0	2	0	0	0	0	0	0	6	0	0	0	0	0	0	0	0	0	0	0	0	0	3	0	0	0	0	0	0	0	0	0	0	0	0	11	0
New.3.CleanUp.ReferenceOTU292	Unknown			Unknown	0	0	0	2	0	0	0	0	0	0	0	0	0	2	0	0	3	0	0	0	0	0	0	0	0	0	0	0	0	0	7	0	0	0	0	0	0	0	0	0	0	0	0	8	0
882096	Acinetobacter	sp.		Acinetobacter	0	0	0	0	0	0	0	0	0	15	0	0	0	0	0	0	0	0	0	0	0	0	0	0	0	0	0	0	0	0	2	0	4	0	0	0	0	0	0	0	0	0	0	0	0
977792	Streptococcus	thermophilus	18311.revcomp	Streptococcus	0	0	0	0	0	2	0	0	0	7	0	0	0	0	0	0	0	0	0	0	0	0	0	0	0	0	0	0	0	5	0	7	0	0	0	0	0	0	0	0	0	0	0	0	0
1084539	Lactococcus	lactis	cremoris	Lactococcus	0	0	0	0	0	0	0	3	0	0	0	2	0	0	0	0	0	0	0	0	0	0	0	3	0	2	0	0	0	0	0	0	2	0	2	2	0	0	2	3	0	0	0	0	0
1110824	Paenibacillus	brasilensis		Paenibacillus	0	0	0	0	0	0	0	0	0	0	0	0	0	0	0	0	0	0	0	0	0	0	0	0	0	0	0	0	0	0	0	0	0	0	0	0	0	0	0	0	0	0	0	0	10
1759073	Leuconostoc	mesenteroides	mesenteroides	Leuconostoc	0	0	0	8	0	0	0	5	0	0	0	0	0	0	0	0	0	0	0	0	0	0	0	0	0	0	0	0	0	0	0	0	0	0	0	0	0	2	0	0	0	0	0	0	0
New.11.CleanUp.ReferenceOTU110	Unknown			Unknown	0	0	0	0	0	4	0	0	0	0	0	0	0	0	0	0	6	0	0	0	0	0	0	0	0	0	0	0	0	0	4	0	0	0	0	0	0	0	0	0	0	0	0	5	2
New.11.CleanUp.ReferenceOTU435	Unknown			Unknown	0	0	0	0	0	3	0	0	0	0	0	0	0	0	0	0	0	0	0	0	0	0	0	0	0	0	0	0	0	0	9	0	0	0	0	0	0	0	0	0	0	0	0	7	2
New.11.CleanUp.ReferenceOTU442	Unknown			Unknown	0	0	0	0	0	2	0	0	0	0	0	0	0	0	0	0	0	0	0	0	2	0	0	0	0	0	2	0	0	0	5	0	5	0	0	0	0	0	0	0	0	0	0	5	0
New.2.CleanUp.ReferenceOTU234	Unknown			Unknown	0	0	2	0	0	3	0	0	0	2	0	0	0	0	0	0	2	0	0	2	0	0	0	0	0	0	0	0	0	0	4	0	2	0	0	0	0	0	0	0	0	0	0	4	0
New.3.CleanUp.ReferenceOTU211	Unknown			Unknown	0	0	0	4	0	0	0	0	0	0	0	0	0	0	0	0	6	0	0	0	0	0	0	0	0	0	0	0	0	0	3	0	2	0	0	0	0	0	0	0	0	0	0	6	0
New.3.CleanUp.ReferenceOTU275	Unknown			Unknown	0	0	0	3	0	0	0	0	0	2	0	0	0	0	0	0	2	2	0	0	0	0	0	0	0	0	0	0	0	0	4	0	2	0	0	0	0	0	0	0	0	0	0	6	0
New.3.CleanUp.ReferenceOTU278	Unknown			Unknown	0	0	0	2	0	0	0	0	0	0	0	0	0	0	0	0	0	0	0	0	0	0	0	0	0	0	0	0	0	0	5	0	0	0	0	0	0	0	0	0	0	0	0	12	2
New.7.CleanUp.ReferenceOTU89	Unknown			Unknown	0	0	0	0	0	0	0	0	0	2	0	0	0	0	0	0	0	0	0	0	0	0	0	0	0	0	0	2	0	0	2	0	0	0	0	0	0	0	0	0	0	0	0	15	0
219484	Klebsiella	pneumoniae	pneumoniae	Klebsiella	0	0	0	0	0	0	0	0	0	0	0	0	0	0	0	0	0	0	0	0	0	0	0	0	0	0	0	0	0	0	0	0	0	3	8	0	0	5	0	0	4	0	0	0	0
295630	Leuconostoc	mesenteroides	mesenteroides	Leuconostoc	0	0	0	3	0	0	0	8	0	0	0	3	0	0	0	0	0	0	0	0	0	0	0	0	0	0	2	0	0	0	0	0	0	0	0	0	0	0	0	0	0	0	0	0	0
582459	Enterobacter	cowanii		Enterobacter	0	0	0	0	0	0	0	0	0	0	0	0	0	0	0	0	0	0	0	0	0	0	0	0	0	0	0	0	0	0	0	0	0	16	2	0	0	0	0	0	0	0	0	0	0
806838	Lactococcus	lactis	cremoris	Lactococcus	0	0	0	0	0	0	2	0	0	0	0	0	0	0	0	0	0	0	2	0	0	0	0	3	0	2	0	0	0	0	0	3	2	0	0	0	0	0	4	2	0	0	0	0	0
816685	Paenibacillus	wynnii		Paenibacillus	0	0	0	0	0	0	0	0	0	0	0	0	0	0	0	0	0	0	0	0	0	0	0	0	0	0	0	0	0	0	0	0	0	0	0	0	0	0	0	0	0	0	0	0	8
883989	Empedobacter	brevis		Empedobacter	0	0	0	0	0	0	0	0	0	0	0	0	0	0	0	0	0	0	0	0	0	0	0	0	0	0	0	0	0	0	0	0	0	0	0	0	0	0	0	0	0	0	0	0	11
901048	Streptococcus	thermophilus	18311.revcomp	Streptococcus	0	0	0	0	0	4	0	0	0	9	0	0	0	0	0	0	0	0	0	0	0	0	0	0	0	0	0	0	0	3	0	4	0	0	0	0	0	0	0	0	0	0	0	0	0
961036	Lactococcus	lactis	cremoris	Lactococcus	0	0	0	0	0	0	0	3	0	0	0	0	0	0	0	0	0	0	0	0	0	0	0	0	0	0	0	0	0	2	0	0	5	0	0	2	0	0	5	0	0	0	0	0	0
973210	Lactococcus	lactis	cremoris	Lactococcus	0	0	0	0	2	0	0	2	0	0	0	0	0	0	0	0	0	0	0	0	2	0	4	2	0	0	0	0	0	0	0	0	0	0	0	2	0	0	2	0	0	0	0	0	0
1059342	Streptococcus	thermophilus	18311.revcomp	Streptococcus	0	0	0	0	0	4	0	0	0	0	0	0	0	0	0	0	0	0	0	0	0	0	0	0	0	0	0	0	3	3	0	10	0	0	0	0	0	0	0	0	0	0	0	0	0
1089157	Acinetobacter	calcoaceticus		Acinetobacter	0	0	0	0	0	0	0	0	0	0	0	0	0	0	0	0	0	0	0	0	0	0	0	0	0	0	0	0	0	0	0	0	0	0	0	0	0	0	0	0	0	0	0	0	13
1098125	Streptococcus	thermophilus	18311.revcomp	Streptococcus	0	0	0	0	0	2	0	0	0	6	0	0	0	0	0	0	0	0	0	0	0	0	0	0	0	0	0	0	2	4	0	6	0	0	0	0	0	0	0	0	0	0	0	0	0
1102132	Acinetobacter	parvus		Acinetobacter	0	0	0	0	0	0	0	0	0	0	0	0	0	0	0	0	0	0	0	0	0	0	0	0	0	0	0	0	0	0	0	0	0	0	0	0	0	0	0	0	0	0	0	10	5
1102244	Streptococcus	thermophilus	18311.revcomp	Streptococcus	0	0	0	0	0	5	0	0	0	5	0	0	0	0	0	0	0	0	0	0	0	0	0	0	0	0	0	0	0	5	0	5	0	0	0	0	0	0	0	0	0	0	0	0	0
1104285	Micrococcus	luteus		Micrococcus	0	0	0	0	0	7	0	3	0	0	0	0	0	0	0	0	0	0	0	0	0	0	0	0	0	0	0	0	0	0	0	0	0	0	0	0	0	0	0	0	0	0	0	6	4
New.11.CleanUp.ReferenceOTU159	Unknown			Unknown	0	0	0	0	0	4	0	0	0	0	0	0	0	0	0	0	6	0	0	0	0	0	0	0	0	0	0	0	0	0	4	0	0	0	0	0	0	0	0	0	0	0	0	6	0
New.18.CleanUp.ReferenceOTU87	Unknown			Unknown	0	0	0	0	0	0	0	0	0	6	0	0	0	0	0	0	0	0	0	0	0	0	0	0	0	0	0	0	0	0	12	0	2	0	0	0	0	0	0	0	0	0	0	0	0
New.2.CleanUp.ReferenceOTU35	Unknown			Unknown	0	0	2	2	0	5	0	0	0	0	0	0	0	0	0	0	3	0	0	0	0	0	0	0	0	0	0	0	0	0	0	0	0	0	0	0	0	0	0	0	0	0	0	8	0
New.3.CleanUp.ReferenceOTU356	Unknown			Unknown	0	0	0	2	0	0	0	0	0	0	0	0	0	0	0	0	5	0	0	0	0	0	0	0	0	0	0	0	0	0	2	0	0	0	0	0	0	0	0	0	0	0	0	7	4
513723	Acinetobacter	sp.		Acinetobacter	0	0	0	0	0	0	0	0	0	15	0	0	0	0	0	0	0	0	0	0	0	0	0	0	0	0	0	0	0	0	4	0	0	0	0	0	0	0	0	0	0	0	0	0	0
786938	Acinetobacter	sp.		Acinetobacter	0	0	0	0	0	0	0	0	0	17	0	0	0	0	0	0	0	0	0	0	0	0	0	0	0	0	0	0	0	0	2	0	0	0	0	0	0	0	0	0	0	0	0	0	0
820912	Aphanizomenon	flos-aquae		Aphanizomenon	0	0	0	0	0	0	0	0	0	0	0	0	0	0	0	0	0	0	19	0	0	0	0	0	0	0	0	0	0	0	0	0	0	0	0	0	0	0	0	0	0	0	0	0	0
821529	Mycoplana	bullata		Mycoplana	0	0	0	0	0	0	0	0	0	0	0	0	0	0	0	0	0	0	0	0	0	0	0	0	0	0	0	0	0	0	0	0	0	0	0	0	0	0	0	0	0	0	0	9	8
1014821	Klebsiella	pneumoniae	pneumoniae	Klebsiella	0	0	0	0	0	0	0	0	0	0	0	0	0	0	0	0	0	0	0	0	0	0	0	0	0	0	0	0	0	0	0	0	0	5	2	2	0	0	4	0	0	2	0	0	2
1016057	Bacillus	nealsonii		Bacillus	0	0	0	0	0	0	0	0	0	0	0	0	0	0	0	0	0	0	0	0	0	0	0	0	0	0	0	0	0	0	0	0	0	0	0	0	0	0	0	0	0	0	0	7	12
1067162	Streptococcus	thermophilus	18311.revcomp	Streptococcus	0	0	0	0	0	5	0	0	0	3	0	0	0	0	0	0	0	0	0	0	0	0	0	0	0	0	0	0	0	3	0	8	0	0	0	0	0	0	0	0	0	0	0	0	0
1101936	Enterobacter	cowanii		Enterobacter	0	0	0	0	0	0	0	0	0	0	0	0	0	0	0	0	0	0	0	0	0	0	0	0	0	0	0	0	0	0	0	0	0	0	0	0	0	0	0	0	0	0	0	0	0
1104131	Streptococcus	thermophilus	18311.revcomp	Streptococcus	0	0	0	0	0	5	0	0	0	4	0	0	0	0	0	0	0	0	0	0	0	0	0	0	0	0	0	0	3	4	0	3	0	0	0	0	0	0	0	0	0	0	0	0	0
1105975	Chlorogloeopsis	fritschii	6912	Chlorogloeopsis	0	0	0	0	0	0	0	0	0	0	0	0	0	0	0	0	0	0	19	0	0	0	0	0	0	0	0	0	0	0	0	0	0	0	0	0	0	0	0	0	0	0	0	0	0
4312452	Lactococcus	lactis	cremoris	Lactococcus	0	0	0	0	0	0	0	2	0	0	0	0	0	0	0	2	0	0	0	0	0	0	3	2	0	0	0	0	0	0	0	2	0	0	0	0	0	0	5	3	0	0	0	0	0
New.11.CleanUp.ReferenceOTU179	Unknown			Unknown	0	0	0	0	0	4	0	0	0	0	0	0	0	0	0	0	3	0	0	0	0	0	0	0	0	0	0	0	0	0	4	0	0	0	0	0	0	0	0	0	0	0	0	8	0
New.11.CleanUp.ReferenceOTU18	Unknown			Unknown	0	0	0	0	0	3	0	0	0	2	0	0	0	0	0	0	0	0	0	0	0	0	0	0	0	0	0	0	0	0	5	0	0	0	0	0	0	0	0	0	0	0	0	9	0
New.11.CleanUp.ReferenceOTU400	Unknown			Unknown	0	0	0	0	0	3	0	0	0	2	0	0	0	0	0	0	3	0	0	0	0	0	0	0	0	0	0	0	0	0	4	0	0	0	0	0	0	0	0	0	0	0	0	7	0
New.14.CleanUp.ReferenceOTU489	Unknown			Unknown	0	0	0	0	0	0	0	0	0	0	0	0	0	0	0	0	9	0	0	0	0	0	0	0	0	0	0	0	0	0	2	0	0	0	0	0	0	0	0	0	0	0	0	8	0
New.2.CleanUp.ReferenceOTU202	Unknown			Unknown	0	0	3	3	0	2	0	0	0	0	0	0	0	0	0	0	2	0	0	0	0	0	0	0	0	0	0	0	0	0	4	0	0	0	0	0	0	0	0	0	0	0	0	2	3
New.3.CleanUp.ReferenceOTU166	Unknown			Unknown	0	0	0	2	0	3	0	0	0	0	0	0	2	0	0	0	4	0	0	0	0	0	0	0	0	0	0	0	0	0	0	0	0	0	0	0	0	0	0	0	0	0	0	8	0
New.3.CleanUp.ReferenceOTU370	Unknown			Unknown	0	0	0	2	0	0	0	0	0	2	0	0	0	0	0	0	4	0	0	0	0	0	0	0	0	0	0	0	0	0	3	0	0	0	0	0	0	0	0	0	0	0	0	8	0
New.8.CleanUp.ReferenceOTU9	Unknown			Unknown	0	0	0	0	0	3	0	0	0	0	0	0	0	0	0	0	0	0	0	0	0	0	0	0	0	0	0	0	5	2	0	9	0	0	0	0	0	0	0	0	0	0	0	0	0
91327	Kluyvera	ascorbata		Kluyvera	0	0	0	0	0	0	0	0	0	0	0	0	0	0	0	0	0	0	0	0	0	0	0	0	0	0	0	0	0	0	0	0	3	10	3	2	0	0	0	0	0	0	0	0	0
218812	Enterobacter	asburiae		Enterobacter	0	0	0	0	0	0	0	0	0	0	0	0	0	0	0	0	0	0	0	0	0	0	0	0	0	0	0	0	0	0	0	0	0	5	3	5	2	0	0	0	0	3	0	0	0
411813	Acinetobacter	johnsonii		Acinetobacter	0	0	0	0	0	0	0	0	0	0	0	0	0	0	0	0	0	0	0	0	0	0	0	0	0	0	0	0	0	0	0	0	0	0	0	0	0	0	0	0	0	0	0	3	6
901815	Lactococcus	lactis	cremoris	Lactococcus	0	0	0	0	0	0	0	2	0	0	0	0	0	0	0	0	0	0	0	0	0	3	3	2	0	0	0	0	0	0	0	0	0	0	0	2	0	2	2	0	0	0	0	0	0
940961	Streptococcus	thermophilus	18311.revcomp	Streptococcus	0	0	0	0	0	4	0	0	0	5	0	0	0	0	0	0	0	0	0	0	0	0	0	0	0	0	0	0	0	9	0	0	0	0	0	0	0	0	0	0	0	0	0	0	0
987402	Bacillus	nealsonii		Bacillus	0	0	0	0	0	0	0	0	0	0	0	0	0	0	0	0	0	0	0	0	0	0	0	0	0	0	0	0	0	0	0	0	0	0	0	0	0	0	0	0	0	0	0	6	12
1046489	Caulobacter	leidyia		Caulobacter	0	0	0	0	0	4	0	0	0	4	0	0	0	0	0	0	0	3	0	0	0	0	0	0	0	0	0	0	0	0	0	0	0	0	0	0	0	0	0	0	0	0	0	7	0
1096633	Streptococcus	thermophilus	18311.revcomp	Streptococcus	0	0	0	0	0	4	0	0	0	2	0	0	0	0	0	0	0	0	0	0	0	0	0	0	0	0	0	0	0	3	0	9	0	0	0	0	0	0	0	0	0	0	0	0	0
1108960	Caulobacter	leidyia		Caulobacter	0	0	0	0	0	9	0	0	0	0	0	0	0	0	0	0	0	6	0	0	0	0	0	0	0	0	0	0	0	0	0	0	0	0	0	0	0	0	0	0	0	0	0	3	0
3441308	Raoultella	ornithinolytica		Raoultella	0	0	0	0	0	0	0	0	0	0	0	0	0	0	0	0	0	0	0	0	0	0	0	0	0	0	0	0	0	0	0	0	0	7	4	0	3	0	0	0	4	0	0	0	0
4313655	Acinetobacter	johnsonii		Acinetobacter	0	0	0	0	0	0	0	0	0	0	0	0	0	0	0	0	2	0	0	0	0	0	0	0	0	0	0	0	0	0	0	0	0	0	0	0	0	0	0	0	0	0	0	0	8
New.0.CleanUp.ReferenceOTU24	Unknown			Unknown	2	0	0	2	0	2	0	0	0	0	0	0	0	0	0	0	0	2	0	0	0	0	0	0	0	0	0	2	0	0	2	0	0	0	0	0	0	0	0	0	0	0	0	6	0
New.11.CleanUp.ReferenceOTU349	Unknown			Unknown	0	0	0	0	0	3	0	0	0	0	0	0	0	0	0	0	2	0	0	0	0	0	0	0	0	0	0	0	0	0	2	0	3	0	0	0	0	0	0	0	0	0	0	8	0
New.2.CleanUp.ReferenceOTU143	Unknown			Unknown	0	0	2	0	0	6	0	0	0	2	0	0	0	0	0	0	2	0	0	0	0	0	0	0	0	0	0	0	0	0	0	0	0	0	0	0	0	0	0	0	0	0	0	6	0
New.2.CleanUp.ReferenceOTU291	Unknown			Unknown	0	0	2	0	0	0	0	0	0	0	0	0	0	0	0	0	2	0	0	0	0	0	0	0	0	0	0	0	0	0	7	0	0	0	0	0	0	0	0	0	0	0	0	7	0
New.3.CleanUp.ReferenceOTU29	Unknown			Unknown	0	0	0	2	0	0	0	0	0	0	0	0	0	0	0	0	3	0	0	0	0	0	0	0	0	0	0	0	0	0	5	0	0	0	0	0	0	0	0	0	0	0	0	8	0
New.3.CleanUp.ReferenceOTU364	Unknown			Unknown	0	0	0	2	0	2	0	0	0	0	0	0	0	0	0	0	0	0	0	0	0	0	0	0	0	0	2	0	0	0	4	0	2	0	0	0	0	0	0	0	0	0	0	6	0
New.3.CleanUp.ReferenceOTU366	Unknown			Unknown	0	0	0	2	0	2	0	0	0	2	0	0	0	0	0	0	3	0	0	0	0	0	0	0	0	0	0	0	0	0	2	0	0	0	0	0	0	0	0	0	0	0	0	7	0
New.3.CleanUp.ReferenceOTU395	Unknown			Unknown	0	0	0	3	0	3	0	0	0	0	0	0	0	2	0	0	0	0	0	0	0	0	0	0	0	0	0	0	0	0	0	0	3	0	0	0	0	0	0	0	0	0	0	7	0
359994	Buttiauxella	warmboldiae		Buttiauxella	0	0	0	0	0	0	0	0	0	0	0	0	0	0	0	0	0	0	0	0	0	0	0	0	0	0	0	0	0	0	0	0	0	0	0	0	0	0	0	0	0	0	0	0	2
555055	Klebsiella	granulomatis		Klebsiella	0	0	0	0	0	0	0	0	0	0	0	0	0	0	0	0	0	0	0	0	0	0	0	0	0	0	2	0	0	0	0	0	0	3	3	0	7	0	0	0	0	0	0	0	0
932725	Pseudomonas	entomophila		Pseudomonas	0	0	0	0	0	0	0	0	0	0	0	0	0	0	0	0	0	0	0	0	0	0	0	0	0	0	0	0	0	0	0	0	0	0	0	0	0	0	0	0	0	0	0	0	8
1079158	Citrobacter	koseri		Citrobacter	0	0	0	0	0	0	0	0	0	0	0	0	0	0	0	0	0	0	0	0	0	0	0	0	0	0	0	0	0	0	0	0	0	8	2	0	0	0	0	0	0	0	0	0	0
1102352	Streptococcus	thermophilus	18311.revcomp	Streptococcus	0	0	0	0	0	3	0	0	0	5	0	0	0	0	0	0	0	0	0	0	0	0	0	0	0	0	0	0	2	4	0	3	0	0	0	0	0	0	0	0	0	0	0	0	0
1108709	Leuconostoc	mesenteroides	mesenteroides	Leuconostoc	0	0	0	5	0	0	0	5	0	2	0	0	0	0	0	0	0	0	0	0	0	0	0	0	0	0	0	0	0	0	0	0	2	0	0	0	0	0	0	0	0	0	0	0	0
1109677	Lactobacillus	plantarum		Lactobacillus	0	0	2	0	0	2	0	4	0	9	0	0	0	0	0	0	0	0	0	0	0	0	0	0	0	0	0	0	0	0	0	0	0	0	0	0	0	0	0	0	0	0	0	0	0
1110414	Paracoccus	yeei		Paracoccus	0	0	0	0	0	0	0	0	0	2	0	0	0	0	0	0	0	0	2	0	0	0	0	0	0	0	0	0	0	0	0	0	0	0	0	0	0	0	0	0	0	0	0	7	6
2748211	Acinetobacter	calcoaceticus		Acinetobacter	0	0	0	0	0	0	0	0	0	0	0	0	0	0	0	0	0	0	0	0	0	0	0	0	0	0	0	0	0	0	0	0	0	0	0	0	0	0	0	0	0	0	0	0	11
4422981	Lactococcus	lactis	cremoris	Lactococcus	0	0	0	0	0	0	0	0	0	0	0	0	0	0	0	0	0	0	0	0	0	2	0	4	0	0	0	0	0	2	0	5	2	0	0	0	0	0	2	0	0	0	0	0	0
New.0.CleanUp.ReferenceOTU85	Unknown			Unknown	2	0	3	0	0	0	0	0	0	5	0	0	4	3	0	0	0	0	0	0	0	0	0	0	0	0	0	0	0	0	0	0	0	0	0	0	0	0	0	0	0	0	0	0	0
New.1.CleanUp.ReferenceOTU73	Unknown			Unknown	0	2	0	0	0	0	0	0	0	6	0	0	0	0	0	0	2	0	0	0	0	0	0	0	0	0	0	0	0	0	2	0	0	0	0	0	0	0	0	0	0	0	0	5	0
New.14.CleanUp.ReferenceOTU1535	Unknown			Unknown	0	0	0	0	0	0	0	0	0	2	0	0	0	0	0	0	2	2	0	0	2	0	0	0	0	0	0	0	0	0	4	0	0	0	0	0	0	0	0	0	0	0	0	5	0
New.2.CleanUp.ReferenceOTU6	Unknown			Unknown	0	0	2	0	0	0	0	0	0	0	0	0	0	0	0	0	2	0	0	0	0	0	0	0	0	0	0	0	0	0	6	0	0	0	0	0	0	0	0	0	0	0	0	7	0
New.3.CleanUp.ReferenceOTU198	Unknown			Unknown	0	0	0	3	0	2	0	0	0	0	0	0	0	0	0	0	8	0	0	0	0	0	0	0	0	0	0	0	0	0	0	0	0	0	0	0	0	0	0	0	0	0	0	4	0
New.4.CleanUp.ReferenceOTU36	Unknown			Unknown	0	0	0	0	0	2	0	0	0	0	0	0	2	0	0	0	0	0	0	0	0	0	0	0	0	0	0	0	0	0	6	0	0	0	0	0	0	0	0	0	0	0	0	4	3
New.4.CleanUp.ReferenceOTU4	Unknown			Unknown	0	0	0	0	0	0	0	0	0	0	0	0	2	0	0	0	0	0	0	0	0	0	0	0	0	0	0	0	0	0	2	0	2	0	0	0	0	0	0	0	0	0	0	11	0
570668	Pseudomonas	entomophila		Pseudomonas	0	0	0	0	0	0	0	0	0	0	0	0	0	0	0	0	0	0	0	0	0	0	0	0	0	0	0	0	0	0	0	0	0	0	0	0	0	0	0	0	0	0	0	0	3
839003	Acetobacter	cibinongensis		Acetobacter	0	0	0	0	4	2	0	0	2	0	0	0	0	0	0	0	0	0	0	0	0	0	0	0	0	0	0	0	0	8	0	0	0	0	0	0	0	0	0	0	0	0	0	0	0
845117	Acinetobacter	sp.		Acinetobacter	0	0	0	0	0	0	0	0	0	0	0	0	0	0	0	0	0	0	0	0	0	0	0	0	0	0	0	0	0	0	0	0	0	0	0	0	0	0	0	0	0	0	0	3	11
912881	Acinetobacter	sp.		Acinetobacter	0	0	0	0	0	0	0	0	0	14	0	0	0	0	0	0	0	0	0	0	0	0	0	0	0	0	0	0	0	0	2	0	0	0	0	0	0	0	0	0	0	0	0	0	0
954836	Kluyvera	cryocrescens		Kluyvera	0	0	0	0	0	0	0	0	0	0	0	0	0	0	0	0	0	0	0	0	0	0	0	0	0	0	0	0	0	0	0	0	0	8	0	2	0	4	0	0	2	0	0	0	0
1055038	Streptococcus	thermophilus	18311.revcomp	Streptococcus	0	0	2	0	0	0	0	2	0	3	0	0	0	0	0	0	0	0	0	0	0	0	0	0	0	0	0	0	0	4	0	5	0	0	0	0	0	0	0	0	0	0	0	0	0
1060112	Streptococcus	thermophilus	18311.revcomp	Streptococcus	0	0	0	0	0	3	0	0	0	6	0	0	0	0	0	0	0	0	0	0	0	0	0	0	0	0	0	0	0	4	0	3	0	0	0	0	0	0	0	0	0	0	0	0	0
1111428	Pseudomonas	entomophila		Pseudomonas	0	0	0	0	0	0	0	0	0	0	0	0	0	0	0	0	0	0	0	0	0	0	0	0	0	0	0	0	0	0	0	0	0	0	0	0	0	0	0	0	0	0	0	2	5
1512087	Acinetobacter	johnsonii		Acinetobacter	0	0	0	0	0	0	0	0	0	0	0	0	0	0	0	0	0	0	0	0	0	0	0	0	0	0	0	0	0	0	0	0	0	0	0	0	0	0	0	0	0	0	0	3	8
4301062	Kluyvera	ascorbata		Kluyvera	0	0	0	0	0	0	0	0	0	0	0	0	0	0	0	0	0	0	0	0	0	0	0	0	0	0	0	0	0	0	0	0	0	9	3	2	0	0	0	0	0	0	0	0	0
New.39.CleanUp.ReferenceOTU28	Lactococcus	lactis	cremoris	Lactococcus	0	0	0	0	0	0	0	0	0	0	0	0	0	0	0	0	0	0	0	0	0	0	14	2	0	0	0	0	0	0	0	0	0	0	0	0	0	0	0	0	0	0	0	0	0
New.1.CleanUp.ReferenceOTU12	Unknown			Unknown	0	2	0	0	0	0	0	0	0	2	0	0	0	0	0	0	2	0	0	0	0	0	0	0	0	0	0	0	0	0	3	0	0	0	0	0	0	0	0	0	0	0	0	4	3
New.11.CleanUp.ReferenceOTU15	Unknown			Unknown	0	0	0	0	0	2	0	0	0	0	0	0	0	0	0	0	0	0	0	0	0	0	0	0	0	0	0	0	0	0	4	0	3	0	0	0	0	0	0	0	0	0	0	7	0
New.11.CleanUp.ReferenceOTU344	Unknown			Unknown	0	0	0	0	0	3	0	0	0	0	0	0	0	0	0	0	3	0	0	0	0	0	0	0	0	0	0	0	0	0	2	0	0	0	0	0	0	0	0	0	0	0	0	8	0
New.11.CleanUp.ReferenceOTU367	Unknown			Unknown	0	0	0	0	0	2	0	0	0	0	0	0	0	0	0	0	6	0	0	0	0	0	0	0	0	0	0	0	0	0	0	0	0	0	0	0	0	0	0	0	0	0	0	8	0
New.14.CleanUp.ReferenceOTU1160	Unknown			Unknown	0	0	0	0	0	0	0	0	0	0	0	0	0	0	0	0	5	0	0	0	0	0	0	0	0	0	0	0	0	0	2	0	0	0	0	0	0	0	0	0	0	0	0	7	0
New.2.CleanUp.ReferenceOTU186	Unknown			Unknown	0	0	2	0	0	0	0	0	0	0	0	0	0	0	0	0	0	0	0	0	0	0	0	0	0	0	0	0	0	0	2	0	0	0	0	0	0	0	0	0	0	0	0	6	3
New.2.CleanUp.ReferenceOTU360	Unknown			Unknown	0	0	2	0	0	2	0	0	0	0	0	0	0	0	0	0	3	0	0	0	0	0	0	0	0	0	0	0	0	0	0	0	0	0	0	0	0	0	0	0	0	0	0	5	2
New.3.CleanUp.ReferenceOTU286	Unknown			Unknown	0	0	0	2	0	3	0	0	0	0	0	0	0	0	0	0	4	0	0	0	0	0	0	0	0	0	0	0	0	0	0	0	0	0	0	0	0	0	0	0	0	0	0	7	0
New.3.CleanUp.ReferenceOTU301	Unknown			Unknown	0	0	0	2	0	0	0	0	0	0	0	0	0	0	0	0	6	0	0	0	0	0	0	0	0	0	0	0	0	0	2	0	3	0	0	0	0	0	0	0	0	0	0	3	0
New.3.CleanUp.ReferenceOTU45	Unknown			Unknown	0	0	0	2	0	0	0	0	0	0	0	0	0	0	0	0	2	0	0	0	0	0	0	0	0	0	0	0	0	0	4	0	0	0	0	0	0	0	0	0	0	0	0	6	2
300060	Pantoea	agglomerans		Pantoea	0	0	0	0	0	0	0	0	0	0	0	0	0	0	0	0	0	0	0	0	0	0	0	0	0	0	0	0	0	0	0	0	0	0	0	0	0	0	0	0	0	0	0	0	4
311565	Pantoea	agglomerans		Pantoea	0	0	0	0	0	0	0	0	0	0	0	0	0	0	0	0	0	0	0	0	0	0	0	0	0	0	0	0	0	0	0	0	0	0	0	0	0	0	0	0	0	0	0	0	6
902803	Pseudomonas	entomophila		Pseudomonas	0	0	0	0	0	0	0	0	0	0	0	0	0	0	0	0	0	0	0	0	0	0	0	0	0	0	0	0	0	0	0	0	0	0	0	0	0	0	0	0	0	0	0	0	7
930830	Streptococcus	thermophilus	18311.revcomp	Streptococcus	0	0	0	0	0	3	0	0	0	7	0	0	0	0	0	0	0	0	0	0	0	0	0	0	0	0	0	0	3	0	0	2	0	0	0	0	0	0	0	0	0	0	0	0	0
1019499	Acinetobacter	lwoffii		Acinetobacter	0	0	0	0	0	0	0	0	0	6	0	0	0	0	0	0	0	0	0	0	0	0	0	0	0	0	0	0	0	0	0	0	3	0	0	0	0	0	0	0	0	0	0	2	4
1056634	Pseudomonas	flavescens		Pseudomonas	0	0	0	0	0	0	0	0	0	0	0	0	0	0	0	0	0	0	0	0	0	0	0	0	0	0	0	0	0	0	0	0	0	0	0	0	0	0	0	0	0	0	0	0	7
1077527	Acinetobacter	calcoaceticus		Acinetobacter	0	0	0	0	0	0	0	0	0	0	0	0	0	0	0	0	0	0	0	0	0	0	0	0	0	0	0	0	0	0	0	0	0	0	0	0	0	0	0	0	0	0	0	0	6
1101423	Sphingobacterium	daejeonense		Sphingobacterium	0	0	0	0	0	0	0	0	0	0	0	0	0	0	0	0	0	0	0	0	0	0	0	0	0	0	0	0	0	0	0	0	0	0	0	0	0	0	0	0	0	0	0	6	6
1103676	Streptococcus	thermophilus	18311.revcomp	Streptococcus	0	0	0	0	0	3	0	2	0	5	0	0	0	0	0	0	0	0	0	0	0	0	0	0	0	0	0	0	3	0	0	2	0	0	0	0	0	0	0	0	0	0	0	0	0
1104390	Arthrobacter	arilaitensis		Arthrobacter	0	0	0	0	0	0	0	0	0	0	0	0	0	0	0	0	0	0	0	0	0	0	0	0	0	0	0	0	0	0	0	0	0	0	0	0	0	0	0	0	0	0	0	2	5
1108564	Pantoea	ananatis		Pantoea	0	0	0	0	0	0	0	0	0	0	0	0	0	0	0	0	0	0	0	0	0	0	0	0	0	0	0	0	0	0	0	0	0	6	0	0	0	0	0	0	0	0	0	0	7
New.0.CleanUp.ReferenceOTU70	Unknown			Unknown	2	0	0	0	0	0	0	0	0	2	0	0	0	2	0	0	3	0	0	0	0	0	0	0	0	0	0	0	0	0	0	0	0	0	0	0	0	0	0	0	0	0	0	6	0
New.11.CleanUp.ReferenceOTU297	Unknown			Unknown	0	0	0	0	0	2	0	0	0	0	0	0	0	0	0	0	0	0	0	0	0	0	0	0	0	0	0	0	0	0	4	0	0	0	0	0	0	0	0	0	0	0	0	7	2
New.11.CleanUp.ReferenceOTU45	Unknown			Unknown	0	0	0	0	0	2	0	0	0	2	0	0	0	0	0	0	0	0	0	0	0	0	0	0	0	0	2	0	0	0	4	0	0	0	0	0	0	0	0	0	0	0	0	5	0
New.11.CleanUp.ReferenceOTU91	Unknown			Unknown	0	0	0	0	0	2	0	0	0	0	0	0	0	0	0	0	4	0	0	0	0	0	0	0	0	0	0	0	0	0	3	0	2	0	0	0	0	0	0	0	0	0	0	4	0
New.14.CleanUp.ReferenceOTU1051	Unknown			Unknown	0	0	0	0	0	0	0	0	0	0	0	0	0	0	0	0	0	3	0	0	0	0	0	0	0	0	0	0	0	0	2	0	0	0	0	0	0	0	0	0	0	0	0	10	0
New.14.CleanUp.ReferenceOTU261	Unknown			Unknown	0	0	0	0	0	0	0	0	0	0	0	0	0	0	0	0	4	0	0	0	0	0	0	0	0	0	0	0	0	0	6	0	2	0	0	0	0	0	0	0	0	0	0	3	0
New.14.CleanUp.ReferenceOTU349	Unknown			Unknown	0	0	0	0	0	0	0	0	0	0	0	0	0	0	0	0	4	0	0	0	0	0	0	0	0	0	0	0	0	0	2	0	0	0	0	0	0	0	0	0	0	0	0	9	0
New.14.CleanUp.ReferenceOTU804	Unknown			Unknown	0	0	0	0	0	0	0	0	0	0	0	0	0	0	0	0	3	0	0	2	0	0	0	0	0	0	0	0	0	0	0	0	3	0	0	0	0	0	0	0	0	0	0	7	0
New.2.CleanUp.ReferenceOTU171	Unknown			Unknown	0	0	2	0	0	0	0	0	0	0	0	0	0	0	0	0	0	0	0	0	0	0	0	0	0	0	0	0	0	0	3	0	2	0	0	0	0	0	0	0	0	0	0	8	0
New.2.CleanUp.ReferenceOTU37	Unknown			Unknown	0	0	2	0	0	0	0	0	0	2	0	0	0	0	0	0	6	0	0	0	0	0	0	0	0	0	0	0	0	0	2	0	0	0	0	0	0	0	0	0	0	0	0	3	0
New.3.CleanUp.ReferenceOTU243	Unknown			Unknown	0	0	0	2	0	0	0	0	0	0	0	0	0	0	0	0	5	0	0	0	0	0	0	0	0	0	0	2	0	0	0	0	3	0	0	0	0	0	0	0	0	0	0	3	0
New.3.CleanUp.ReferenceOTU330	Unknown			Unknown	0	0	0	2	0	0	0	0	0	0	0	0	0	0	0	0	0	3	0	0	0	0	0	0	0	0	0	0	0	0	4	0	0	0	0	0	0	0	0	0	0	0	0	6	0
115210	Lactococcus	lactis	cremoris	Lactococcus	0	0	0	0	0	0	0	0	0	0	0	2	0	0	0	0	0	0	3	0	2	0	0	0	0	0	0	0	0	0	0	0	0	0	0	0	0	3	2	0	2	0	0	0	0
141047	Lactococcus	lactis	cremoris	Lactococcus	0	0	0	0	0	0	0	0	0	0	0	0	0	0	0	2	0	2	0	0	0	0	0	0	0	0	0	0	0	0	0	0	2	0	0	0	0	0	6	2	0	0	0	0	0
172544	Buttiauxella	agrestis		Buttiauxella	0	0	0	0	0	0	0	0	0	0	0	0	0	0	0	0	0	0	0	0	0	0	0	0	0	0	0	0	0	0	0	0	0	0	0	0	0	0	0	0	0	0	0	0	4
288661	Escherichia	vulneris		Escherichia	0	0	0	0	0	0	0	0	0	0	0	0	0	0	0	0	2	10	0	0	0	2	0	0	0	0	0	0	0	0	0	0	0	0	0	0	0	0	0	0	0	0	0	0	0
824890	Lactococcus	lactis	cremoris	Lactococcus	0	0	0	0	0	0	0	2	0	0	0	0	0	0	0	0	0	0	0	0	0	0	4	0	0	0	0	0	0	0	0	2	0	0	0	0	0	0	4	2	0	0	0	0	0
906939	Streptococcus	thermophilus	18311.revcomp	Streptococcus	0	0	0	0	0	2	0	0	0	5	0	0	0	0	0	0	0	0	0	0	0	0	0	0	0	0	0	0	0	3	0	4	0	0	0	0	0	0	0	0	0	0	0	0	0
1023437	Acinetobacter	sp.		Acinetobacter	0	0	0	0	0	0	0	0	0	11	0	0	0	0	0	0	0	0	0	0	0	0	0	0	0	0	0	0	0	0	3	0	0	0	0	0	0	0	0	0	0	0	0	0	0
1035609	Kluyvera	cryocrescens		Kluyvera	0	0	0	0	0	0	0	0	0	0	0	0	0	0	0	0	0	0	0	0	0	0	0	0	0	0	0	0	0	0	0	0	0	0	3	3	0	6	0	0	0	2	0	0	0
1100980	Enterobacter	cloacae	cloacae	Enterobacter	0	0	0	0	0	0	0	0	0	0	0	0	0	0	0	0	0	0	0	0	0	0	0	0	0	0	0	0	0	0	0	0	0	0	0	0	0	0	0	0	0	0	0	0	0
1109232	Terracoccus	luteus		Terracoccus	0	0	0	0	0	0	0	0	0	0	0	0	0	0	0	0	0	0	14	0	0	0	0	0	0	0	0	0	0	0	0	0	0	0	0	0	0	0	0	0	0	0	0	0	0
New.19.CleanUp.ReferenceOTU452	Acinetobacter	sp.		Acinetobacter	0	0	0	0	0	0	0	0	0	0	0	0	0	0	0	0	0	0	0	0	0	0	0	0	0	0	0	0	0	0	2	0	10	0	0	0	0	0	0	0	0	0	0	0	0
New.11.CleanUp.ReferenceOTU353	Unknown			Unknown	0	0	0	0	0	3	0	0	0	0	0	0	0	0	0	0	3	0	0	0	0	0	0	0	0	0	0	0	0	0	2	0	0	0	0	0	0	0	0	0	0	0	0	6	0
New.11.CleanUp.ReferenceOTU393	Unknown			Unknown	0	0	0	0	0	4	0	0	0	0	0	0	0	0	0	0	2	0	0	0	0	0	0	0	0	0	0	0	0	0	3	0	0	0	0	0	0	0	0	0	0	0	0	3	2
New.14.CleanUp.ReferenceOTU1469	Unknown			Unknown	0	0	0	0	0	0	0	0	0	0	0	0	0	0	0	0	4	0	0	0	0	0	0	0	0	0	0	0	0	0	2	0	2	0	0	0	0	0	0	0	0	0	0	6	0
New.3.CleanUp.ReferenceOTU200	Unknown			Unknown	0	0	0	2	0	0	0	0	0	0	0	0	0	0	0	0	3	0	0	0	0	0	0	0	0	0	0	0	0	0	3	0	0	0	0	0	0	0	0	0	0	0	0	6	0
172760	Raoultella	ornithinolytica		Raoultella	0	0	0	0	0	0	0	0	0	0	0	0	0	0	0	0	0	0	0	0	0	0	0	0	0	0	0	0	0	0	0	0	0	2	2	0	0	3	3	0	3	0	0	0	0
345575	Lactococcus	lactis	cremoris	Lactococcus	0	0	0	0	0	0	0	4	0	0	0	0	0	0	0	0	0	0	2	0	0	0	3	0	0	0	0	0	0	0	0	0	0	0	0	0	0	0	4	0	0	0	0	0	0
345741	Pseudomonas	flavescens		Pseudomonas	0	0	0	0	0	0	0	0	0	0	0	0	0	0	0	0	0	0	0	0	0	0	0	0	0	0	0	0	0	0	0	0	0	0	0	0	0	0	0	0	0	0	0	0	3
825119	Gluconobacter	frateurii		Gluconobacter	0	0	0	0	0	10	0	0	0	3	0	0	0	0	0	0	0	0	0	0	0	0	0	0	0	0	0	0	0	0	0	0	0	0	0	0	0	0	0	0	0	0	0	0	0
927655	Streptococcus	thermophilus	18311.revcomp	Streptococcus	0	0	0	0	0	5	0	0	0	2	0	0	0	0	0	0	0	0	0	0	0	0	0	0	0	0	0	0	0	0	0	6	0	0	0	0	0	0	0	0	0	0	0	0	0
1044560	Acinetobacter	johnsonii		Acinetobacter	0	0	0	0	0	0	0	0	0	0	0	0	0	0	0	0	0	0	0	0	0	0	0	0	0	0	0	0	0	0	0	0	0	0	0	0	0	0	0	0	0	0	0	2	8
1084160	Streptococcus	thermophilus	18311.revcomp	Streptococcus	0	0	0	0	0	0	0	0	0	4	0	0	0	0	0	0	0	0	0	0	0	0	0	0	0	0	0	0	0	5	0	4	0	0	0	0	0	0	0	0	0	0	0	0	0
1091089	Acinetobacter	parvus		Acinetobacter	0	0	0	0	0	0	0	0	0	0	0	0	0	0	0	0	0	0	0	0	0	0	0	0	0	0	0	0	0	0	0	0	0	0	0	0	0	0	0	0	0	0	0	0	7
1103710	Acinetobacter	calcoaceticus		Acinetobacter	0	0	0	0	0	0	0	0	0	0	0	0	0	0	0	0	0	0	0	0	0	0	0	0	0	0	0	0	0	0	0	0	0	0	0	0	0	0	0	0	0	0	0	0	6
1108854	Streptococcus	gallolyticus	macedonicus	Streptococcus	0	0	0	0	0	4	0	2	0	0	0	0	5	0	0	0	0	0	0	0	0	0	0	0	0	0	0	2	0	0	0	0	0	0	0	0	0	0	0	0	0	0	0	0	0
4447570	Leuconostoc	mesenteroides	mesenteroides	Leuconostoc	0	0	0	4	0	0	0	4	0	0	0	2	0	0	0	0	0	0	0	0	0	0	0	0	0	0	0	0	0	0	0	0	0	0	0	0	0	0	0	0	0	0	0	0	0
New.11.CleanUp.ReferenceOTU102	Unknown			Unknown	0	0	0	0	0	2	0	0	0	0	0	0	0	0	0	0	2	0	0	0	0	0	0	0	0	0	0	0	0	0	3	0	0	0	0	0	0	0	0	0	0	0	0	6	0
New.11.CleanUp.ReferenceOTU319	Unknown			Unknown	0	0	0	0	0	3	0	0	0	0	0	0	0	0	0	0	3	0	0	0	0	0	0	0	0	0	0	0	0	0	4	0	0	0	0	0	0	0	0	0	0	0	0	3	0
New.14.CleanUp.ReferenceOTU77	Unknown			Unknown	0	0	0	0	0	0	0	0	0	0	0	0	0	0	0	0	0	2	0	0	0	0	0	0	0	0	0	0	0	0	2	0	0	0	0	0	0	0	0	0	0	0	0	9	0
New.2.CleanUp.ReferenceOTU340	Unknown			Unknown	0	0	3	0	0	0	0	0	0	0	0	0	0	0	0	0	3	0	0	0	0	0	0	0	0	0	0	0	0	0	0	0	0	0	0	0	0	0	0	0	0	0	0	7	0
New.3.CleanUp.ReferenceOTU346	Unknown			Unknown	0	0	0	4	0	0	0	0	0	0	0	0	0	0	0	0	0	0	0	0	0	0	0	0	0	0	0	0	0	0	3	0	0	0	0	0	0	0	0	0	0	0	0	4	2
New.3.CleanUp.ReferenceOTU372	Unknown			Unknown	0	0	0	3	0	2	0	0	0	0	0	0	0	0	0	0	0	0	0	0	0	0	0	0	0	0	0	0	0	0	3	0	0	0	0	0	0	0	0	0	0	0	0	5	0
New.3.CleanUp.ReferenceOTU410	Unknown			Unknown	0	0	0	2	0	0	0	0	0	0	0	0	0	0	0	0	3	0	0	0	0	0	0	0	0	0	0	0	0	0	2	0	0	0	0	0	0	0	0	0	0	0	0	6	0
New.7.CleanUp.ReferenceOTU57	Unknown			Unknown	0	0	0	0	0	0	0	0	0	0	0	0	0	0	0	0	5	2	0	0	0	0	0	0	0	0	0	2	0	0	2	0	0	0	0	0	0	0	0	0	0	0	0	2	0
86118	Lactococcus	lactis	cremoris	Lactococcus	0	0	0	0	0	0	0	0	0	0	0	0	0	0	0	0	0	0	0	0	0	0	0	3	0	0	0	0	0	0	0	2	0	0	0	2	0	0	5	0	0	0	0	0	0
106683	Pseudomonas	entomophila		Pseudomonas	0	0	0	0	0	0	0	0	0	0	0	0	0	0	0	0	0	0	0	0	0	0	0	0	0	0	0	0	0	0	0	0	0	0	0	0	0	0	0	0	0	0	0	0	6
165814	Lactococcus	lactis	cremoris	Lactococcus	0	0	0	0	0	0	0	0	0	0	0	0	0	0	0	0	0	0	0	0	0	0	2	0	0	0	0	0	0	0	0	0	2	0	0	0	0	0	8	0	0	0	0	0	0
354524	Acinetobacter	johnsonii		Acinetobacter	0	0	0	0	0	0	0	0	0	0	0	0	0	0	0	0	0	0	0	0	0	0	0	0	0	0	0	0	0	0	0	0	0	0	0	0	0	0	0	0	0	0	0	6	6
434968	Kluyvera	cryocrescens		Kluyvera	0	0	0	0	0	0	0	0	0	0	0	0	0	0	0	0	0	0	0	0	0	0	0	0	0	0	0	0	0	0	0	0	0	6	3	3	0	0	0	0	0	0	0	0	0
559204	Kluyvera	cryocrescens		Kluyvera	0	0	0	0	0	0	0	0	0	0	0	0	0	0	0	0	0	0	0	0	0	0	0	0	0	0	0	0	0	0	0	0	0	2	6	0	0	0	0	0	0	0	0	0	0
564519	Lactococcus	lactis	cremoris	Lactococcus	0	0	0	0	0	0	0	0	0	0	0	0	0	0	0	0	0	0	0	0	0	0	0	6	0	0	0	0	0	0	0	0	0	0	0	0	0	0	4	0	0	0	0	0	0
587103	Kluyvera	cryocrescens		Kluyvera	0	0	0	0	0	0	0	0	0	0	0	0	0	0	0	0	0	0	0	0	0	0	0	0	0	0	0	0	0	0	0	0	0	4	0	4	0	2	2	0	0	0	0	0	0
592346	Klebsiella	pneumoniae	pneumoniae	Klebsiella	0	0	0	0	0	0	0	0	0	0	0	0	0	0	0	2	2	0	0	0	0	0	0	0	0	0	0	0	0	0	0	0	0	4	0	0	0	4	0	0	0	0	0	0	0
815822	Enterobacter	asburiae		Enterobacter	0	0	0	0	0	0	0	0	0	0	0	0	0	0	0	0	0	0	0	0	0	2	0	0	0	0	0	0	0	0	0	0	0	3	0	0	0	4	0	0	0	3	0	0	0
818500	Acetobacter	cibinongensis		Acetobacter	0	0	0	0	6	2	0	2	0	0	0	0	0	0	0	0	0	0	0	0	0	0	0	0	0	0	0	0	0	2	0	0	0	0	0	0	0	0	0	0	0	0	0	0	0
871492	Streptococcus	thermophilus	18311.revcomp	Streptococcus	0	0	0	0	0	3	0	0	0	3	0	0	0	0	0	0	0	0	0	0	0	0	0	0	0	0	0	0	0	3	0	3	0	0	0	0	0	0	0	0	0	0	0	0	0
884305	Acinetobacter	sp.		Acinetobacter	0	0	0	0	0	0	0	0	0	7	0	0	0	0	0	0	0	0	0	0	0	0	0	0	0	0	0	0	0	0	2	0	3	0	0	0	0	0	0	0	0	0	0	0	0
905977	Lactococcus	lactis	cremoris	Lactococcus	0	0	0	0	0	0	0	0	0	0	0	0	0	0	0	0	0	0	0	0	3	0	3	0	0	0	0	0	0	0	0	3	3	0	0	0	0	0	0	0	0	0	0	0	0
952656	Enterobacter	asburiae		Enterobacter	0	0	0	0	0	0	0	0	0	0	0	0	0	0	0	0	0	0	0	0	0	0	0	0	0	0	0	0	0	0	0	0	0	4	4	0	0	0	0	0	0	0	0	0	0
964128	Paenibacillus	barcinonensis		Paenibacillus	0	0	0	0	0	0	0	0	0	0	0	0	0	0	0	0	5	0	0	0	0	0	0	0	0	0	0	0	0	0	0	0	0	0	0	0	0	0	0	0	0	0	0	2	5
1017926	Streptococcus	thermophilus	18311.revcomp	Streptococcus	0	0	0	0	0	2	0	0	0	0	0	0	0	0	0	0	0	0	0	0	0	0	0	0	0	0	0	0	4	3	0	3	0	0	0	0	0	0	0	0	0	0	0	0	0
1030819	Lactococcus	lactis	cremoris	Lactococcus	0	0	0	0	0	0	2	3	0	0	0	0	0	0	0	0	0	0	0	0	0	0	2	0	0	0	0	0	0	0	0	0	0	0	0	0	0	2	3	0	0	0	0	0	0
1046562	Streptococcus	thermophilus	18311.revcomp	Streptococcus	0	0	0	0	0	3	0	0	0	3	0	0	0	0	0	0	0	0	0	0	0	0	0	0	0	0	0	0	0	2	0	4	0	0	0	0	0	0	0	0	0	0	0	0	0
1074197	Streptococcus	thermophilus	18311.revcomp	Streptococcus	0	0	0	0	0	6	0	0	0	2	0	0	0	0	0	0	0	0	0	0	0	0	0	0	0	0	0	0	2	2	0	0	0	0	0	0	0	0	0	0	0	0	0	0	0
1086229	Microbacterium	flavescens		Microbacterium	0	0	0	0	0	2	0	0	0	0	0	0	0	0	0	0	0	2	0	0	0	0	0	0	0	0	0	0	0	0	0	0	0	0	0	0	0	0	0	0	0	0	0	2	6
1096850	Acinetobacter	baumannii		Acinetobacter	0	0	0	0	0	0	0	0	0	0	0	0	0	0	0	0	0	0	0	0	0	0	0	0	0	0	0	0	0	0	0	0	0	0	0	0	0	0	0	0	0	0	0	2	2
1111245	Blastococcus	aggregatus		Blastococcus	0	0	0	0	0	0	0	0	0	0	0	0	0	0	0	0	0	0	12	0	0	0	0	0	0	0	0	0	0	0	0	0	0	0	0	0	0	0	0	0	0	0	0	0	0
1727148	Streptococcus	thermophilus	18311.revcomp	Streptococcus	0	0	0	0	0	3	0	0	0	4	0	0	0	0	0	0	0	0	0	0	0	0	0	0	0	0	0	0	0	0	0	5	0	0	0	0	0	0	0	0	0	0	0	0	0
New.14.CleanUp.ReferenceOTU637	Acinetobacter	sp.	RUH2624.revcomp	Acinetobacter	0	0	0	0	0	0	0	0	0	5	0	0	0	0	0	0	0	0	0	0	0	0	0	0	0	0	0	0	0	0	0	0	0	0	0	0	0	0	0	0	0	0	0	7	0
New.24.CleanUp.ReferenceOTU30	Nostoc	sp.	7120.revcomp	Nostoc	0	0	0	0	0	0	0	0	0	0	0	0	0	0	0	0	0	0	12	0	0	0	0	0	0	0	0	0	0	0	0	0	0	0	0	0	0	0	0	0	0	0	0	0	0
New.1.CleanUp.ReferenceOTU91	Unknown			Unknown	0	2	0	0	0	0	0	0	0	2	0	0	0	0	0	0	6	0	0	0	0	0	0	0	0	0	0	0	0	0	0	0	0	0	0	0	0	0	0	0	0	0	0	2	0
New.11.CleanUp.ReferenceOTU181	Unknown			Unknown	0	0	0	0	0	2	0	0	0	0	0	0	0	0	0	0	4	0	0	0	0	0	0	0	0	0	0	0	0	0	2	0	0	0	0	0	0	0	0	0	0	0	0	4	0
New.11.CleanUp.ReferenceOTU228	Unknown			Unknown	0	0	0	0	0	2	0	0	0	2	0	0	0	0	0	0	0	0	0	0	0	0	0	0	0	0	0	0	0	0	4	0	0	0	0	0	0	0	0	0	0	0	0	4	0
New.11.CleanUp.ReferenceOTU292	Unknown			Unknown	0	0	0	0	0	2	0	0	0	0	0	0	0	0	0	0	2	0	0	0	0	0	0	0	0	0	0	0	0	0	2	0	2	0	0	0	0	0	0	0	0	0	0	4	0
New.11.CleanUp.ReferenceOTU303	Unknown			Unknown	0	0	0	0	0	2	0	0	0	0	0	0	0	0	0	0	0	2	0	0	0	0	0	0	0	0	0	0	0	0	3	0	0	0	0	0	0	0	0	0	0	0	0	5	0
New.11.CleanUp.ReferenceOTU52	Unknown			Unknown	0	0	0	0	0	4	0	0	0	0	0	0	0	0	0	0	3	0	0	0	0	0	0	0	0	0	0	0	0	0	0	0	0	0	0	0	0	0	0	0	0	0	0	5	0
New.14.CleanUp.ReferenceOTU1484	Unknown			Unknown	0	0	0	0	0	0	0	0	0	0	0	0	0	0	0	0	0	0	0	0	0	0	0	0	0	0	0	0	0	0	3	0	0	0	0	0	0	0	0	0	0	0	0	9	0
New.14.CleanUp.ReferenceOTU171	Unknown			Unknown	0	0	0	0	0	0	0	0	0	0	0	0	0	0	0	0	0	2	0	0	0	0	0	0	0	0	0	0	0	0	2	0	0	0	0	0	0	0	0	0	0	0	0	8	0
New.14.CleanUp.ReferenceOTU502	Unknown			Unknown	0	0	0	0	0	0	0	0	0	0	0	0	0	0	0	0	0	0	0	0	0	0	0	0	0	0	0	0	0	0	6	0	4	0	0	0	0	0	0	0	0	0	0	2	0
New.19.CleanUp.ReferenceOTU231	Unknown			Unknown	0	0	0	0	0	0	0	0	0	0	0	0	0	0	0	0	3	0	0	0	0	0	0	0	0	0	0	0	0	0	9	0	0	0	0	0	0	0	0	0	0	0	0	0	0
New.3.CleanUp.ReferenceOTU311	Unknown			Unknown	0	0	0	2	0	0	0	0	0	2	0	0	0	0	0	0	0	0	0	0	0	0	0	0	0	0	0	0	0	0	2	0	0	0	0	0	0	0	0	0	0	0	0	6	0
New.3.CleanUp.ReferenceOTU358	Unknown			Unknown	0	0	0	5	0	0	0	0	0	0	0	0	0	0	0	0	0	0	0	0	0	0	0	0	0	0	0	0	0	0	5	0	0	0	0	0	0	0	0	0	0	0	0	2	0
New.3.CleanUp.ReferenceOTU420	Unknown			Unknown	0	0	0	4	0	2	0	0	0	0	0	0	0	0	0	0	0	0	0	0	0	0	0	0	0	0	0	0	0	0	4	0	0	0	0	0	0	0	0	0	0	0	0	2	0
New.4.CleanUp.ReferenceOTU137	Unknown			Unknown	0	0	0	0	0	0	0	0	0	0	0	0	2	0	0	0	0	0	0	0	0	0	0	0	0	0	0	0	0	0	3	0	0	0	0	0	0	0	0	0	0	0	0	7	0
222717	Lactococcus	lactis	cremoris	Lactococcus	0	0	0	0	0	0	2	0	0	0	0	0	0	0	0	3	0	0	0	0	0	0	0	2	0	0	0	0	0	0	0	0	0	0	0	0	0	0	2	0	0	0	0	0	0
251236	Lactococcus	lactis	cremoris	Lactococcus	0	0	0	0	0	0	0	2	0	0	0	0	0	0	0	0	0	0	0	0	0	0	0	2	0	0	0	0	0	0	0	0	0	0	0	0	0	0	4	0	0	0	0	0	0
282880	Lactococcus	lactis	cremoris	Lactococcus	0	0	0	0	0	0	0	2	0	0	0	0	0	0	0	0	0	0	0	2	0	0	0	3	0	0	0	0	0	0	0	0	0	0	0	0	0	0	4	0	0	0	0	0	0
385215	Lactococcus	lactis	cremoris	Lactococcus	0	0	0	0	0	0	0	0	0	0	0	0	0	0	0	2	0	0	0	0	0	0	0	3	0	0	0	0	0	0	0	0	0	0	0	0	0	2	4	0	0	0	0	0	0
418234	Pseudomonas	entomophila		Pseudomonas	0	0	0	0	0	0	0	0	0	0	0	0	0	0	0	0	0	0	0	0	0	0	0	0	0	0	0	0	0	0	0	0	0	0	0	0	0	0	0	0	0	0	0	0	2
421472	Enterobacter	asburiae		Enterobacter	0	0	0	0	0	0	0	0	0	0	0	0	0	0	0	0	0	0	0	0	0	0	0	0	0	0	0	0	0	0	0	0	0	2	2	0	0	2	0	0	0	2	0	0	0
538634	Pseudomonas	entomophila		Pseudomonas	0	0	0	0	0	0	0	0	0	0	0	0	0	0	0	0	0	0	0	0	0	0	0	0	0	0	0	0	0	0	0	0	0	0	0	0	0	0	0	0	0	0	0	0	6
547609	Streptococcus	thermophilus	18311.revcomp	Streptococcus	0	0	0	0	0	3	0	0	0	0	0	0	0	0	0	0	0	0	0	0	0	0	0	0	0	0	0	0	0	3	0	5	0	0	0	0	0	0	0	0	0	0	0	0	0
618764	Leuconostoc	gasicomitatum		Leuconostoc	0	0	0	0	0	0	0	5	0	0	0	2	0	0	0	0	0	0	0	0	0	0	0	0	0	0	0	0	0	0	0	0	0	0	0	0	0	0	0	0	0	0	0	0	0
808288	Caulobacter	leidyia		Caulobacter	0	0	0	0	0	0	0	0	0	7	0	0	0	0	0	0	0	0	0	0	0	0	0	0	0	0	0	0	0	0	0	0	0	0	0	0	0	0	0	0	0	0	0	4	0
816699	Enterobacter	asburiae		Enterobacter	0	0	0	0	0	0	0	0	0	0	0	0	0	0	0	0	0	0	0	0	0	0	0	0	0	0	0	0	0	0	0	0	0	4	4	0	0	0	3	0	0	0	0	0	0
903640	Bacillus	vireti		Bacillus	0	0	0	0	0	0	0	0	0	0	0	0	0	0	0	0	0	0	0	2	0	0	0	0	0	0	0	0	0	0	0	0	0	0	0	0	0	0	0	0	0	0	0	4	5
918703	Lactococcus	lactis	cremoris	Lactococcus	0	0	0	0	0	0	0	0	0	0	0	0	0	0	0	0	0	0	0	0	0	0	3	0	0	0	0	0	0	0	0	0	0	0	0	0	0	0	6	2	0	0	0	0	0
956421	Klebsiella	pneumoniae	pneumoniae	Klebsiella	0	0	0	0	0	0	0	0	0	0	0	0	0	0	0	0	0	0	0	0	0	0	0	0	0	0	0	0	0	0	0	0	0	2	4	0	0	3	0	0	0	0	0	0	0
988905	Acinetobacter	sp.		Acinetobacter	0	0	0	0	0	0	0	0	0	8	0	0	0	0	0	0	0	0	0	0	0	0	0	0	0	0	0	0	0	0	0	0	3	0	0	0	0	0	0	0	0	0	0	0	0
1054974	Pseudomonas	graminis		Pseudomonas	0	0	0	0	0	0	0	0	0	0	0	0	0	0	0	0	7	0	0	0	0	0	0	0	0	0	0	0	0	0	0	0	0	0	0	0	0	0	0	0	0	0	0	0	4
1061364	Streptococcus	thermophilus	18311.revcomp	Streptococcus	0	0	0	0	0	3	0	0	0	2	0	0	0	0	0	0	0	0	0	0	0	0	0	0	0	0	0	0	2	2	0	2	0	0	0	0	0	0	0	0	0	0	0	0	0
1064679	Klebsiella	pneumoniae	pneumoniae	Klebsiella	0	0	0	0	0	0	0	0	0	0	0	0	0	0	0	0	0	0	0	0	0	0	0	0	0	0	0	0	0	0	0	0	0	2	2	0	0	0	0	0	0	0	0	0	0
1094550	Streptococcus	thermophilus	18311.revcomp	Streptococcus	0	0	0	0	0	2	0	0	0	0	0	0	0	0	0	0	0	0	0	0	0	0	0	0	0	0	0	0	0	3	0	6	0	0	0	0	0	0	0	0	0	0	0	0	0
1104990	Comamonas	testosteroni		Comamonas	0	0	0	0	0	0	0	0	0	0	0	0	0	0	0	0	0	0	0	0	0	0	0	0	0	0	0	0	0	0	0	0	0	0	0	0	0	0	0	0	0	0	0	0	6
1110269	Delftia	acidovorans		Delftia	0	0	0	0	0	0	0	0	0	0	0	0	0	0	0	0	0	0	0	0	0	0	0	0	0	0	0	0	0	0	0	0	0	0	0	0	0	0	0	0	0	0	0	3	5
2283865	Klebsiella	granulomatis		Klebsiella	0	0	0	0	0	0	0	0	0	0	0	0	0	0	0	2	0	0	0	0	0	0	0	0	0	0	0	0	0	0	0	0	0	2	0	0	0	0	0	0	0	0	0	0	0
New.24.CleanUp.ReferenceOTU90	Flavobacterium	suncheonense		Flavobacterium	0	0	0	0	0	0	0	0	0	0	0	0	0	0	0	0	0	0	11	0	0	0	0	0	0	0	0	0	0	0	0	0	0	0	0	0	0	0	0	0	0	0	0	0	0
New.31.CleanUp.ReferenceOTU4	Kluyvera	cryocrescens		Kluyvera	0	0	0	0	0	0	0	0	0	0	0	0	0	0	0	0	0	0	0	0	0	0	0	0	0	0	0	0	0	0	0	0	0	0	0	2	0	0	0	0	0	0	0	0	0
New.1.CleanUp.ReferenceOTU159	Unknown			Unknown	0	2	2	0	0	2	0	0	0	0	0	0	0	0	0	0	0	0	0	0	0	0	0	0	0	0	0	0	0	0	0	0	0	0	0	0	0	0	0	0	0	0	0	5	0
New.11.CleanUp.ReferenceOTU105	Unknown			Unknown	0	0	0	0	0	2	0	0	0	0	0	0	0	0	0	0	0	0	0	0	0	0	0	0	0	0	0	0	0	0	2	0	2	0	0	0	0	0	0	0	0	0	0	2	0
New.11.CleanUp.ReferenceOTU29	Unknown			Unknown	0	0	0	0	0	2	0	0	0	0	0	0	0	0	0	0	4	0	0	0	0	0	0	0	0	0	0	0	0	0	2	0	0	0	0	0	0	0	0	0	0	0	0	3	0
New.11.CleanUp.ReferenceOTU79	Unknown			Unknown	0	0	0	0	0	2	0	0	0	0	0	0	0	0	0	0	0	2	0	0	0	0	0	0	0	0	0	0	0	0	0	0	3	0	0	0	0	0	0	0	0	0	0	2	2
New.14.CleanUp.ReferenceOTU1355	Unknown			Unknown	0	0	0	0	0	0	0	0	0	0	0	0	0	0	0	0	0	0	0	0	0	0	0	0	0	0	0	0	0	0	3	0	0	0	0	0	0	0	0	0	0	0	0	8	0
New.14.CleanUp.ReferenceOTU228	Unknown			Unknown	0	0	0	0	0	0	0	0	0	0	0	0	0	0	0	0	2	0	0	0	0	0	0	0	0	0	0	0	0	0	0	0	0	0	0	0	0	0	0	0	0	0	0	9	0
New.14.CleanUp.ReferenceOTU662	Unknown			Unknown	0	0	0	0	0	0	0	0	0	2	0	0	0	0	0	0	0	0	0	0	0	0	0	0	0	0	0	0	0	0	6	0	0	0	0	0	0	0	0	0	0	0	0	3	0
New.19.CleanUp.ReferenceOTU293	Unknown			Unknown	0	0	0	0	0	0	0	0	0	0	0	0	0	0	0	0	3	2	0	0	0	3	0	0	0	0	0	0	0	0	3	0	0	0	0	0	0	0	0	0	0	0	0	0	0
New.2.CleanUp.ReferenceOTU379	Unknown			Unknown	0	0	2	0	0	2	0	0	0	0	0	0	0	0	0	0	0	0	0	0	0	0	0	0	0	0	0	0	0	0	2	0	0	0	0	0	0	0	0	0	0	0	0	5	0
New.2.CleanUp.ReferenceOTU9	Unknown			Unknown	0	0	3	0	0	0	0	0	0	0	0	0	0	0	0	0	0	0	0	0	0	0	0	0	0	0	0	0	0	0	4	0	0	0	0	0	0	0	0	0	0	0	0	4	0
225764	Lactococcus	lactis	cremoris	Lactococcus	0	0	0	0	0	0	0	2	0	0	0	0	0	0	0	0	0	0	0	2	0	0	0	2	0	0	0	0	0	0	0	0	0	0	0	0	0	2	2	0	0	0	0	0	0
345546	Leuconostoc	mesenteroides	mesenteroides	Leuconostoc	0	0	0	4	0	0	0	3	0	0	0	0	0	0	0	0	0	0	0	0	0	0	0	0	0	0	0	0	0	0	0	0	0	0	0	0	0	0	0	0	0	0	0	0	0
357664	Lactococcus	lactis	cremoris	Lactococcus	0	0	0	0	0	0	0	3	0	0	0	0	0	0	0	0	0	0	0	0	0	0	0	2	0	0	0	0	0	0	0	2	0	0	0	0	0	0	3	0	0	0	0	0	0
593144	Paracraurococcus	ruber		Paracraurococcus	0	0	0	0	0	0	0	0	0	0	0	0	0	0	0	0	0	0	10	0	0	0	0	0	0	0	0	0	0	0	0	0	0	0	0	0	0	0	0	0	0	0	0	0	0
662974	Bifidobacterium	minimum		Bifidobacterium	0	0	0	0	0	0	0	0	0	0	0	10	0	0	0	0	0	0	0	0	0	0	0	0	0	0	0	0	0	0	0	0	0	0	0	0	0	0	0	0	0	0	0	0	0
759953	Acinetobacter	johnsonii		Acinetobacter	0	0	0	0	0	0	0	0	0	0	0	0	0	0	0	0	0	0	0	0	0	0	0	0	0	0	0	0	0	0	0	0	0	0	0	0	0	0	0	0	0	0	0	0	2
810366	Pseudomonas	flavescens		Pseudomonas	0	0	0	0	0	0	0	0	0	0	0	0	0	0	0	0	0	0	0	0	0	0	0	0	0	0	0	0	0	0	0	0	0	0	0	0	0	0	0	0	0	0	0	0	0
855383	Lactococcus	lactis	cremoris	Lactococcus	0	0	0	0	0	0	0	0	0	0	0	0	0	0	0	0	0	0	2	0	0	0	2	3	0	0	0	0	0	0	0	3	0	0	0	0	0	0	0	0	0	0	0	0	0
966367	Streptococcus	thermophilus	18311.revcomp	Streptococcus	0	0	0	0	0	0	0	0	0	0	0	0	0	0	0	0	0	0	0	0	0	0	0	0	0	0	0	0	0	5	0	5	0	0	0	0	0	0	0	0	0	0	0	0	0
1003145	Streptococcus	thermophilus	18311.revcomp	Streptococcus	0	0	0	0	0	2	0	0	0	4	0	0	0	0	0	0	0	0	0	0	0	0	0	0	0	0	0	0	2	2	0	0	0	0	0	0	0	0	0	0	0	0	0	0	0
1008604	Acinetobacter	sp.		Acinetobacter	0	0	0	0	0	0	0	0	0	8	0	0	0	0	0	0	0	0	0	0	0	0	0	0	0	0	0	0	0	0	2	0	0	0	0	0	0	0	0	0	0	0	0	0	0
1022555	Caulobacter	vibrioides		Caulobacter	0	0	0	0	0	0	0	0	0	0	0	0	0	0	0	0	0	0	3	3	0	2	0	0	0	0	2	0	0	0	0	0	0	0	0	0	0	0	0	0	0	0	0	0	0
1053564	Acinetobacter	calcoaceticus		Acinetobacter	0	0	0	0	0	0	0	0	0	0	0	0	0	0	0	0	0	0	0	0	0	0	0	0	0	0	0	0	0	0	0	0	0	0	0	0	0	0	0	0	0	0	0	2	5
1081713	Ralstonia	insidiosa		Ralstonia	0	0	0	0	0	0	0	2	0	0	0	0	0	0	0	0	0	0	0	0	2	2	0	0	0	0	0	0	0	0	0	0	0	0	0	0	0	0	0	0	0	0	0	0	0
1083201	Streptococcus	thermophilus	18311.revcomp	Streptococcus	0	0	0	0	0	0	0	0	0	7	0	0	0	0	0	0	0	0	0	0	0	0	0	0	0	0	0	0	0	0	0	3	0	0	0	0	0	0	0	0	0	0	0	0	0
1108158	Enterobacter	hormaechei		Enterobacter	0	0	0	0	0	0	0	0	0	0	0	0	0	0	0	0	0	0	0	0	0	0	0	0	0	0	0	0	0	0	0	0	0	3	2	0	0	3	0	0	0	2	0	0	0
1109854	Afipia	broomeae		Afipia	0	0	0	0	0	3	0	0	0	3	0	0	0	0	0	0	0	0	2	0	0	0	0	0	0	0	0	0	0	0	0	2	0	0	0	0	0	0	0	0	0	0	0	0	0
3076457	Streptococcus	thermophilus	18311.revcomp	Streptococcus	0	0	0	0	0	4	0	0	0	4	0	0	0	0	0	0	0	0	0	0	0	0	0	0	0	0	0	0	0	2	0	0	0	0	0	0	0	0	0	0	0	0	0	0	0
4327028	Pseudomonas	flavescens		Pseudomonas	0	0	0	0	0	0	0	0	0	0	0	0	0	0	0	0	0	0	0	0	0	0	0	0	0	0	0	0	0	0	0	0	0	0	0	0	0	0	0	0	0	0	0	0	3
4341099	Acinetobacter	sp.		Acinetobacter	0	0	0	0	0	0	0	0	0	6	0	0	0	0	0	0	0	0	0	0	0	0	0	0	0	0	0	0	0	0	2	0	2	0	0	0	0	0	0	0	0	0	0	0	0
4366200	Caedibacter	caryophilus		Caedibacter	0	0	0	0	0	3	0	0	0	3	0	0	0	0	0	0	0	0	0	4	0	0	0	0	0	0	0	0	0	0	0	0	0	0	0	0	0	0	0	0	0	0	0	0	0
New.28.CleanUp.ReferenceOTU19	Lactococcus	lactis	cremoris	Lactococcus	0	0	0	0	2	0	0	0	0	0	0	0	0	0	0	0	0	0	0	0	0	0	0	0	0	0	0	0	0	0	0	0	0	0	0	0	0	0	3	0	0	0	0	0	0
New.0.CleanUp.ReferenceOTU80	Unknown			Unknown	2	0	0	0	0	0	0	0	0	0	0	0	0	0	0	0	0	0	0	0	0	0	0	0	0	0	0	0	0	0	2	0	2	0	0	0	0	0	0	0	0	0	0	4	0
New.11.CleanUp.ReferenceOTU142	Unknown			Unknown	0	0	0	0	0	3	0	0	0	0	0	0	0	0	0	0	3	0	0	0	0	0	0	0	0	0	0	0	0	0	0	0	0	0	0	0	0	0	0	0	0	0	0	4	0
New.11.CleanUp.ReferenceOTU248	Unknown			Unknown	0	0	0	0	0	2	0	0	0	0	0	0	0	0	0	0	4	0	0	0	0	0	0	0	0	0	0	0	0	0	0	0	0	0	0	0	0	0	0	0	0	0	0	4	0
New.11.CleanUp.ReferenceOTU306	Unknown			Unknown	0	0	0	0	0	3	0	0	0	0	0	0	0	0	0	0	3	2	0	0	0	0	0	0	0	0	0	0	0	0	0	0	0	0	0	0	0	0	0	0	0	0	0	2	0
New.14.CleanUp.ReferenceOTU1038	Unknown			Unknown	0	0	0	0	0	0	0	0	0	0	0	0	0	0	0	0	4	0	0	0	0	0	0	0	0	0	0	0	0	0	0	0	0	0	0	0	0	0	0	0	0	0	0	6	0
New.14.CleanUp.ReferenceOTU1359	Unknown			Unknown	0	0	0	0	0	0	0	0	0	0	0	0	0	0	0	0	0	2	0	0	0	0	0	0	0	0	0	0	0	0	2	0	0	0	0	0	0	0	0	0	0	0	0	6	0
New.14.CleanUp.ReferenceOTU1462	Unknown			Unknown	0	0	0	0	0	0	0	0	0	0	0	0	0	0	0	0	4	0	0	0	0	0	0	0	0	0	0	0	0	0	0	0	0	0	0	0	0	0	0	0	0	0	0	6	0
New.14.CleanUp.ReferenceOTU1512	Unknown			Unknown	0	0	0	0	0	0	0	0	0	0	0	0	0	0	0	0	0	0	0	0	0	0	0	0	0	0	0	0	0	0	3	0	2	0	0	0	0	0	0	0	0	0	0	5	0
New.14.CleanUp.ReferenceOTU567	Unknown			Unknown	0	0	0	0	0	0	0	0	0	0	0	0	0	0	0	0	0	2	0	0	0	0	0	0	0	0	0	0	0	0	2	0	2	0	0	0	0	0	0	0	0	0	0	4	0
New.14.CleanUp.ReferenceOTU602	Unknown			Unknown	0	0	0	0	0	0	0	0	0	0	0	0	0	0	0	0	2	0	0	0	0	0	0	0	0	0	0	0	0	0	3	0	0	0	0	0	0	0	0	0	0	0	0	5	0
New.14.CleanUp.ReferenceOTU684	Unknown			Unknown	0	0	0	0	0	0	0	0	0	0	0	0	0	0	0	0	0	0	0	0	0	0	0	0	0	0	0	0	0	0	5	0	0	0	0	0	0	0	0	0	0	0	0	5	0
New.14.CleanUp.ReferenceOTU980	Unknown			Unknown	0	0	0	0	0	0	0	0	0	0	0	0	0	0	0	0	6	0	0	0	0	0	0	0	0	0	0	0	0	0	2	0	0	0	0	0	0	0	0	0	0	0	0	2	0
New.2.CleanUp.ReferenceOTU105	Unknown			Unknown	0	0	4	0	0	2	0	0	0	0	0	0	0	0	0	0	0	0	0	0	0	0	0	0	0	0	0	0	0	0	0	0	2	0	0	0	0	0	0	0	0	0	0	2	0
New.2.CleanUp.ReferenceOTU146	Unknown			Unknown	0	0	2	2	0	0	0	0	0	0	0	0	0	0	0	0	2	0	0	0	0	0	0	0	0	0	0	0	0	0	0	0	0	0	0	0	0	0	0	0	0	0	0	4	0
New.2.CleanUp.ReferenceOTU244	Unknown			Unknown	0	0	2	0	0	0	0	0	0	0	0	0	0	0	0	0	2	0	0	0	0	0	0	0	0	0	0	0	0	0	2	0	0	0	0	0	0	0	0	0	0	0	0	2	2
New.2.CleanUp.ReferenceOTU274	Unknown			Unknown	0	0	2	0	0	4	0	0	0	0	0	0	0	0	0	0	0	0	0	0	0	0	0	0	0	0	0	0	0	0	2	0	0	0	0	0	0	0	0	0	0	0	0	2	0
New.2.CleanUp.ReferenceOTU366	Unknown			Unknown	0	0	3	0	0	0	0	0	0	0	0	0	0	0	0	0	3	0	0	0	0	0	0	0	0	0	0	0	0	0	0	0	0	0	0	0	0	0	0	0	0	0	0	4	0
New.2.CleanUp.ReferenceOTU55	Unknown			Unknown	0	0	2	0	0	0	0	0	0	0	0	0	0	0	0	0	0	0	0	0	0	0	0	0	0	0	0	2	0	0	0	0	0	0	0	0	0	0	0	0	0	0	0	4	2
New.3.CleanUp.ReferenceOTU354	Unknown			Unknown	0	0	0	2	0	2	0	0	0	0	0	0	0	0	0	0	0	0	0	0	0	0	0	0	0	0	0	0	0	0	2	0	0	0	0	0	0	0	0	0	0	0	0	4	0
New.5.CleanUp.ReferenceOTU23	Unknown			Unknown	0	0	0	0	0	0	0	0	0	0	0	0	0	2	0	0	0	0	0	0	0	0	0	0	0	0	0	0	0	0	4	0	0	0	0	0	0	0	0	0	0	0	0	4	0
New.5.CleanUp.ReferenceOTU66	Unknown			Unknown	0	0	0	0	0	0	0	0	0	0	0	0	0	2	0	0	5	0	0	0	0	0	0	0	0	0	0	0	0	0	0	0	0	0	0	0	0	0	0	0	0	0	0	3	0
New.9.CleanUp.ReferenceOTU50	Unknown			Unknown	0	0	0	0	0	0	0	0	0	0	0	0	0	0	0	0	0	0	0	0	0	0	0	0	0	0	0	0	0	0	0	0	0	5	0	0	2	3	0	0	0	0	0	0	0
212318	Streptococcus	thermophilus	18311.revcomp	Streptococcus	0	0	0	0	0	5	0	0	0	2	0	0	0	0	0	0	0	0	0	0	0	0	0	0	0	0	0	0	0	2	0	0	0	0	0	0	0	0	0	0	0	0	0	0	0
225745	Streptococcus	thermophilus	18311.revcomp	Streptococcus	0	0	0	0	0	0	0	0	0	4	0	0	0	0	0	0	0	0	0	0	0	0	0	0	0	0	0	0	0	3	0	2	0	0	0	0	0	0	0	0	0	0	0	0	0
294428	Lactococcus	lactis	cremoris	Lactococcus	0	0	0	0	0	0	0	0	0	0	0	0	0	0	0	0	0	0	0	0	0	0	0	4	0	0	0	0	0	0	0	0	2	0	0	0	0	0	3	0	0	0	0	0	0
352857	Mycoplasma	wenyonii		Mycoplasma	0	0	0	0	0	0	0	0	0	2	0	0	0	0	0	0	0	0	0	3	0	0	0	0	0	0	0	0	0	0	2	0	0	0	0	0	0	0	0	0	0	0	0	0	0
361627	Aphanizomenon	flos-aquae		Aphanizomenon	0	0	0	0	0	0	0	0	0	0	0	0	0	0	0	0	0	0	9	0	0	0	0	0	0	0	0	0	0	0	0	0	0	0	0	0	0	0	0	0	0	0	0	0	0
385845	Lactococcus	lactis	cremoris	Lactococcus	0	0	0	0	0	0	0	0	0	0	0	0	0	0	0	0	0	0	0	0	0	0	3	0	0	0	0	0	0	0	0	0	0	0	0	0	0	0	4	2	0	0	0	0	0
417969	Lactococcus	lactis	cremoris	Lactococcus	0	0	0	0	0	0	0	0	0	0	0	0	0	0	0	0	0	0	2	0	0	0	0	0	0	0	0	0	0	2	0	0	0	0	0	0	0	0	3	0	0	0	0	0	0
500821	Pseudomonas	entomophila		Pseudomonas	0	0	0	0	0	0	0	0	0	0	0	0	0	0	0	0	0	0	0	0	0	0	0	0	0	0	0	0	0	0	0	0	0	0	0	0	0	0	0	0	0	0	0	0	3
575542	Mannheimia	varigena		Mannheimia	0	0	0	0	0	0	0	0	0	0	0	0	0	0	0	0	0	0	0	0	0	0	0	0	0	0	0	0	0	0	0	0	0	0	0	0	0	0	0	0	0	0	0	0	9
639321	Citrobacter	freundii		Citrobacter	0	0	0	0	0	0	0	0	0	0	0	0	0	0	0	0	0	0	0	0	0	0	0	0	0	0	0	0	0	0	0	0	0	0	3	2	0	0	0	0	0	0	0	0	0
693119	Anaerobacter	polyendosporus		Anaerobacter	0	0	0	0	0	0	0	0	0	0	0	2	0	0	0	0	0	3	0	0	4	0	0	0	0	0	0	0	0	0	0	0	0	0	0	0	0	0	0	0	0	0	0	0	0
708380	Acinetobacter	baumannii		Acinetobacter	0	0	0	0	0	0	0	0	0	0	0	0	0	0	0	0	0	0	0	0	0	0	0	0	0	0	0	0	0	0	0	0	0	0	0	0	0	0	0	0	0	0	0	0	3
781907	Kluyvera	cryocrescens		Kluyvera	0	0	0	0	0	0	0	0	0	0	0	0	0	0	0	0	0	0	0	0	0	0	0	0	0	0	0	0	0	0	0	0	0	0	2	2	0	0	0	0	0	2	0	0	0
816490	Enterobacter	asburiae		Enterobacter	0	0	0	0	0	0	0	0	0	0	0	0	0	0	0	0	0	0	0	0	0	0	0	0	0	0	0	0	0	0	0	0	0	3	0	0	0	6	0	0	0	0	0	0	0
833542	Gluconobacter	frateurii		Gluconobacter	0	0	0	2	0	5	0	0	0	0	0	2	0	0	0	0	0	0	0	0	0	0	0	0	0	0	0	0	0	0	0	0	0	0	0	0	0	0	0	0	0	0	0	0	0
854283	Lactococcus	lactis	cremoris	Lactococcus	0	0	0	0	0	0	0	0	0	0	0	0	0	0	0	0	0	0	0	0	0	0	2	0	0	0	0	0	0	0	0	0	0	0	0	3	0	0	2	0	0	0	0	0	0
899639	Acinetobacter	sp.	RUH2624.revcomp	Acinetobacter	0	0	0	0	0	0	0	0	0	0	0	0	0	0	0	0	0	0	0	0	0	0	0	0	0	0	0	0	0	0	0	0	0	0	0	0	0	0	0	0	0	0	0	0	4
959823	Streptococcus	thermophilus	18311.revcomp	Streptococcus	0	0	0	0	0	4	0	0	0	0	0	0	0	0	0	0	0	0	0	0	0	0	0	0	0	0	0	0	0	0	0	5	0	0	0	0	0	0	0	0	0	0	0	0	0
1023366	Acinetobacter	johnsonii		Acinetobacter	0	0	0	0	0	0	0	0	0	3	0	0	0	0	0	0	0	0	0	0	0	0	0	0	0	0	0	0	0	0	2	0	2	0	0	0	0	0	0	0	0	0	0	0	0
1024094	Streptococcus	thermophilus	18311.revcomp	Streptococcus	0	0	0	0	0	0	0	0	0	3	0	0	0	0	0	0	0	0	0	0	0	0	0	0	0	0	0	0	0	3	0	3	0	0	0	0	0	0	0	0	0	0	0	0	0
1025673	Acinetobacter	johnsonii		Acinetobacter	0	0	0	0	0	0	0	0	0	0	0	0	0	0	0	0	0	0	0	0	0	0	0	0	0	0	0	0	0	0	0	0	2	0	0	0	0	0	0	0	0	0	0	0	2
1039190	Enterobacter	cloacae	cloacae	Enterobacter	0	0	0	0	0	0	0	0	0	0	0	0	0	0	0	0	0	0	0	0	0	0	0	0	0	0	0	0	0	0	0	0	0	2	2	2	0	3	0	0	0	0	0	0	0
1085881	Caulobacter	leidyia		Caulobacter	0	0	0	0	0	3	0	0	0	2	0	0	0	0	0	0	0	0	0	0	0	0	0	0	0	0	0	0	0	0	0	0	0	0	0	0	0	0	0	0	0	0	0	2	2
1106781	Morganella	morganii	morganii	Morganella	0	0	0	0	0	0	0	0	0	2	0	0	0	2	0	0	0	0	0	0	0	0	0	0	0	0	0	0	0	0	0	0	0	0	0	0	0	0	0	0	0	0	0	3	0
1108086	Streptococcus	thermophilus	18311.revcomp	Streptococcus	0	0	2	0	0	3	0	0	0	2	0	0	0	0	0	0	0	0	0	0	0	0	0	0	0	0	0	0	0	0	0	2	0	0	0	0	0	0	0	0	0	0	0	0	0
1108938	Streptococcus	thermophilus	18311.revcomp	Streptococcus	0	0	0	0	0	5	0	0	0	2	0	0	0	0	0	0	0	0	0	0	0	0	0	0	0	0	0	0	2	0	0	0	0	0	0	0	0	0	0	0	0	0	0	0	0
1111359	Bradyrhizobium	yuanmingense		Bradyrhizobium	0	0	0	0	0	2	0	0	0	0	0	0	0	0	0	0	0	3	0	0	0	2	0	0	0	0	0	0	0	0	0	0	0	0	0	0	0	0	0	0	0	0	0	0	2
1111405	Streptococcus	infantarius	infantarius	Streptococcus	0	0	0	0	0	0	0	0	0	2	0	0	0	0	0	0	0	0	0	0	0	0	0	0	0	0	0	0	0	3	0	0	2	0	0	0	0	0	0	0	0	0	0	0	0
1144799	Acetobacter	cibinongensis		Acetobacter	0	0	0	0	2	0	0	0	2	0	0	0	0	0	0	0	0	0	0	0	0	0	0	0	0	0	0	0	0	5	0	0	0	0	0	0	0	0	0	0	0	0	0	0	0
1526937	Streptococcus	thermophilus	18311.revcomp	Streptococcus	0	0	0	0	0	2	0	0	0	4	0	0	0	0	0	0	0	0	0	0	0	0	0	0	0	0	0	0	0	0	0	3	0	0	0	0	0	0	0	0	0	0	0	0	0
4329320	Lactococcus	lactis	cremoris	Lactococcus	0	0	0	0	0	0	0	2	0	0	0	0	0	0	0	0	0	0	0	0	0	0	0	0	0	0	0	0	0	0	0	0	0	0	0	0	0	0	3	2	0	0	0	0	0
New.24.CleanUp.ReferenceOTU38	Aphanizomenon	flos-aquae		Aphanizomenon	0	0	0	0	0	0	0	0	0	0	0	0	0	0	0	0	0	0	9	0	0	0	0	0	0	0	0	0	0	0	0	0	0	0	0	0	0	0	0	0	0	0	0	0	0
New.11.CleanUp.ReferenceOTU146	Unknown			Unknown	0	0	0	0	0	3	0	0	0	0	0	0	0	0	0	0	0	0	0	0	0	0	0	0	0	0	0	0	0	0	2	0	0	0	0	0	0	0	0	0	0	0	0	4	0
New.11.CleanUp.ReferenceOTU193	Unknown			Unknown	0	0	0	0	0	2	0	0	0	0	0	0	0	0	0	0	2	0	0	0	0	0	0	0	0	0	0	0	0	0	2	0	0	0	0	0	0	0	0	0	0	0	0	3	0
New.11.CleanUp.ReferenceOTU282	Unknown			Unknown	0	0	0	0	0	2	0	0	0	0	0	0	0	0	0	0	0	0	0	0	0	0	0	0	0	0	0	0	0	0	0	0	2	0	0	0	0	0	0	0	0	0	0	5	0
New.11.CleanUp.ReferenceOTU364	Unknown			Unknown	0	0	0	0	0	4	0	0	0	0	0	0	0	0	0	0	0	0	0	0	0	0	0	0	0	0	0	0	0	0	0	0	0	0	0	0	0	0	0	0	0	0	0	5	0
New.11.CleanUp.ReferenceOTU415	Unknown			Unknown	0	0	0	0	0	4	0	0	0	0	0	0	0	0	0	0	3	0	0	0	0	0	0	0	0	0	0	0	0	0	0	0	0	0	0	0	0	0	0	0	0	0	0	2	0
New.11.CleanUp.ReferenceOTU87	Unknown			Unknown	0	0	0	0	0	9	0	0	0	0	0	0	0	0	0	0	0	0	0	0	0	0	0	0	0	0	0	0	0	0	0	0	0	0	0	0	0	0	0	0	0	0	0	0	0
New.14.CleanUp.ReferenceOTU1105	Unknown			Unknown	0	0	0	0	0	0	0	0	0	0	0	0	0	0	0	0	0	0	0	0	0	0	0	0	0	0	0	0	0	0	0	0	4	0	0	0	0	0	0	0	0	0	0	5	0
New.14.CleanUp.ReferenceOTU1228	Unknown			Unknown	0	0	0	0	0	0	0	0	0	0	0	0	0	0	0	0	0	0	0	0	0	0	0	0	0	0	0	0	0	0	3	0	0	0	0	0	0	0	0	0	0	0	0	6	0
New.14.CleanUp.ReferenceOTU361	Unknown			Unknown	0	0	0	0	0	0	0	0	0	2	0	0	0	0	0	0	3	0	0	0	0	0	0	0	0	0	0	0	0	0	0	0	0	0	0	0	0	0	0	0	0	0	0	4	0
New.14.CleanUp.ReferenceOTU427	Unknown			Unknown	0	0	0	0	0	0	0	0	0	0	0	0	0	0	0	0	4	0	0	0	0	0	0	0	0	0	0	0	0	0	0	0	0	0	0	0	0	0	0	0	0	0	0	5	0
New.14.CleanUp.ReferenceOTU463	Unknown			Unknown	0	0	0	0	0	0	0	0	0	0	0	0	0	0	0	0	0	0	0	0	0	0	0	0	0	0	0	0	0	0	0	0	4	0	0	0	0	0	0	0	0	0	0	5	0
New.14.CleanUp.ReferenceOTU51	Unknown			Unknown	0	0	0	0	0	0	0	0	0	0	0	0	0	0	0	0	4	0	0	0	0	0	0	0	0	0	0	0	0	0	2	0	0	0	0	0	0	0	0	0	0	0	0	3	0
New.14.CleanUp.ReferenceOTU55	Unknown			Unknown	0	0	0	0	0	0	0	0	0	0	0	0	0	0	0	0	2	0	0	0	0	0	0	0	0	0	0	0	0	0	3	0	0	0	0	0	0	0	0	0	0	0	0	4	0
New.14.CleanUp.ReferenceOTU71	Unknown			Unknown	0	0	0	0	0	0	0	0	0	0	0	0	0	0	0	0	0	0	0	0	0	0	0	0	0	0	0	0	0	0	3	0	0	0	0	0	0	0	0	0	0	0	0	6	0
New.14.CleanUp.ReferenceOTU847	Unknown			Unknown	0	0	0	0	0	0	0	0	0	0	0	0	0	0	0	0	5	0	0	0	0	0	0	0	0	0	0	0	0	0	0	0	0	0	0	0	0	0	0	0	0	0	0	4	0
New.2.CleanUp.ReferenceOTU108	Unknown			Unknown	0	0	2	0	0	0	0	0	0	0	0	0	0	0	0	0	5	0	0	0	0	0	0	0	0	0	0	0	0	0	0	0	0	0	0	0	0	0	0	0	0	0	0	2	0
New.2.CleanUp.ReferenceOTU194	Unknown			Unknown	0	0	4	0	0	0	0	0	0	0	0	0	0	0	0	0	0	2	0	0	0	0	0	0	0	0	0	0	0	0	0	0	0	0	0	0	0	0	0	0	0	0	0	3	0
New.2.CleanUp.ReferenceOTU207	Unknown			Unknown	0	0	2	0	0	2	0	0	0	0	0	0	0	2	0	0	0	0	0	0	0	0	0	0	0	0	0	0	0	0	0	0	0	0	0	0	0	0	0	0	0	0	0	3	0
New.3.CleanUp.ReferenceOTU152	Unknown			Unknown	0	0	0	2	0	0	0	0	0	0	0	0	0	0	0	0	0	0	0	0	0	0	0	0	0	0	0	0	0	0	2	0	2	0	0	0	0	0	0	0	0	0	0	3	0
New.3.CleanUp.ReferenceOTU199	Unknown			Unknown	0	0	0	2	0	0	0	0	0	0	0	0	0	0	0	0	5	0	0	0	0	0	0	0	0	0	0	0	0	0	2	0	0	0	0	0	0	0	0	0	0	0	0	0	0
New.5.CleanUp.ReferenceOTU19	Unknown			Unknown	0	0	0	0	0	2	0	0	0	0	0	0	0	2	0	0	0	0	0	0	0	0	0	0	0	0	0	0	0	0	0	0	0	0	0	0	0	0	0	0	0	0	0	5	0
86440	Pseudomonas	entomophila		Pseudomonas	0	0	0	0	0	0	0	0	0	0	0	0	0	0	0	0	0	0	0	0	0	0	0	0	0	0	0	0	0	0	0	0	0	0	0	0	0	0	0	0	0	0	0	0	4
223344	Raoultella	ornithinolytica		Raoultella	0	0	0	0	0	0	0	0	0	0	0	0	0	0	0	0	0	0	0	0	0	0	0	0	0	0	0	0	0	0	0	0	0	0	0	2	2	2	0	0	2	0	0	0	0
223949	Raoultella	ornithinolytica		Raoultella	0	0	0	0	0	0	0	0	0	0	0	0	0	0	0	0	0	0	0	0	0	0	0	0	0	0	0	0	0	0	0	0	0	0	6	2	0	0	0	0	0	0	0	0	0
256815	Acinetobacter	sp.		Acinetobacter	0	0	0	0	0	0	0	0	0	6	0	0	0	0	0	0	0	0	0	0	0	0	0	0	0	0	0	0	0	0	0	0	2	0	0	0	0	0	0	0	0	0	0	0	0
276346	Pseudomonas	entomophila		Pseudomonas	0	0	0	0	0	0	0	0	0	0	0	0	0	0	0	0	0	0	0	0	0	0	0	0	0	0	0	0	0	0	0	0	0	0	0	0	0	0	0	0	0	0	0	2	3
293033	Mycoplasma	haemocanis		Mycoplasma	0	0	0	0	0	0	0	0	0	0	0	0	0	2	0	0	0	0	0	0	0	0	0	0	0	0	0	0	0	0	0	0	0	0	0	0	0	0	0	0	0	0	0	0	0
313655	Acinetobacter	sp.		Acinetobacter	0	0	0	0	0	0	0	0	0	6	0	0	0	0	0	0	0	0	0	0	0	0	0	0	0	0	0	0	0	0	2	0	0	0	0	0	0	0	0	0	0	0	0	0	0
344562	Acinetobacter	junii		Acinetobacter	0	0	0	0	0	0	0	0	0	0	0	0	0	0	0	0	0	0	0	0	0	0	0	0	0	0	0	0	0	0	0	0	0	0	0	0	0	0	0	0	0	0	0	0	4
434919	Streptococcus	thermophilus	18311.revcomp	Streptococcus	0	0	0	0	0	2	0	0	0	3	0	0	0	0	0	0	0	0	0	0	0	0	0	0	0	0	0	0	0	0	0	3	0	0	0	0	0	0	0	0	0	0	0	0	0
457485	Acinetobacter	calcoaceticus		Acinetobacter	0	0	0	0	0	0	0	0	0	6	0	0	0	0	0	0	0	0	0	0	0	0	0	0	0	0	0	0	0	0	0	0	0	0	0	0	0	0	0	0	0	0	0	0	2
464943	Acinetobacter	sp.		Acinetobacter	0	0	0	0	0	0	0	0	0	6	0	0	0	0	0	0	0	0	0	0	0	0	0	0	0	0	0	0	0	0	0	0	2	0	0	0	0	0	0	0	0	0	0	0	0
554163	Kluyvera	cryocrescens		Kluyvera	0	0	0	0	0	0	0	0	0	0	0	0	0	0	0	0	0	0	0	0	0	0	0	0	0	0	0	0	0	0	0	0	0	4	2	0	0	0	0	0	0	0	0	0	0
571744	Lactococcus	lactis	cremoris	Lactococcus	0	0	0	0	0	0	0	2	0	0	0	0	0	0	0	0	0	0	0	0	0	0	0	0	0	0	0	0	0	0	0	2	0	0	0	0	0	0	4	0	0	0	0	0	0
575363	Streptococcus	thermophilus	18311.revcomp	Streptococcus	0	0	0	0	0	3	0	0	0	0	0	0	0	0	0	0	0	0	0	0	0	0	0	0	0	0	0	0	3	2	0	0	0	0	0	0	0	0	0	0	0	0	0	0	0
579331	Nodularia	spumigena		Nodularia	0	0	0	0	0	0	0	0	0	0	0	0	0	0	0	0	0	0	8	0	0	0	0	0	0	0	0	0	0	0	0	0	0	0	0	0	0	0	0	0	0	0	0	0	0
683855	Acetobacter	cibinongensis		Acetobacter	0	0	0	0	2	0	0	4	0	0	0	0	0	0	0	0	0	0	0	0	0	0	0	0	0	0	0	0	0	2	0	0	0	0	0	0	0	0	0	0	0	0	0	0	0
709214	Pseudomonas	entomophila		Pseudomonas	0	0	0	0	0	0	0	0	0	0	0	0	0	0	0	0	0	0	0	0	0	0	0	0	0	0	0	0	0	0	0	0	0	0	0	0	0	0	0	0	0	0	0	0	3
783719	Pelomonas	saccharophila		Pelomonas	0	0	0	0	0	0	0	0	0	0	0	0	0	0	0	0	0	4	0	0	0	0	0	0	0	0	0	2	0	0	0	0	0	0	0	0	0	0	0	0	0	0	0	0	0
816534	Salmonella	enterica	enterica	Salmonella	0	0	0	0	0	0	0	0	0	0	0	0	0	0	0	0	0	0	0	0	0	0	0	0	0	0	0	0	0	0	0	0	0	0	0	0	0	0	0	0	0	0	0	2	4
817301	Streptomyces	mutomycini		Streptomyces	0	0	0	0	0	0	0	0	0	0	0	0	0	0	0	0	0	0	8	0	0	0	0	0	0	0	0	0	0	0	0	0	0	0	0	0	0	0	0	0	0	0	0	0	0
824090	Acetobacter	cibinongensis		Acetobacter	0	0	0	0	0	0	0	3	0	2	0	0	0	0	0	0	0	0	0	0	0	0	0	0	0	0	0	0	0	3	0	0	0	0	0	0	0	0	0	0	0	0	0	0	0
846915	Kribbella	swartbergensis		Kribbella	0	0	0	0	0	0	0	0	0	0	0	0	0	0	0	0	0	0	8	0	0	0	0	0	0	0	0	0	0	0	0	0	0	0	0	0	0	0	0	0	0	0	0	0	0
870850	Acinetobacter	sp.		Acinetobacter	0	0	0	0	0	0	0	0	0	5	0	0	0	0	0	0	0	0	0	0	0	0	0	0	0	0	0	0	0	0	0	0	3	0	0	0	0	0	0	0	0	0	0	0	0
871999	Lactococcus	lactis	cremoris	Lactococcus	0	0	0	0	2	0	0	4	0	0	0	0	0	0	0	0	0	0	0	0	0	0	0	0	0	0	0	0	0	0	0	0	0	0	0	0	0	0	0	0	0	0	0	0	0
880683	Streptococcus	dysgalactiae	dysgalactiae	Streptococcus	0	0	0	0	0	0	0	0	0	0	0	0	0	0	0	0	0	0	0	0	0	0	0	0	0	0	0	0	0	0	0	0	0	0	0	0	0	2	6	0	0	0	0	0	0
921858	Streptococcus	thermophilus	18311.revcomp	Streptococcus	0	0	0	0	0	0	0	0	0	3	2	0	0	0	0	0	0	0	0	0	0	0	0	0	0	0	0	0	0	0	0	3	0	0	0	0	0	0	0	0	0	0	0	0	0
951432	Streptococcus	thermophilus	18311.revcomp	Streptococcus	0	0	0	0	0	3	0	0	0	3	0	0	0	0	0	0	0	0	0	0	0	0	0	0	0	0	0	0	0	0	0	2	0	0	0	0	0	0	0	0	0	0	0	0	0
987008	Streptococcus	thermophilus	18311.revcomp	Streptococcus	0	0	0	0	0	0	0	0	0	4	0	0	0	0	0	0	0	0	0	0	0	0	0	0	0	0	0	0	0	2	0	2	0	0	0	0	0	0	0	0	0	0	0	0	0
996644	Acinetobacter	sp.	27244.revcomp	Acinetobacter	0	0	0	0	0	0	0	0	0	0	0	0	0	0	0	0	0	0	0	0	0	0	0	0	0	0	0	0	0	0	0	0	0	0	0	0	0	0	0	0	0	0	0	0	3
1024072	Streptococcus	thermophilus	18311.revcomp	Streptococcus	0	0	0	0	0	2	0	0	0	0	0	0	0	0	0	0	0	0	0	0	0	0	0	0	0	0	0	0	2	2	0	2	0	0	0	0	0	0	0	0	0	0	0	0	0
1040408	Streptococcus	thermophilus	18311.revcomp	Streptococcus	0	0	0	0	0	5	0	0	0	3	0	0	0	0	0	0	0	0	0	0	0	0	0	0	0	0	0	0	0	0	0	0	0	0	0	0	0	0	0	0	0	0	0	0	0
1063972	Streptococcus	thermophilus	18311.revcomp	Streptococcus	0	0	0	0	0	0	0	0	0	0	0	0	0	0	0	0	0	0	0	0	0	0	0	0	0	0	0	0	0	3	0	5	0	0	0	0	0	0	0	0	0	0	0	0	0
1084741	Streptococcus	thermophilus	18311.revcomp	Streptococcus	0	0	0	0	0	3	0	0	0	2	0	0	0	0	0	0	0	0	0	0	0	0	0	0	0	0	0	0	0	0	0	3	0	0	0	0	0	0	0	0	0	0	0	0	0
1107900	Caulobacter	leidyia		Caulobacter	0	0	0	0	0	2	0	0	0	3	0	0	0	0	0	0	0	0	0	0	0	0	0	0	0	0	0	0	0	0	0	0	0	0	0	0	0	0	0	0	0	0	0	3	0
1111004	Pseudomonas	geniculata		Pseudomonas	0	0	0	0	0	0	0	0	0	0	0	0	0	0	0	0	0	0	0	0	0	0	0	0	0	0	0	0	0	0	0	0	0	0	0	0	0	0	0	0	0	0	0	0	8
1116070	Methylobacter	psychrophilus		Methylobacter	0	0	0	0	0	0	0	0	0	0	0	0	0	0	0	0	0	0	8	0	0	0	0	0	0	0	0	0	0	0	0	0	0	0	0	0	0	0	0	0	0	0	0	0	0
1116492	Herbaspirillum	putei		Herbaspirillum	0	0	0	0	0	0	0	0	0	0	0	0	0	0	0	0	0	0	8	0	0	0	0	0	0	0	0	0	0	0	0	0	0	0	0	0	0	0	0	0	0	0	0	0	0
4305336	Pseudomonas	entomophila		Pseudomonas	0	0	0	0	0	0	0	0	0	0	0	0	0	0	0	0	0	0	0	0	0	0	0	0	0	0	0	0	0	0	0	0	0	0	0	0	0	0	0	0	0	0	0	0	5
4356841	Nevskia	ramosa		Nevskia	0	0	0	0	0	4	0	0	0	4	0	0	0	0	0	0	0	0	0	0	0	0	0	0	0	0	0	0	0	0	0	0	0	0	0	0	0	0	0	0	0	0	0	0	0
4376232	Kluyvera	cryocrescens		Kluyvera	0	0	0	0	0	0	0	0	0	0	0	0	0	0	0	0	0	0	0	0	0	0	0	0	0	0	0	0	0	0	0	0	0	6	0	0	0	0	0	0	0	0	0	0	0
New.13.CleanUp.ReferenceOTU48	Lactococcus	lactis	cremoris	Lactococcus	0	0	0	0	0	0	0	2	0	0	0	0	0	0	0	2	0	0	0	2	0	0	0	0	0	0	0	0	0	0	0	0	0	0	0	0	0	0	2	0	0	0	0	0	0
New.40.CleanUp.ReferenceOTU12	Lactococcus	lactis	cremoris	Lactococcus	0	0	0	0	0	0	0	0	0	0	0	0	0	0	0	0	0	0	0	0	0	0	0	8	0	0	0	0	0	0	0	0	0	0	0	0	0	0	0	0	0	0	0	0	0
New.1.CleanUp.ReferenceOTU152	Unknown			Unknown	0	2	0	0	0	0	0	0	0	0	0	0	0	0	0	0	0	0	0	0	0	0	0	0	0	0	0	0	0	0	2	0	0	0	0	0	0	0	0	0	0	0	0	4	0
New.11.CleanUp.ReferenceOTU436	Unknown			Unknown	0	0	0	0	0	2	0	0	0	0	0	0	0	0	0	0	0	0	0	0	0	0	0	0	0	0	0	0	0	0	2	0	0	0	0	0	0	0	0	0	0	0	0	4	0
New.14.CleanUp.ReferenceOTU1086	Unknown			Unknown	0	0	0	0	0	0	0	0	0	0	0	0	0	0	0	0	0	0	0	0	0	0	0	0	0	0	0	0	0	0	2	0	2	0	0	0	0	0	0	0	0	0	0	4	0
New.14.CleanUp.ReferenceOTU1154	Unknown			Unknown	0	0	0	0	0	0	0	0	0	0	0	0	0	0	0	0	2	0	0	0	0	0	0	0	0	0	0	0	0	0	4	0	0	0	0	0	0	0	0	0	0	0	0	2	0
New.14.CleanUp.ReferenceOTU1263	Unknown			Unknown	0	0	0	0	0	0	0	0	0	0	0	0	0	0	0	0	2	0	0	0	0	0	0	0	0	0	0	0	0	0	2	0	0	0	0	0	0	0	0	0	0	0	0	4	0
New.14.CleanUp.ReferenceOTU1292	Unknown			Unknown	0	0	0	0	0	0	0	0	0	0	0	0	0	0	0	0	2	0	0	0	0	0	0	0	0	0	0	0	0	0	3	0	0	0	0	0	0	0	0	0	0	0	0	3	0
New.14.CleanUp.ReferenceOTU1530	Unknown			Unknown	0	0	0	0	0	0	0	0	0	0	0	0	0	0	0	0	2	0	0	0	0	0	0	0	0	0	0	0	0	0	2	0	0	0	0	0	0	0	0	0	0	0	0	2	2
New.14.CleanUp.ReferenceOTU186	Unknown			Unknown	0	0	0	0	0	0	0	0	0	0	0	0	0	0	0	0	0	0	0	0	0	0	0	0	0	0	0	0	0	0	3	0	0	0	0	0	0	0	0	0	0	0	0	5	0
New.14.CleanUp.ReferenceOTU23	Unknown			Unknown	0	0	0	0	0	0	0	0	0	0	0	0	0	0	0	0	2	0	0	0	0	0	0	0	0	0	0	0	0	0	2	0	0	0	0	0	0	0	0	0	0	0	0	4	0
New.14.CleanUp.ReferenceOTU396	Unknown			Unknown	0	0	0	0	0	0	0	0	0	0	0	0	0	0	0	0	0	0	0	0	0	2	0	0	0	0	0	0	0	0	0	0	0	0	0	0	0	0	0	0	0	0	0	6	0
New.14.CleanUp.ReferenceOTU583	Unknown			Unknown	0	0	0	0	0	0	0	0	0	0	0	0	0	0	0	0	0	3	0	0	0	0	0	0	0	0	0	0	0	0	3	0	0	0	0	0	0	0	0	0	0	0	0	2	0
New.14.CleanUp.ReferenceOTU879	Unknown			Unknown	0	0	0	0	0	0	0	0	0	0	0	0	0	0	0	0	0	0	0	0	0	0	0	0	0	0	0	0	0	0	0	0	2	0	0	0	0	0	0	0	0	0	0	6	0
New.14.CleanUp.ReferenceOTU907	Unknown			Unknown	0	0	0	0	0	0	0	0	0	0	0	0	0	0	0	0	0	0	0	0	0	0	0	0	0	0	0	0	0	0	3	0	0	0	0	0	0	0	0	0	0	0	0	5	0
New.2.CleanUp.ReferenceOTU355	Unknown			Unknown	0	0	6	0	0	0	0	0	0	0	0	0	0	0	0	0	0	0	0	0	0	0	0	0	0	0	0	0	0	0	0	0	0	0	0	0	0	0	0	0	0	0	0	0	2
New.21.CleanUp.ReferenceOTU70	Unknown			Unknown	0	0	0	0	0	0	0	0	0	0	0	0	0	0	0	0	0	0	0	0	0	0	0	0	0	0	0	0	0	0	0	0	0	0	0	0	0	6	0	0	0	2	0	0	0
New.3.CleanUp.ReferenceOTU181	Unknown			Unknown	0	0	0	2	0	0	0	0	0	0	0	0	0	0	0	0	0	0	0	0	0	0	0	0	0	0	0	0	0	0	2	0	0	0	0	0	0	0	0	0	0	0	0	2	2
New.3.CleanUp.ReferenceOTU229	Unknown			Unknown	0	0	0	3	0	0	0	0	0	0	0	0	0	0	0	0	0	0	0	0	0	0	0	0	0	0	0	0	0	0	0	0	0	0	0	0	0	0	0	0	0	0	0	5	0
New.3.CleanUp.ReferenceOTU33	Unknown			Unknown	0	0	0	2	0	0	0	0	0	0	0	0	0	0	0	0	2	0	0	0	0	0	0	0	0	0	0	0	0	0	0	0	0	0	0	0	0	0	0	0	0	0	0	4	0
New.3.CleanUp.ReferenceOTU55	Unknown			Unknown	0	0	0	2	0	0	0	0	0	0	0	0	0	0	0	0	0	0	0	0	0	0	0	0	0	0	0	0	0	0	2	0	0	0	0	0	0	0	0	0	0	0	0	4	0
72869	Acinetobacter	calcoaceticus		Acinetobacter	0	0	0	0	0	0	0	0	0	0	0	0	0	0	0	0	0	0	0	0	0	0	0	0	0	0	0	0	0	0	0	0	0	0	0	0	0	0	0	0	0	0	0	0	0
173581	Raoultella	ornithinolytica		Raoultella	0	0	0	0	0	0	0	0	0	0	0	0	0	0	0	0	0	0	0	0	0	0	0	0	0	0	0	0	0	0	0	0	0	2	0	2	0	0	0	0	0	0	0	0	0
181902	Acinetobacter	sp.		Acinetobacter	0	0	0	0	0	0	0	0	0	5	0	0	0	0	0	0	0	0	0	0	0	0	0	0	0	0	0	0	0	0	0	0	2	0	0	0	0	0	0	0	0	0	0	0	0
228947	Acinetobacter	sp.		Acinetobacter	0	0	0	0	0	0	0	0	0	3	0	0	0	0	0	0	0	0	0	0	0	0	0	0	0	0	0	0	0	0	2	0	2	0	0	0	0	0	0	0	0	0	0	0	0
230287	Acinetobacter	sp.		Acinetobacter	0	0	0	0	0	0	0	0	0	2	0	0	0	0	0	0	0	0	0	0	0	0	0	0	0	0	0	0	0	0	2	0	3	0	0	0	0	0	0	0	0	0	0	0	0
322456	Pseudomonas	migulae		Pseudomonas	0	0	0	0	0	0	0	0	0	0	0	0	0	0	0	0	0	0	0	0	0	0	0	0	0	0	0	0	0	0	0	0	0	0	0	0	0	0	0	0	0	0	0	0	3
323151	Acinetobacter	johnsonii		Acinetobacter	0	0	0	0	0	0	0	0	0	0	0	0	0	0	0	0	0	0	0	0	0	0	0	0	0	0	0	0	0	0	0	0	0	0	0	0	0	0	0	0	0	0	0	0	2
331665	Acinetobacter	johnsonii		Acinetobacter	0	0	0	0	0	0	0	0	0	0	0	0	0	0	0	0	0	0	0	0	0	0	0	0	0	0	0	0	0	0	0	0	0	0	0	0	0	0	0	0	0	0	0	0	3
379153	Acinetobacter	sp.		Acinetobacter	0	0	0	0	0	0	0	0	0	5	0	0	0	0	0	0	0	0	0	0	0	0	0	0	0	0	0	0	0	0	2	0	0	0	0	0	0	0	0	0	0	0	0	0	0
436236	Pseudomonas	entomophila		Pseudomonas	0	0	0	0	0	0	0	0	0	0	0	0	0	0	0	0	0	0	0	0	0	0	0	0	0	0	0	0	0	0	0	0	0	0	0	0	0	0	0	0	0	0	0	0	5
453008	Acinetobacter	sp.		Acinetobacter	0	0	0	0	0	0	0	0	0	5	0	0	0	0	0	0	0	0	0	0	0	0	0	0	0	0	0	0	0	0	0	0	2	0	0	0	0	0	0	0	0	0	0	0	0
462420	Acinetobacter	sp.		Acinetobacter	0	0	0	0	0	0	0	0	0	7	0	0	0	0	0	0	0	0	0	0	0	0	0	0	0	0	0	0	0	0	0	0	0	0	0	0	0	0	0	0	0	0	0	0	0
466461	Acinetobacter	sp.		Acinetobacter	0	0	0	0	0	0	0	0	0	7	0	0	0	0	0	0	0	0	0	0	0	0	0	0	0	0	0	0	0	0	0	0	0	0	0	0	0	0	0	0	0	0	0	0	0
548859	Kluyvera	cryocrescens		Kluyvera	0	0	0	0	0	0	0	0	0	0	0	0	0	0	0	0	0	0	0	0	0	0	0	0	0	0	0	0	0	0	0	0	0	5	0	0	0	0	0	0	0	0	0	0	0
590417	Acinetobacter	johnsonii		Acinetobacter	0	0	0	0	0	0	0	0	0	0	0	0	0	0	0	0	0	0	0	0	0	0	0	0	0	0	0	0	0	0	0	0	0	0	0	0	0	0	0	0	0	0	0	0	5
614583	Pedobacter	caeni		Pedobacter	0	0	0	0	0	0	0	0	0	0	0	0	0	0	0	0	0	0	7	0	0	0	0	0	0	0	0	0	0	0	0	0	0	0	0	0	0	0	0	0	0	0	0	0	0
623486	Raoultella	ornithinolytica		Raoultella	0	0	0	0	0	0	0	0	0	0	0	0	0	0	0	0	0	0	0	0	0	0	0	0	0	0	0	0	0	0	0	0	0	2	3	0	2	0	0	0	0	0	0	0	0
725346	Candidatus	Xiphinematobacter	(T).revcomp	Candidatus	0	0	0	0	0	0	0	0	0	0	0	0	0	0	0	0	0	0	7	0	0	0	0	0	0	0	0	0	0	0	0	0	0	0	0	0	0	0	0	0	0	0	0	0	0
859996	Streptococcus	thermophilus	18311.revcomp	Streptococcus	0	0	0	0	0	2	0	0	0	3	0	0	0	0	0	0	0	0	0	0	0	0	0	0	0	0	0	0	0	2	0	0	0	0	0	0	0	0	0	0	0	0	0	0	0
865955	Lactococcus	lactis	cremoris	Lactococcus	0	0	0	0	2	0	0	0	0	0	0	0	0	0	0	0	0	0	0	0	0	0	0	3	0	0	0	0	0	0	0	0	0	0	0	0	0	0	2	0	0	0	0	0	0
873028	Streptococcus	thermophilus	18311.revcomp	Streptococcus	0	0	0	0	0	0	0	0	0	2	0	0	0	0	0	0	0	0	0	0	0	0	0	0	0	0	0	0	0	3	0	2	0	0	0	0	0	0	0	0	0	0	0	0	0
895234	Bacillus	bataviensis		Bacillus	0	0	0	0	0	0	0	0	0	0	0	0	0	0	0	0	0	0	0	0	0	0	0	0	0	0	0	0	0	0	0	0	0	0	0	0	0	0	0	0	0	0	0	2	5
922872	Citrobacter	freundii		Citrobacter	0	0	0	0	0	0	0	0	0	0	0	0	0	0	0	0	0	0	0	0	0	0	0	0	0	0	0	0	0	0	0	0	0	0	3	0	0	0	0	0	0	0	0	0	0
938645	Streptococcus	thermophilus	18311.revcomp	Streptococcus	0	0	0	0	0	0	0	0	0	3	0	0	0	0	0	0	0	0	0	0	0	0	0	0	0	0	0	0	0	2	0	2	0	0	0	0	0	0	0	0	0	0	0	0	0
944660	Kluyvera	cryocrescens		Kluyvera	0	0	0	0	0	0	0	0	0	0	0	0	0	0	0	0	0	0	0	0	0	0	0	0	0	0	0	0	0	0	0	0	0	5	0	0	0	0	2	0	0	0	0	0	0
966880	Acinetobacter	sp.		Acinetobacter	0	0	0	0	0	0	0	0	0	7	0	0	0	0	0	0	0	0	0	0	0	0	0	0	0	0	0	0	0	0	0	0	0	0	0	0	0	0	0	0	0	0	0	0	0
994446	Acinetobacter	johnsonii		Acinetobacter	0	0	0	0	0	0	0	0	0	0	0	0	0	0	0	0	0	0	0	0	0	0	0	0	0	0	0	0	0	0	0	0	0	0	0	0	0	0	0	0	0	0	0	0	2
1000077	Pseudomonas	entomophila		Pseudomonas	0	0	0	0	0	0	0	0	0	0	0	0	0	0	0	0	0	0	0	0	0	0	0	0	0	0	0	0	0	0	0	0	0	0	0	0	0	0	0	0	0	0	0	0	5
1047840	Streptococcus	thermophilus	18311.revcomp	Streptococcus	0	0	0	0	0	2	0	0	0	0	0	0	0	0	0	0	0	0	0	0	0	0	0	0	0	0	0	0	2	3	0	0	0	0	0	0	0	0	0	0	0	0	0	0	0
1062819	Streptococcus	thermophilus	18311.revcomp	Streptococcus	0	0	0	0	0	3	0	0	0	0	0	0	0	0	0	0	0	0	0	0	0	0	0	0	0	0	0	0	0	2	0	2	0	0	0	0	0	0	0	0	0	0	0	0	0
1067151	Pseudomonas	entomophila		Pseudomonas	0	0	0	0	0	0	0	0	0	0	0	0	0	0	0	0	0	0	0	0	0	0	0	0	0	0	0	0	0	0	0	0	0	0	0	0	0	0	0	0	0	0	0	0	2
1080731	Acinetobacter	baumannii		Acinetobacter	0	0	0	0	0	0	0	0	0	0	0	0	0	0	0	0	0	0	0	0	0	0	0	0	0	0	0	0	0	0	0	0	0	0	0	0	0	0	0	0	0	0	0	0	3
1088638	Exiguobacterium	sibiricum		Exiguobacterium	0	0	0	0	0	7	0	0	0	0	0	0	0	0	0	0	0	0	0	0	0	0	0	0	0	0	0	0	0	0	0	0	0	0	0	0	0	0	0	0	0	0	0	0	0
1090407	Staphylococcus	chromogenes		Staphylococcus	0	0	0	0	0	0	0	0	0	7	0	0	0	0	0	0	0	0	0	0	0	0	0	0	0	0	0	0	0	0	0	0	0	0	0	0	0	0	0	0	0	0	0	0	0
1091629	Klebsiella	pneumoniae	pneumoniae	Klebsiella	0	0	0	0	0	0	0	0	0	0	0	0	0	0	0	0	3	0	0	0	0	4	0	0	0	0	0	0	0	0	0	0	0	0	0	0	0	0	0	0	0	0	0	0	0
1108583	Opitutaceae	bacterium		Opitutaceae	0	0	0	0	0	0	0	0	0	0	0	0	0	0	0	0	0	0	7	0	0	0	0	0	0	0	0	0	0	0	0	0	0	0	0	0	0	0	0	0	0	0	0	0	0
1109201	Paenibacillus	wynnii		Paenibacillus	0	0	0	0	0	0	0	0	0	0	0	0	0	0	0	0	0	0	0	0	0	0	0	0	0	0	0	0	0	0	0	0	0	0	0	0	0	0	0	0	0	0	0	0	7
1110367	Pseudomonas	geniculata		Pseudomonas	0	0	0	0	0	0	0	0	0	0	0	0	0	0	0	0	0	0	0	0	0	0	0	0	0	0	0	0	0	0	0	0	0	0	0	0	0	0	0	0	0	0	0	2	0
1111508	Caulobacter	leidyia		Caulobacter	0	0	0	0	0	0	0	0	0	2	0	0	0	0	0	0	0	2	0	0	0	0	0	0	0	0	0	0	0	0	0	0	0	0	0	0	0	0	0	0	0	0	0	3	0
1111535	Pseudomonas	aeruginosa		Pseudomonas	0	0	0	0	0	0	0	0	0	0	0	0	0	0	0	2	0	0	0	0	0	0	0	0	0	0	0	0	0	0	0	0	0	0	0	0	0	0	0	0	0	0	0	0	0
1111701	Stenotrophomonas	rhizophila		Stenotrophomonas	0	0	0	0	0	0	0	0	0	0	0	0	0	0	0	0	0	0	0	0	0	0	0	0	0	0	0	0	0	0	0	0	0	0	0	0	0	0	0	0	0	0	0	2	2
1142429	Pseudomonas	entomophila		Pseudomonas	0	0	0	0	0	0	0	0	0	0	0	0	0	0	0	0	0	0	0	0	0	0	0	0	0	0	0	0	0	0	0	0	0	0	0	0	0	0	0	0	0	0	0	0	2
1670118	Acinetobacter	sp.		Acinetobacter	0	0	0	0	0	0	0	0	0	7	0	0	0	0	0	0	0	0	0	0	0	0	0	0	0	0	0	0	0	0	0	0	0	0	0	0	0	0	0	0	0	0	0	0	0
1700377	Enterobacter	asburiae		Enterobacter	0	0	0	0	0	0	0	0	0	0	0	0	0	0	0	0	3	0	0	0	0	0	0	0	0	0	0	0	0	0	0	0	0	2	0	0	0	0	0	0	0	2	0	0	0
2693911	Streptococcus	thermophilus	18311.revcomp	Streptococcus	0	0	0	0	0	3	0	0	0	0	0	0	0	0	0	0	0	0	0	0	0	0	0	0	0	0	0	0	0	2	0	2	0	0	0	0	0	0	0	0	0	0	0	0	0
4477609	Acinetobacter	sp.		Acinetobacter	0	0	0	0	0	0	0	0	0	3	0	0	0	0	0	0	0	0	0	0	0	0	0	0	0	0	0	0	0	0	2	0	2	0	0	0	0	0	0	0	0	0	0	0	0
New.29.CleanUp.ReferenceOTU17	Lactococcus	lactis	cremoris	Lactococcus	0	0	0	0	0	0	0	0	0	0	0	0	0	0	0	3	0	0	0	0	0	0	0	0	0	0	0	0	0	2	0	0	0	0	0	0	0	0	2	0	0	0	0	0	0
New.35.CleanUp.ReferenceOTU38	Streptococcus	thermophilus	18311.revcomp	Streptococcus	0	0	0	0	0	0	0	0	0	0	0	0	0	0	0	0	0	0	0	0	0	0	0	0	0	0	0	0	0	0	0	7	0	0	0	0	0	0	0	0	0	0	0	0	0
New.11.CleanUp.ReferenceOTU220	Unknown			Unknown	0	0	0	0	0	2	0	0	0	0	0	0	0	0	0	0	2	0	0	0	0	0	0	0	0	0	0	0	0	0	3	0	0	0	0	0	0	0	0	0	0	0	0	0	0
New.11.CleanUp.ReferenceOTU254	Unknown			Unknown	0	0	0	0	0	2	0	0	0	0	0	0	0	0	0	0	3	0	0	0	0	0	0	0	0	0	0	0	0	0	0	0	0	0	0	0	0	0	0	0	0	0	0	2	0
New.11.CleanUp.ReferenceOTU429	Unknown			Unknown	0	0	0	0	0	5	0	0	0	0	0	0	0	0	0	0	0	0	0	0	0	0	0	0	0	0	0	0	0	0	0	0	2	0	0	0	0	0	0	0	0	0	0	0	0
New.11.CleanUp.ReferenceOTU451	Unknown			Unknown	0	0	0	0	0	3	0	0	0	0	0	0	0	0	0	0	0	0	0	0	0	0	0	0	0	0	0	0	0	0	0	0	0	0	0	0	0	0	0	0	0	0	0	4	0
New.13.CleanUp.ReferenceOTU80	Unknown			Unknown	0	0	0	0	0	0	0	2	0	2	0	0	0	0	0	0	0	0	0	0	0	0	0	0	0	0	0	0	0	0	0	0	0	0	0	0	0	0	0	0	0	0	0	3	0
New.14.CleanUp.ReferenceOTU1001	Unknown			Unknown	0	0	0	0	0	0	0	0	0	0	0	0	0	0	0	0	0	0	0	0	0	0	0	0	0	0	0	0	0	0	2	0	2	0	0	0	0	0	0	0	0	0	0	3	0
New.14.CleanUp.ReferenceOTU1073	Unknown			Unknown	0	0	0	0	0	0	0	0	0	0	0	0	0	0	0	0	0	0	0	0	0	0	0	0	0	0	0	0	0	0	0	0	0	0	0	0	0	0	0	0	0	0	0	7	0
New.14.CleanUp.ReferenceOTU123	Unknown			Unknown	0	0	0	0	0	0	0	0	0	0	0	0	0	0	0	0	0	0	0	0	0	0	0	0	0	0	0	0	0	0	4	0	0	0	0	0	0	0	0	0	0	0	0	3	0
New.14.CleanUp.ReferenceOTU1360	Unknown			Unknown	0	0	0	0	0	0	0	0	0	0	0	0	0	0	0	0	2	0	0	0	0	0	0	0	0	0	0	0	0	0	2	0	0	0	0	0	0	0	0	0	0	0	0	3	0
New.14.CleanUp.ReferenceOTU1384	Unknown			Unknown	0	0	0	0	0	0	0	0	0	0	0	0	0	0	0	0	3	0	0	0	0	0	0	0	0	0	0	0	0	0	0	0	0	0	0	0	0	0	0	0	0	0	0	4	0
New.14.CleanUp.ReferenceOTU1417	Unknown			Unknown	0	0	0	0	0	0	0	0	0	0	0	0	0	0	0	0	2	0	0	0	0	0	0	0	0	0	0	0	0	0	0	0	0	0	0	0	0	0	0	0	0	0	0	5	0
New.14.CleanUp.ReferenceOTU1428	Unknown			Unknown	0	0	0	0	0	0	0	0	0	0	0	0	0	0	0	0	0	2	0	0	0	0	0	0	0	0	0	0	0	0	0	0	0	0	0	0	0	0	0	0	0	0	0	5	0
New.14.CleanUp.ReferenceOTU1528	Unknown			Unknown	0	0	0	0	0	0	0	0	0	0	0	0	0	0	0	0	0	2	0	0	0	0	0	0	0	0	0	0	0	0	0	0	0	0	0	0	0	0	0	0	0	0	0	3	0
New.14.CleanUp.ReferenceOTU525	Unknown			Unknown	0	0	0	0	0	0	0	0	0	0	0	0	0	0	0	0	0	0	0	0	0	0	0	0	0	0	0	0	0	0	2	0	0	0	0	0	0	0	0	0	0	0	0	5	0
New.14.CleanUp.ReferenceOTU587	Unknown			Unknown	0	0	0	0	0	0	0	0	0	0	0	0	0	0	0	0	0	0	0	0	0	0	0	0	0	0	0	0	0	0	2	0	0	0	0	0	0	0	0	0	0	0	0	5	0
New.14.CleanUp.ReferenceOTU593	Unknown			Unknown	0	0	0	0	0	0	0	0	0	0	0	0	0	0	0	0	0	0	0	0	0	0	0	0	0	0	0	0	0	0	2	0	0	0	0	0	0	0	0	0	0	0	0	5	0
New.14.CleanUp.ReferenceOTU60	Unknown			Unknown	0	0	0	0	0	0	0	0	0	0	0	0	0	0	0	0	0	0	0	0	0	0	0	0	0	0	0	0	0	0	0	0	0	0	0	0	0	0	0	0	0	0	0	7	0
New.14.CleanUp.ReferenceOTU650	Unknown			Unknown	0	0	0	0	0	0	0	0	0	0	0	0	0	0	0	0	0	0	0	0	0	0	0	0	0	0	0	0	0	0	2	0	0	0	0	0	0	0	0	0	0	0	0	5	0
New.14.CleanUp.ReferenceOTU680	Unknown			Unknown	0	0	0	0	0	0	0	0	0	0	0	0	0	0	0	0	4	0	0	0	0	0	0	0	0	0	0	0	0	0	0	0	0	0	0	0	0	0	0	0	0	0	0	3	0
New.14.CleanUp.ReferenceOTU807	Unknown			Unknown	0	0	0	0	0	0	0	0	0	0	0	0	0	0	0	0	0	0	0	0	0	0	0	0	0	0	0	0	0	0	0	0	0	0	0	0	0	0	0	0	0	0	0	7	0
New.14.CleanUp.ReferenceOTU849	Unknown			Unknown	0	0	0	0	0	0	0	0	0	2	0	0	0	0	0	0	2	0	0	0	0	0	0	0	0	0	0	0	0	0	0	0	0	0	0	0	0	0	0	0	0	0	0	3	0
New.14.CleanUp.ReferenceOTU892	Unknown			Unknown	0	0	0	0	0	0	0	0	0	0	0	0	0	0	0	0	0	0	0	0	0	0	0	0	0	0	0	0	0	0	3	0	0	0	0	0	0	0	0	0	0	0	0	4	0
New.14.CleanUp.ReferenceOTU939	Unknown			Unknown	0	0	0	0	0	0	0	0	0	0	0	0	0	0	0	0	2	0	0	0	0	0	0	0	0	0	0	0	0	0	0	0	0	0	0	0	0	0	0	0	0	0	0	3	0
New.14.CleanUp.ReferenceOTU948	Unknown			Unknown	0	0	0	0	0	0	0	0	0	0	0	0	0	0	0	0	3	0	0	0	0	0	0	0	0	0	0	0	0	0	0	0	0	0	0	0	0	0	0	0	0	0	0	4	0
New.15.CleanUp.ReferenceOTU174	Unknown			Unknown	0	0	0	0	0	0	0	0	0	0	0	0	0	0	0	0	2	0	0	0	0	0	0	0	0	0	0	0	0	0	3	0	0	0	0	0	0	0	0	0	0	0	0	0	2
New.19.CleanUp.ReferenceOTU424	Unknown			Unknown	0	0	0	0	0	0	0	0	0	0	0	0	0	0	0	0	2	0	0	0	0	0	0	0	0	0	0	0	0	0	5	0	0	0	0	0	0	0	0	0	0	0	0	0	0
New.3.CleanUp.ReferenceOTU135	Unknown			Unknown	0	0	0	2	0	0	0	0	0	0	0	0	0	0	0	0	0	0	0	0	0	0	0	0	0	0	0	0	0	0	2	0	0	0	0	0	0	0	0	0	0	0	0	3	0
New.3.CleanUp.ReferenceOTU242	Unknown			Unknown	0	0	0	2	0	0	0	0	0	0	0	0	0	0	0	0	0	0	0	0	0	0	0	0	0	0	0	0	0	0	0	0	0	0	0	0	0	0	0	0	0	0	0	5	0
New.3.CleanUp.ReferenceOTU291	Unknown			Unknown	0	0	0	2	0	0	0	0	0	0	0	0	0	0	0	0	3	0	0	0	0	0	0	0	0	0	0	0	0	0	0	0	0	0	0	0	0	0	0	0	0	0	0	2	0
New.3.CleanUp.ReferenceOTU353	Unknown			Unknown	0	0	0	3	0	0	0	0	0	0	0	0	0	0	0	0	0	0	0	0	0	0	0	0	0	0	0	0	0	0	2	0	0	0	0	0	0	0	0	0	0	0	0	2	0
New.4.CleanUp.ReferenceOTU72	Unknown			Unknown	0	0	0	0	0	0	0	0	0	0	0	0	2	0	0	0	0	0	0	0	0	0	0	0	0	0	0	0	0	0	2	0	0	0	0	0	0	0	0	0	0	0	0	3	0
New.5.CleanUp.ReferenceOTU118	Unknown			Unknown	0	0	0	0	0	0	0	0	0	0	0	0	0	2	0	0	2	0	0	0	0	0	0	0	0	0	0	0	0	0	3	0	0	0	0	0	0	0	0	0	0	0	0	0	0
New.5.CleanUp.ReferenceOTU43	Unknown			Unknown	0	0	0	0	0	0	0	0	0	0	0	0	0	2	0	0	3	0	0	0	0	0	0	0	0	0	0	0	0	0	0	0	0	0	0	0	0	0	0	0	0	0	0	2	0
New.5.CleanUp.ReferenceOTU55	Unknown			Unknown	0	0	0	0	0	0	0	0	0	0	0	0	0	2	0	0	0	0	0	0	0	0	0	0	0	0	0	0	0	0	0	0	0	0	0	0	0	0	0	0	0	0	0	5	0
84971	Raoultella	ornithinolytica		Raoultella	0	0	0	0	0	0	0	0	0	0	0	0	0	0	0	0	0	0	0	0	0	0	0	0	0	0	0	0	0	0	0	0	0	0	3	0	0	3	0	0	0	0	0	0	0
98909	Pseudomonas	entomophila		Pseudomonas	0	0	0	0	0	0	0	0	0	0	0	0	0	0	0	0	0	0	0	0	0	0	0	0	0	0	0	0	0	0	0	0	0	0	0	0	0	0	0	0	0	0	0	0	6
203881	Clostridium	leptum	753.revcomp	Clostridium	0	0	0	0	0	0	0	0	0	2	0	0	0	0	0	0	0	0	0	0	0	0	0	0	0	0	0	0	0	0	0	0	0	0	0	0	0	0	0	0	0	0	0	0	0
221436	Citrobacter	freundii		Citrobacter	0	0	0	0	0	0	0	0	0	0	0	0	0	0	0	0	0	0	0	0	0	0	0	0	0	0	0	0	0	0	0	0	0	2	2	0	0	0	0	0	0	0	0	0	0
275764	Sphingobium	cloacae		Sphingobium	0	0	0	0	0	0	0	0	0	0	0	0	2	0	0	0	0	4	0	0	0	0	0	0	0	0	0	0	0	0	0	0	0	0	0	0	0	0	0	0	0	0	0	0	0
330563	Kluyvera	cryocrescens		Kluyvera	0	0	0	0	0	0	0	0	0	0	0	0	0	0	0	0	0	0	0	0	0	0	0	0	0	0	0	0	0	0	0	0	0	2	0	0	0	2	0	0	0	0	0	0	0
341663	Acinetobacter	johnsonii		Acinetobacter	0	0	0	0	0	0	0	0	0	0	0	0	0	0	0	0	0	0	0	0	0	0	0	0	0	0	0	0	0	0	0	0	0	0	0	0	0	0	0	0	0	0	0	0	3
363089	Lactococcus	lactis	cremoris	Lactococcus	0	0	0	0	0	0	0	0	0	0	0	0	0	0	0	0	0	0	0	0	0	0	2	0	0	0	0	0	0	0	0	0	0	0	0	0	0	0	4	0	0	0	0	0	0
367277	Streptococcus	thermophilus	18311.revcomp	Streptococcus	0	0	0	0	0	4	0	0	0	0	0	0	0	0	0	0	0	0	0	0	0	0	0	0	0	0	0	0	0	2	0	0	0	0	0	0	0	0	0	0	0	0	0	0	0
404674	Acinetobacter	sp.		Acinetobacter	0	0	0	0	0	0	0	0	0	6	0	0	0	0	0	0	0	0	0	0	0	0	0	0	0	0	0	0	0	0	0	0	0	0	0	0	0	0	0	0	0	0	0	0	0
459666	Acinetobacter	sp.	RUH2624.revcomp	Acinetobacter	0	0	0	0	0	0	0	0	0	0	0	0	0	0	0	0	0	0	0	0	0	0	0	0	0	0	0	0	0	0	0	0	0	0	0	0	0	0	0	0	0	0	0	0	0
489225	Lactococcus	lactis	cremoris	Lactococcus	0	0	0	0	0	0	0	0	0	0	0	0	0	0	0	0	0	0	0	0	2	0	0	0	0	0	0	0	0	0	0	0	0	0	0	0	0	0	4	0	0	0	0	0	0
572750	Escherichia	vulneris		Escherichia	0	0	0	0	0	0	0	0	0	0	0	0	0	0	0	0	0	3	0	0	0	0	0	0	0	0	0	0	0	0	0	0	0	0	0	0	0	0	0	0	0	0	0	0	0
573450	Streptococcus	thermophilus	18311.revcomp	Streptococcus	0	0	0	0	0	0	0	0	0	4	0	0	0	0	0	0	0	0	0	0	0	0	0	0	0	0	0	0	0	0	0	2	0	0	0	0	0	0	0	0	0	0	0	0	0
657656	Acetobacter	cibinongensis		Acetobacter	0	0	0	0	3	0	0	0	0	0	0	0	0	0	0	0	0	0	0	0	0	0	0	0	0	0	0	0	0	3	0	0	0	0	0	0	0	0	0	0	0	0	0	0	0
662734	Brooklawnia	cerclae		Brooklawnia	0	0	0	0	0	0	0	0	0	0	0	0	0	0	0	0	0	0	6	0	0	0	0	0	0	0	0	0	0	0	0	0	0	0	0	0	0	0	0	0	0	0	0	0	0
721473	Lactococcus	lactis	cremoris	Lactococcus	0	0	0	0	0	0	0	0	0	0	0	0	0	0	0	0	0	0	0	0	0	0	0	2	0	0	0	0	0	0	0	0	0	0	0	0	0	0	2	0	0	0	0	0	0
735652	Leuconostoc	mesenteroides	mesenteroides	Leuconostoc	0	0	0	2	0	0	0	0	0	0	0	0	0	0	0	0	0	0	0	0	0	0	0	0	0	0	0	0	0	2	0	0	0	0	0	0	0	0	0	0	0	0	0	0	0
762774	Aphanizomenon	flos-aquae		Aphanizomenon	0	0	0	0	0	0	0	0	0	0	0	0	0	0	0	0	0	0	6	0	0	0	0	0	0	0	0	0	0	0	0	0	0	0	0	0	0	0	0	0	0	0	0	0	0
787042	Kluyvera	cryocrescens		Kluyvera	0	0	0	0	0	0	0	0	0	0	0	0	0	0	0	0	0	0	0	0	0	0	0	0	0	0	0	0	0	0	0	0	0	0	2	0	0	0	0	0	0	0	0	0	0
813876	Buttiauxella	agrestis		Buttiauxella	0	0	0	0	0	0	0	0	0	0	0	0	0	0	0	0	0	0	0	0	0	0	0	0	0	0	0	0	0	0	0	0	0	0	0	0	0	0	0	0	0	0	0	0	0
829540	Enterobacter	asburiae		Enterobacter	0	0	0	0	0	0	0	0	0	0	0	0	0	0	0	0	0	0	0	0	0	0	0	0	0	0	0	0	0	0	0	0	0	0	2	2	0	0	0	0	0	2	0	0	0
838318	Pseudomonas	flavescens		Pseudomonas	0	0	0	0	0	0	0	0	0	0	0	0	0	0	0	0	0	0	0	0	0	0	0	0	0	0	0	0	0	0	0	0	0	0	0	0	0	0	0	0	0	0	0	0	0
849556	Synechococcus	sp.		Synechococcus	0	0	0	0	0	0	0	0	0	0	0	0	0	0	0	0	0	0	6	0	0	0	0	0	0	0	0	0	0	0	0	0	0	0	0	0	0	0	0	0	0	0	0	0	0
862284	Streptococcus	thermophilus	18311.revcomp	Streptococcus	0	0	0	0	0	0	0	0	0	0	0	0	0	0	0	0	0	0	0	0	0	0	0	0	0	0	0	0	3	3	0	0	0	0	0	0	0	0	0	0	0	0	0	0	0
868690	Streptococcus	thermophilus	18311.revcomp	Streptococcus	0	0	0	0	0	0	0	0	0	2	0	0	0	0	0	0	0	0	0	0	0	0	0	0	0	0	0	0	0	0	0	4	0	0	0	0	0	0	0	0	0	0	0	0	0
885391	Klebsiella	pneumoniae	pneumoniae	Klebsiella	0	0	0	0	0	0	0	0	0	0	0	0	0	0	0	2	0	0	0	0	0	2	0	0	0	0	0	0	0	0	0	0	0	0	0	0	0	2	0	0	0	0	0	0	0
885539	Rhizobium	undicola		Rhizobium	0	0	0	0	0	0	0	0	0	0	0	0	0	0	0	0	0	0	0	4	2	0	0	0	0	0	0	0	0	0	0	0	0	0	0	0	0	0	0	0	0	0	0	0	0
886090	Pseudomonas	flavescens		Pseudomonas	0	0	0	0	0	0	0	0	0	0	0	0	0	0	0	0	0	0	0	0	0	0	0	0	0	0	0	0	0	0	0	0	0	0	0	0	0	0	0	0	0	0	0	0	4
961744	Lactococcus	lactis	cremoris	Lactococcus	0	0	0	0	0	0	0	2	0	0	0	0	0	0	0	2	0	0	0	0	0	0	0	0	0	0	0	0	0	0	0	0	0	0	0	0	0	0	2	0	0	0	0	0	0
969120	Streptococcus	thermophilus	18311.revcomp	Streptococcus	0	0	0	0	0	2	0	0	0	2	0	0	0	0	0	0	0	0	0	0	0	0	0	0	0	0	0	0	0	0	0	2	0	0	0	0	0	0	0	0	0	0	0	0	0
986792	Acinetobacter	johnsonii		Acinetobacter	0	0	0	0	0	0	0	0	0	0	0	0	0	0	0	0	2	0	0	0	0	0	0	0	0	0	0	0	0	0	0	0	0	0	0	0	0	0	0	0	0	0	0	0	2
987353	Acinetobacter	johnsonii		Acinetobacter	0	0	0	0	0	0	0	0	0	0	0	0	0	0	0	0	0	0	0	0	0	0	0	0	0	0	0	0	0	0	0	0	0	0	0	0	0	0	0	0	0	0	0	0	3
1003066	Acinetobacter	schindleri		Acinetobacter	0	0	0	0	0	0	0	0	0	0	0	0	0	0	0	0	0	0	0	0	0	0	0	0	0	0	0	0	0	0	0	0	0	0	0	0	0	0	0	0	0	0	0	0	4
1008297	Streptococcus	thermophilus	18311.revcomp	Streptococcus	0	0	0	0	0	0	0	0	0	0	0	0	0	0	0	0	0	0	0	0	0	0	0	0	0	0	0	0	0	0	0	6	0	0	0	0	0	0	0	0	0	0	0	0	0
1013520	Enterobacter	asburiae		Enterobacter	0	0	0	0	0	0	0	0	0	0	0	0	0	0	0	0	0	0	0	0	0	0	0	0	0	0	0	0	0	0	0	0	0	2	0	0	0	0	0	0	0	0	0	0	0
1018524	Acinetobacter	sp.		Acinetobacter	0	0	0	0	0	0	0	0	0	3	0	0	0	0	0	0	0	0	0	0	0	0	0	0	0	0	0	0	0	0	3	0	0	0	0	0	0	0	0	0	0	0	0	0	0
1018556	Streptococcus	thermophilus	18311.revcomp	Streptococcus	0	0	0	0	0	3	0	0	0	0	0	0	0	0	0	0	0	0	0	0	0	0	0	0	0	0	0	0	0	3	0	0	0	0	0	0	0	0	0	0	0	0	0	0	0
1018708	Enterobacter	asburiae		Enterobacter	0	0	0	0	0	0	0	0	0	0	0	0	0	0	0	0	0	0	0	0	0	0	0	0	0	0	0	0	0	0	0	0	0	0	0	0	0	0	0	0	0	0	0	0	0
1039140	Streptococcus	thermophilus	18311.revcomp	Streptococcus	0	0	0	0	0	0	0	0	0	2	0	0	0	0	0	0	0	0	0	0	0	0	0	0	0	0	0	0	0	0	0	4	0	0	0	0	0	0	0	0	0	0	0	0	0
1047876	Streptococcus	thermophilus	18311.revcomp	Streptococcus	0	0	0	0	0	4	0	0	0	2	0	0	0	0	0	0	0	0	0	0	0	0	0	0	0	0	0	0	0	0	0	0	0	0	0	0	0	0	0	0	0	0	0	0	0
1049028	Anaerobacter	polyendosporus		Anaerobacter	0	0	0	0	0	0	0	0	0	0	0	0	0	2	0	0	0	0	0	2	0	0	0	0	0	2	0	0	0	0	0	0	0	0	0	0	0	0	0	0	0	0	0	0	0
1054176	Streptococcus	thermophilus	18311.revcomp	Streptococcus	0	0	0	0	0	0	0	0	0	4	0	0	0	0	0	0	0	0	0	0	0	0	0	0	0	0	0	0	0	0	0	2	0	0	0	0	0	0	0	0	0	0	0	0	0
[truncated: 1,711 more rows]
[truncated: 7 more columns]

## Sheet: OTU_count_table_10_field
#SampledID	21A	51A	71A	91A	121AL		525A	555A	575A	575AL		997A	1057AL		A4L			132B	142B	232B	232BL		160T11B	160B11B	162T11B	162B11B	164T11B	164B11B	164T11BL	164B11BL	X40l	X164Th		B8L			253C	363C	363CL		1128C	1188CL		C12L			464D	504D	504DL
[truncated: 2,724 more rows]

[truncated: 1 more sheets: Table 1 main text]
